# Supplementary material for: The 3D skull 0–4 years: A validated, generative, statistical shape model
Source: Bone Rep. 2021 Nov 29;15:101154. doi: 10.1016/j.bonr.2021.101154 (PMC8645852; doi:10.1016/j.bonr.2021.101154)
Supplement: Supplementary file 1 — Model construction and analysis code and 3D assets. [file mmc1.zip]

Archive with 10 entries (10 files):
- measurements.py
- model_analysis.py
- model_analysis_pca.ipynb
- model_construction.ipynb
- model_measurements_oclr_ci_hi.ipynb
- put_skull_meshes_in_correspondence.wrap
- skull_facial_mask.txt
- skull_template.obj
- skull_template_lms_idxs.pkl
- skull_template_ref_lms_idxs.pkl
