# Supplementary material for: The 3D skull 0–4 years: A validated, generative, statistical shape model
Source: Bone Rep. 2021 Nov 29;15:101154. doi: 10.1016/j.bonr.2021.101154 (PMC8645852; doi:10.1016/j.bonr.2021.101154)
Supplement: Supplementary file 1 — Model construction and analysis code and 3D assets. [file mmc1.zip › measurements.py]

'''Functions for calculating cephalic indix, oblique cranial length ratio, and
   others from front facing skull meshes.
'''
'''Functions to enable calculation of Cephalic Index, Height Index, and Oblique Cranial Length Ratio
author: Eimear o' Sullivan
date: 16/10/2021
'''
import cv2
import numpy as np

from menpo.shape import PointCloud, TriMesh
from menpo.transform import AlignmentSimilarity, Rotation


def get_point_dist(point1, point2):
    '''Get the euclidean distance between two points.
    '''
    return np.linalg.norm((point1-point2))


def cephalic_index(length, width):
    '''Calculate cephalic index.
    '''
    return (width * 100) / length


def height_index(length, height):
    '''Calculate cephalic index.
    '''
    return (height * 100) / length


def oclr_ratio(as1, as2):
    '''Calculate oblique cranial length ratio.
    '''
    return as1/as2 if as1 > as2 else as2/as1


def scale_mesh(mesh, scale=1):
    '''Scale a Trimesh by moving to origin and then restoring to original position
    '''
    mean = np.mean(mesh.points, axis=0)
    mesh_scaled = TriMesh(points=(mesh.points-mean)*scale, trilist=mesh.trilist)
    mesh_scaled.points += mean

    for lmg in mesh.landmarks.keys():
        mesh_scaled.landmarks[lmg] = PointCloud(mean + (mesh.landmarks[lmg].points-mean)*scale)
    return mesh_scaled


def align_mesh(source, target, lm_group, scaling=True):
    '''Align a mesh to template using a specific landmark group.
    '''
    alignment = AlignmentSimilarity(source.landmarks[lm_group], target.landmarks[lm_group])
    mesh_aligned = alignment.apply(source)
    for lmg in source.landmarks.keys():
        mesh_aligned.landmarks[lmg] = alignment.apply(source.landmarks[lmg])
    if not scaling:
        scale = alignment.decompose()[1].scale
        mesh_aligned = scale_mesh(mesh_aligned, 1/scale)
        return mesh_aligned, scale
    return mesh_aligned


def mask_mesh(mesh, lm_group):
    '''Mask out all skull points below the orbits
    '''
    orbit_midpoint = 0.5*(mesh.landmarks[lm_group].points[16] + mesh.landmarks[lm_group].points[19])
    under_orbit_mask = np.ones((len(mesh.points)), dtype=np.bool)
    under_orbit_mask[mesh.points[:, 1] < orbit_midpoint[1]] = False

    return mesh.from_mask(under_orbit_mask)


def get_skull_height_3d(mesh):
    '''Calculate CI from an aligned, centered masked mesh of the upper skull.
    '''
    y_max, y_min = np.max(mesh.points[:, 1]), np.min(mesh.points[:, 1])
    return y_max - y_min


def get_cephalic_index_3d(mesh, num_steps=25, return_length_width=False):
    '''Calculate CI from an aligned, centered masked mesh of the upper skull.
    '''
    x_max, x_min = np.max(mesh.points[:, 0]), np.min(mesh.points[:, 0])
    z_max, z_min = np.max(mesh.points[:, 2]), np.min(mesh.points[:, 2])
    base_width = x_max - x_min
    base_length = z_max - z_min

    # Get cephalic length
    w_step = base_width / num_steps
    max_length = 0
    for i in range(num_steps):
        p_range = mesh.points[np.logical_and(x_min + i * w_step <= mesh.points[:, 0],
                                             mesh.points[:, 0] < x_min + (i + 1) * w_step), 2]
        if p_range.shape[0] == 0:
            continue
        front = np.min(p_range)
        back = np.max(p_range)
        if back - front > max_length:
            max_length = back - front

    # Get cephalic length
    l_step = base_length / num_steps
    max_width = 0
    for i in range(num_steps):
        p_range = mesh.points[np.logical_and(z_min+i*l_step <= mesh.points[:, 2],
                                             mesh.points[:, 2] < z_min + (i + 1) * l_step), 0]
        if p_range.shape[0] == 0:
            continue
        left = np.min(p_range)
        right = np.max(p_range)
        if right-left > max_width:
            max_width = right-left

    if return_length_width:
        return cephalic_index(max_length, max_width), max_length, max_width
    return cephalic_index(max_length, max_width)


def get_oclr_3d(mesh, rot_angle, num_steps=25, return_asymmetric_lengths=False):
    '''Calculate OCLR from an aligned, centered masked mesh of the upper skull.
    '''
    def rotate_and_get_length(mesh_, rot_a, degrees=True, num_steps=25):
        if degrees:
            rot_a = (rot_a*np.pi)/180
        rot = Rotation(np.array([[np.cos(rot_a), 0, np.sin(rot_a)],
                                 [0, 1, 0],
                                 [-np.sin(rot_a), 0, np.cos(rot_a)]]))
        mesh_r = rot.apply(mesh_)

        # Get cephalic length
        x_max, x_min = np.max(mesh_r.points[:, 0]), np.min(mesh_r.points[:, 0])
        base_width = x_max - x_min
        width_step = base_width/num_steps

        front = np.min(mesh_r.points[np.logical_and(0 - 0.5 * width_step <= mesh_r.points[:, 0],
                                                    mesh_r.points[:, 0] <= 0 + 0.5 * width_step), 2])
        back = np.max(mesh_r.points[np.logical_and(0 - 0.5 * width_step <= mesh_r.points[:, 0],
                                                   mesh_r.points[:, 0] <= 0 + 0.5 * width_step), 2])
        max_length = back-front
        return max_length

    # center mesh along y axis
    x_max, x_min = np.max(mesh.points[:, 0]), np.min(mesh.points[:, 0])
    base_width = x_max - x_min
    width_step = base_width/num_steps
    mesh.points[:, 2] -= 0.5*(
        np.max(mesh.points[np.logical_and(0-0.5*width_step <= mesh.points[:, 0],
                                          mesh.points[:, 0] <= 0+0.5*width_step), 2])+
        np.min(mesh.points[np.logical_and(0-0.5*width_step <= mesh.points[:, 0],
                                          mesh.points[:, 0] <= 0+0.5*width_step), 2]))

    # Get oblique line lengths
    as1 = rotate_and_get_length(mesh, rot_angle, num_steps=num_steps)
    as2 = rotate_and_get_length(mesh, -rot_angle, num_steps=num_steps)
    if return_asymmetric_lengths:
        return oclr_ratio(as1, as2), as1, as2
    return oclr_ratio(as1, as2)
