# Supplementary material for: The 3D skull 0–4 years: A validated, generative, statistical shape model
Source: Bone Rep. 2021 Nov 29;15:101154. doi: 10.1016/j.bonr.2021.101154 (PMC8645852; doi:10.1016/j.bonr.2021.101154)
Supplement: Supplementary file 1 — Model construction and analysis code and 3D assets. [file mmc1.zip › model_analysis.py]

"""Analysis functions for PCA Models
"""
import numpy as np

from menpo.model import PCAModel
from menpo.visualize import print_progress

from scipy.spatial import kdtree
from sklearn.model_selection import LeaveOneOut


def generalisation(aligned_instances, model, scale_real_distances=100, n_components=None):
    """Calculate mode generalisation on a leave on out basis
    """
    if not n_components:
        n_components = [0, 1, 2, 3, 4, 5, 6, 7, 8, 9, 10, 12, 13, 15, 17, 18, 20, 25,
                        30, 35, 40, 45, 50, 55, 60, 65, 70, 75, 80, 85, 90, 95, 100]
    test_list = aligned_instances
    total_mean_error = []

    for x in print_progress(np.arange(len(test_list))):
        # Leave-one out
        exclude_sample = [x]

        idx_included_samples = list(set(np.arange(len(test_list)))-set(exclude_sample))
        new_test_list = [test_list[x] for x in idx_included_samples]
        source_mesh = test_list[exclude_sample[0]]

        # Create a new model with the exluded meshes
        model_new = PCAModel(new_test_list, max_n_components=150)

        # Find the weights of test sample for each model
        weights_model_new = model_new.project(source_mesh)

        # Initialisation of list for mean error
        mean_error = []

        # Reconstruct test sample with various number of components and calculate the mean error
        for n_comp in n_components:
            if n_comp > len(model.eigenvalues):
                break

            recon = model_new.instance(weights_model_new[:n_comp])
            diff = (source_mesh.points-recon.points)**2
            distances_between_meshes = np.sqrt(diff.sum(axis=1))*scale_real_distances
            mean_error.append(distances_between_meshes.mean())

        total_mean_error.append(mean_error)

    np_total_mean_error = np.asarray(total_mean_error)
    return np_total_mean_error


def reduce_nn_vectors(nn_v):
    """A one stage reduction in length
    """
    # copy all but the last row
    nn_v_new = nn_v[:, :-1].copy()
    # take the root sum of squares of the last two rows - set as new last row
    nn_v_new[:, -1] = np.sqrt((nn_v[:, -2:] ** 2).sum(axis=1))
    return nn_v_new


def reduce_nn_v_to_length(nn_v, desired_n):
    """Repeated reduction of vector length to hit a target size
    """
    current_n = nn_v.shape[1] - 1
    n_reductions = current_n - desired_n
    if n_reductions < 0:
        raise ValueError('The nn_v is already smaller than the desired size')
    for _ in range(n_reductions):
        nn_v = reduce_nn_vectors(nn_v)
    return nn_v


def nn_vectors(id_, pca_model, aligned_nicp, np_weights=None):
    """Get the nn vector for a model and a given sample
    """
    model = pca_model['model']

    if np_weights is None:
        # project onto model to recover weights
        if id_ in pca_model['weights'].keys():
            weights = pca_model['weights'][id_][0]
        else:
            weights = model.project(aligned_nicp)
    else:
        weights = np_weights[id_]

    # reconstruct using these weights
    reconstructed = model.instance(weights[:40])
    # error is the point-to-point euclidean distance
    error = (((reconstructed.points - aligned_nicp.points))**2).sum(axis=1)
    # To build the vector append the summed vector of all the euclidean errors
    nn_vector = np.hstack((weights, [np.sqrt(error.sum())]))
    return nn_vector


def specificity_at_n_components(nn_v, model, n_components, n_samples=1000, scale_factor=100):
    """Get specificity of the model at a given number of principal components
    """
    n_points = model.mean().n_points
    # reduce down the NN vertices to the desired length
    nn_v = reduce_nn_v_to_length(nn_v, n_components)
    # construct the tree for efficient lookup of NNs
    tree = kdtree.KDTree(nn_v)

    # sample from the multivariate gaussian for n_components
    if n_components > model.n_active_components:
        raise ValueError('The desired number of components is higher than this model '
                         'provides ({} > {})'.format(n_components, model.n_active_components))

    cov = np.diag(model.eigenvalues[:n_components])
    syth_weights = np.random.multivariate_normal(np.zeros(n_components), cov, n_samples)

    # the query is this with a zero padding on the bottom axis.
    nn_query = np.hstack((syth_weights, np.zeros(n_samples)[:, None]))
    # record the indicies of the nearest neighbours
    nn_indices = tree.query(nn_query)[1]
    # take the sum of squared distances of the points
    ssqd = ((nn_query - nn_v[nn_indices]) ** 2).sum(axis=1)

    # the reconstruction error is this divided by the number of verticies, sqrted.
    rcon_error = np.sqrt(scale_factor*ssqd / n_points)
    return rcon_error


def specificity_error_loo(list_meshes, n_samples, scale_factor=100, max_n_components=150):
    """Calculate the specificity error of a shape model creating on the fly using all the meshes
    in the list_meshes apart one (LOO - leave one out) and drawing n_samples from that model.
    Parameters
    ----------
    list_meshes : list
        List of registered meshes
    n_samples :  int
        Number of samples that would be drawn from model's distribution
    Returns
    -------
    errors_per_sample : np.array
        A 3D array with errors as (len(training_list), n_componenets, n_samples)
    """
    errors_per_sample = []

    i = 0
    for exclude_sample in print_progress(list_meshes):
        # Leave-one out
        training_set = [y for y in list_meshes if y != exclude_sample]

        # Create new pca model
        pca_model = {'model': PCAModel(training_set, max_n_components=len(training_set))}
        pca_model.update({'weights': {1000: None}})

        id_ = i
        nn_v = nn_vectors(id_, pca_model, exclude_sample).reshape(-1, 1)

        errors = []
        n_comps = np.arange(1, np.min((max_n_components, pca_model['model']._n_active_components)))
        for n_com in n_comps:
            errors.append(specificity_at_n_components(nn_v.T, pca_model['model'],
                                                      n_components=n_com,
                                                      n_samples=n_samples,
                                                      scale_factor=scale_factor))
        errors = np.asarray(errors)
        errors_per_sample.append(errors)
        i += 1

    return np.asarray(errors_per_sample).squeeze()


################################################################################
# Test SVM Model Accuracy
################################################################################


def test_model_accuracy_loo(model, x, y):
    '''Test model accuracy using a leave one out analysis
    Params
    ------
    model : scipy.SVM : classifier model
    x : list : list of predictors
    y : list : list of classes

    Return
    ------
    score : float : mean accuracy of the model
    conf_mat : np.ndarray : confusion matric for classification
    '''
    n_labels = len(np.unique(y))
    conf_mat = np.zeros((n_labels, n_labels))
    score = 0

    loo = LeaveOneOut()
    loo.get_n_splits(x)

    for train_index, test_index in loo.split(x):
        x_train, y_train = x[train_index], y[train_index]
        x_test, y_test = x[test_index], y[test_index]

        model.fit(x_train, y_train)
        score += model.score(x_test, y_test)

        conf_mat[y_test[0]][model.predict(x_test)[0]] += 1

    return score/len(x), conf_mat
