# Supplementary material for: The 3D skull 0–4 years: A validated, generative, statistical shape model
Source: Bone Rep. 2021 Nov 29;15:101154. doi: 10.1016/j.bonr.2021.101154 (PMC8645852; doi:10.1016/j.bonr.2021.101154)
Supplement: Supplementary file 1 — Model construction and analysis code and 3D assets. [file mmc1.zip › model_analysis_pca.ipynb]

# %% [markdown]
<h2>Analysis for the normal human skull</h2>

# %% [code]
import warnings
warnings.filterwarnings('ignore')  # action='once')

import menpo.io as mio
import numpy as np
import os, os.path as osp
import pandas as pd
import seaborn as sns
import statsmodels.api as sm
import sys

import matplotlib.pyplot as plt
from matplotlib.ticker import NullFormatter

from sklearn import manifold, svm
from sklearn.linear_model import LinearRegression
from sklearn.metrics import accuracy_score, confusion_matrix, f1_score, mean_squared_error, r2_score
from sklearn.model_selection import KFold, StratifiedKFold
from scipy.stats import pearsonr

import model_analysis as ma

print('Conda: {}'.format(os.environ['CONDA_DEFAULT_ENV'])) # menpo_plot

# %% [code]
%matplotlib inline

# %% [markdown]
<h3>Functions</h3>

# %% [code]
def my_ceil(x, base=5):
    return base * np.ceil(x/base)

def my_floor(x, base=5):
    return base * np.floor(x/base)

# %% [code]
def test_model_accuracy_cv(model, x, y, cv=10):
    n_labels = len(np.unique(y))
    y_pred = np.zeros_like(y)

    if np.all(cv > np.bincount(y)):
        skf = KFold(n_splits=cv)
    else:
        skf = StratifiedKFold(n_splits=cv)

    for train_index, test_index in skf.split(x, y):
        x_train, y_train = x[train_index], y[train_index]
        x_test, y_test = x[test_index], y[test_index]

        model.fit(x_train, y_train)
        y_pred[test_index] = model.predict(x_test)

    return y_pred

# %% [markdown]
<h3>Load Models</h3>

# %% [code]
# Define required paths. If paths do not yet exist, please create them now.
path_to_lms = './lms/'
path_to_demos = './demographics/'
path_to_meshes = './meshes/'
path_to_models = './models/'
path_to_figures = './figures/'
path_to_corresp = './corresp/'
path_to_template = './template/'
path_to_meshes_synth = './meshes_synth/'

min_age = 0   # Age of youngest sample in dataset in months
max_age = 47  # Age of oldest sample in dataset in months

# %% [code]
demos_df = pd.read_excel(osp.join(path_to_demos, 'skull_demographics_scale.xlsx'))
demos_m_df = pd.read_excel(osp.join(path_to_demos, 'skull_demographics_measurements.xlsx'))
mean_scale = demos_df['Scale'].mean()

# %% [code]
model = mio.import_pickle(osp.join(path_to_models, 'skull_model.pkl'))
weights = mio.import_pickle(osp.join(path_to_models, 'skull_weights.pkl'))

# %% [code]
model_instances = [model.instance(weights[key]) for key in weights.keys()]

# %% [code]
weights_array = np.zeros((model.n_samples, len(model.eigenvalues)))
gender = np.zeros((model.n_samples), dtype=np.int)
age = np.zeros((model.n_samples), dtype=np.int)
oclr = np.zeros((model.n_samples), dtype=np.float)
ci = np.zeros((model.n_samples), dtype=np.float)
hi = np.zeros((model.n_samples), dtype=np.float)

for i, key in enumerate(sorted(weights.keys())):
    idx = int(key.split('(')[0])  # This is specific to our dataset, you may need to change for your own
    weights_array[i] = weights[key]
    gender[i] = 0 if demos_df.loc[demos_df['Ids'] == idx]['Gender'].values[0] == 'F' else 1
    age[i] = int(np.floor(demos_df.loc[demos_df['Ids'] == idx]['AgeGroup']))
    oclr[i] = demos_m_df.loc[demos_m_df['Ids'] == idx]['OCLR']
    ci[i] = demos_m_df.loc[demos_m_df['Ids'] == idx]['CI']
    hi[i] = demos_m_df.loc[demos_m_df['Ids'] == idx]['HI']

# %% [code]
gender_target_names = ['Female', 'Male']
gender_colours = ['#8a2be2', '#00cc99', '#000000'] # purple, green, black

# %% [markdown]
<h3>Classification - Gender and Age Groups</h3>

# %% [code]
n_male = np.sum(gender)
n_female = len(gender) - n_male

# %% [code]
print('Gender Distribution: M:F, {}:{}'.format(n_male, n_female))
print('Maximum chance gender accuracy: {:.4f}'.format(np.max((n_male/len(gender), n_female/len(gender)))))

# %% [code]
svm_model = svm.SVC(kernel='linear', class_weight='balanced', shrinking=True)
lin_model = LinearRegression()
n_weights = len(weights_array)

gender_pred = test_model_accuracy_cv(svm_model, weights_array[:,:n_weights], gender)
print('Gender: F1-Score: {:.4f}, Acc: {:.4f}'.format(f1_score(gender, gender_pred), accuracy_score(gender, gender_pred)))

age_pred = test_model_accuracy_cv(lin_model, weights_array[:,:n_weights], age)
print('Age: R2-Score: {:.4f}, RMSE: {:.4f} months'.format(
    r2_score(age, age_pred), np.sqrt(mean_squared_error(age, age_pred))))

# %% [markdown]
<h4>Plot regression for age</h4>

# %% [code]
fig, ax  = plt.subplots()
ax.set(xlim=(min_age, max_age), ylim=(my_floor(np.min(age_pred), 10), my_ceil(np.max(max_age), 10)))
# Plot the line of best fit in green
sns.regplot(age, age_pred, truncate=False, ci=None, line_kws={'color': 'green'})
ax.set(xlabel='True Age (Months)', ylabel = 'Predicted Age (Months)')
ax.text(0.7, 0.05, 'r: {:.2f}, p: {:.2g}'.format(*pearsonr(age, age_pred)), transform=ax.transAxes)
# Plot the line of equality (perfect prediction) in red
plt.plot([min_age, my_ceil(np.max(max_age), 5)], [min_age, my_ceil(np.max(max_age), 5)], 'r')

plt.savefig(osp.join(path_to_figures, 'age_pred_scatter.pdf'))

# %% [code]
f, ax = plt.subplots(1, figsize=(8, 4))
sm.graphics.mean_diff_plot(age, age_pred, ax=ax)
plt.show()
plt.savefig(osp.join(path_to_figures, 'age_pred_blanz_altman.pdf'))

# %% [code]


# %% [markdown]
<h4>Correlation of model PC with age</h4>

# %% [code]
n_pc = 0  # Model principal compent. 0 is the first component, 1 is the second, etc...

weights_pc = weights_array[:,n_pc]
sign = np.ones(weights_pc.shape)
sign[np.where(weights_pc < 0)] *= -1
weights_pc = np.multiply(sign, np.sqrt(np.abs(weights_pc)))

# %% [code]
fig, ax  = plt.subplots()
ax.set(xlim=(min_age, max_age), ylim=(my_floor(np.min(weights_pc), 5), my_ceil(np.max(weights_pc), 5)))
sns.regplot(age, weights_pc, truncate=False, ci=None, line_kws={'color': 'green'})
ax.set(xlabel='True Age (Months)', ylabel = 'Principal Component Value')
ax.text(0.7, 0.05, 'r: {:.2f}, p: {:.2g}'.format(*pearsonr(age, weights_pc)), transform=ax.transAxes)

plt.savefig(osp.join(path_to_figures, 'age_pc_{}_scatter.pdf'.format(n_pc)))

# %% [markdown]
<h4>Plot confusion matrix for gender</h4>

# %% [code]
gen_conf_matrix = confusion_matrix(gender, gender_pred)
categories = ['Female', 'Male']
sns.heatmap(gen_conf_matrix, annot=True, cmap='Blues', cbar=False, linecolor='black', linewidths=0.5,
            xticklabels=categories, yticklabels=categories, fmt='', annot_kws={"size":24})
plt.ylabel('True')
plt.xlabel('Predicted')
plt.title('Gender Classification Confusion Matrix')

plt.savefig(osp.join(path_to_figures, 'gender_confusion_matrix.pdf'))

# %% [markdown]
<h4>t-SNE plot for age and gender</h4>

# %% [code]
perplexity = 30
tsne = manifold.TSNE(n_components=2, init='pca', random_state=3, perplexity=perplexity)
y_manifold = tsne.fit_transform(weights_array)

# %% [code]
targets = np.arange(len(gender_target_names))
fig, ax = plt.subplots(1)

for c, i, target_name in zip(gender_colours, targets, gender_target_names):
    ax.scatter(y_manifold[gender==i, 0], y_manifold[gender==i, 1], c=c, label=target_name)

ax.xaxis.set_major_formatter(NullFormatter()); ax.yaxis.set_major_formatter(NullFormatter())
ax.legend()
ax.set(title='t-SNE Gender Embedding')

plt.savefig(osp.join(path_to_figures, 'tsne_gender_plex_{}.pdf'.format(perplexity)))

# %% [code]
fig, ax = plt.subplots(1, figsize=(8,4))

plt.scatter(x=y_manifold[:,0], y=y_manifold[:,1], c=age, cmap='plasma_r')
cbar = plt.colorbar()
ax.xaxis.set_major_formatter(NullFormatter()); ax.yaxis.set_major_formatter(NullFormatter())
ax.set(title='t-SNE Age Embedding (Months)')

plt.savefig(osp.join(path_to_figures, 'tsne_age_plex_{}.pdf'.format(perplexity)))

# %% [code]


# %% [markdown]
<h3>PCA Model Characteristics</h3>
<h4>Compactness</h4>

# %% [code]
# ax.spines['top'].set_visible(False)
# ax.spines['right'].set_visible(False)
# ax.xaxis.set_ticks_position('bottom')
# ax.yaxis.set_ticks_position('left')
# fig = plt.gcf()
# fig.set_size_inches(*size)
# fig.tight_layout()

# %% [code]
model_evs = model.eigenvalues_cumulative_ratio()
np.savetxt(osp.join(path_to_figures, 'compactness_evs.txt'), model_evs, fmt='%.6f')

# %% [code]
fig, ax = plt.subplots(1, figsize=(4.5,3))
plt.plot(np.arange(1, model_evs.shape[0] + 1), model_evs, '#1f77b4')

plt.xlim([0, np.min([160, my_ceil(model_evs.shape[0], 5)])])
plt.ylim([0.3, 1])
ax.spines['top'].set_visible(False)
ax.spines['right'].set_visible(False)

plt.ylabel('Variance retained')
plt.xlabel('Principal components')
plt.title('Compactness')
plt.savefig(osp.join(path_to_figures, 'pca_compactness.pdf'))

# %% [markdown]
<h4>Generalisation</h4>

# %% [code]
n_components_gen = [0,1,2,3,4,5,6,7,8,9,10,12,13,15,17,18,20,25,30,35,36,37,38,39,40,45,50,55,
                    60,65,70,75,80,85,90,95,100,110,120,130,140,150,160]

# %% [code]
if osp.isfile(osp.join(path_to_figures, 'generalisation_error.pkl')):
    gen_error = mio.import_pickle(osp.join(path_to_figures, 'generalisation_error.pkl'))
else:
    gen_error = ma.generalisation(model_instances, model, scale_real_distances=mean_scale, n_components=n_components_gen)
    mio.export_pickle(gen_error, osp.join(path_to_figures, 'generalisation_error.pkl'), overwrite=True)

# %% [code]
fig, ax = plt.subplots(1, figsize=(4.5,3))
plt.plot(n_components_gen[0:gen_error.shape[1]], np.mean(gen_error, axis=0), '#1f77b4')

plt.xlim([0, np.min([np.max(n_components_gen), my_ceil(model_evs.shape[0], 5)])])
plt.ylim([0, np.ceil(np.mean(gen_error, axis=0).max())])
ax.spines['top'].set_visible(False)
ax.spines['right'].set_visible(False)

plt.ylabel('Generalisation error (mm)')
plt.xlabel('Principal components')
plt.title('Generalisation')
plt.savefig(osp.join(path_to_figures, 'pca_generalisation.pdf'))

# %% [markdown]
<h4>Specificity</h4>

# %% [code]
if osp.isfile(osp.join(path_to_figures, 'specificity_error.pkl')):
    specificity_error = mio.import_pickle(osp.join(path_to_figures, 'specificity_error.pkl'))
else:
    specificity_error = ma.specificity_error_loo(model_instances, 10, scale_factor=mean_scale)
    mio.export_pickle(specificity_error, osp.join(path_to_figures, 'specificity_error.pkl'))

# %% [code]
fig, ax = plt.subplots(1, figsize=(4.5,3))
mean_errors = specificity_error.mean(axis=0).mean(axis=1)
std_errors = specificity_error.std(axis=0).std(axis=1)
n_components = np.arange(1, std_errors.shape[0]+1)

plt.errorbar(n_components, mean_errors, yerr=std_errors, elinewidth=0.75)

plt.xlim([0, std_errors.shape[0]+1])
limits = 0.5 if np.min(mean_errors) > 1 else 0.05
plt.ylim([my_floor(np.min(mean_errors-std_errors), limits), my_ceil(np.max(mean_errors+std_errors), limits)])
ax.spines['top'].set_visible(False)
ax.spines['right'].set_visible(False)

plt.xlabel('Principal Components')
plt.ylabel('Specificity Error (mm)')
plt.title('Specificity')
plt.savefig(osp.join(path_to_figures, 'pca_specificity.pdf'))

# %% [code]
