# Supplementary material for: The 3D skull 0–4 years: A validated, generative, statistical shape model
Source: Bone Rep. 2021 Nov 29;15:101154. doi: 10.1016/j.bonr.2021.101154 (PMC8645852; doi:10.1016/j.bonr.2021.101154)
Supplement: Supplementary file 1 — Model construction and analysis code and 3D assets. [file mmc1.zip › model_construction.ipynb]

# %% [markdown]
<h2>Build skull model and get weights</h2>

# %% [code]
import warnings
warnings.filterwarnings('ignore')  # action='once')

import numpy as np
import os, os.path as osp
import pandas as pd
import pickle
import sys

from glob import glob
from pathlib import Path
from tqdm import tqdm

from sklearn.cross_decomposition import PLSRegression
from sklearn.model_selection import KFold
from scipy.stats import pearsonr

import menpo.io as mio
import menpo3d.io as m3io
from menpo.model import PCAModel
from menpo.shape import TriMesh, PointCloud, ColouredTriMesh
from menpo.transform import AlignmentSimilarity, Rotation

print('Conda: {}'.format(os.environ['CONDA_DEFAULT_ENV']))

# %% [code]
dark_blue = ( 39/255, 64/255,139/255)
red       = (144/255, 12/255, 63/255)
grey_0_4  = (154/255,154/255,154/255)
grey_0_3  = (179/255,179/255,179/255)
grey_0_2  = (205/255,205/255,205/255)

# %% [code]
from mayavi import mlab
%matplotlib qt

# %% [markdown]
<h3>Functions</h3>

# %% [code]
def plot_pca_components(pca_model, n_components=5, n_weights=[-3,3], colour=(.5, .5, .5),
                        size=(800,800), move=[0,0,0], mag=1, zoom=1, path_to_save=None):
    '''Plot the PCA model at each of the n_components.
    '''
    if not path_to_save:
        raise Exception('Path for saving figures required')
    # Set-up
    mesh_mean = pca_model.mean()
    mean_n = mesh_mean.vertex_normals()

    # View mean mesh
    fig = mlab.figure(figure=None, fgcolor=(1, 1, 1), bgcolor=(1, 1, 1), size=size)
    s = mlab.triangular_mesh(mesh_mean.points[:,0], mesh_mean.points[:,1], mesh_mean.points[:,2],
                             mesh_mean.trilist, color=colour, representation='surface')

    # Capture image from front view, 45 degrees, side view, and from above.
    mlab.gcf().scene.z_plus_view()
    mlab.gcf().scene.camera.zoom(zoom)
    mlab.move(*move)
    mlab.savefig(osp.join(path_to_save, 'mean_front.png'), magnification=mag)
    s.actor.actor.rotate_y(-45)
    mlab.savefig(osp.join(path_to_save, 'mean_45.png'), magnification=mag)
    s.actor.actor.rotate_y(-45)
    mlab.savefig(osp.join(path_to_save, 'mean_90.png'), magnification=mag)
    mlab.gcf().scene.y_plus_view()
    mlab.gcf().scene.camera.zoom(zoom)
    mlab.savefig(osp.join(path_to_save, 'mean_top_down.png'), magnification=mag)

    for n_comp in range(n_components):
        parameters = np.zeros(n_comp+1)
        std = pca_model.eigenvalues[n_comp] ** 0.5
        for n_weight in n_weights:
            # Update mesh vertices
            parameters[n_comp] = std*n_weight
            instance_points = pca_model.instance(parameters).points
            s.mlab_source.points = instance_points

            # Capture image from front view, 45 degrees, side view, and from above.
            mlab.gcf().scene.z_plus_view()
            mlab.gcf().scene.camera.zoom(zoom)
            mlab.move(*move)
            mlab.savefig(osp.join(path_to_save, 'comp_{}_{}_front.png'.format(n_comp+1, n_weight)),
                         figure=s, magnification=mag)
            s.actor.actor.rotate_y(-45)
            mlab.savefig(osp.join(path_to_save, 'comp_{}_{}_45.png'.format(n_comp+1, n_weight)),
                         figure=s, magnification=mag)
            s.actor.actor.rotate_y(-45)
            mlab.savefig(osp.join(path_to_save, 'comp_{}_{}_90.png'.format(n_comp+1, n_weight)),
                         figure=s, magnification=mag)
            mlab.gcf().scene.y_plus_view()
            mlab.gcf().scene.camera.zoom(zoom)
            mlab.savefig(osp.join(path_to_save, 'comp_{}_{}_top_down.png'.format(n_comp+1, n_weight)),
                         figure=s, magnification=mag)
            s.actor.actor.rotate_y(90)

# %% [markdown]
<h3>Load data</h3>

# %% [code]
# Define required paths. If paths do not yet exist, please create them now.
path_to_lms = './lms/'
path_to_demos = './demographics/'
path_to_meshes = './meshes/'
path_to_models = './models/'
path_to_figures = './figures/'
path_to_corresp = './corresp/'
path_to_template = './template/'
path_to_meshes_synth = './meshes_synth/'

# %% [code]
if osp.isfile(osp.join(path_to_demos, 'skull_demographics_scale.xlsx')):
    demos_df = pd.read_excel(osp.join(path_to_demos, 'skull_demographics_scale.xlsx'))
    mean_scale = demos_df['Scale'].mean()
    print('Mean scale: {}'.format(mean_scale))
else:
    demos_df = pd.read_excel(osp.join(path_to_demos, 'skull_demographics.xlsx'))
    demos_df['Scale'] = ''
    print('Mean normalised scale not available...')

# %% [code]
# Load template
template = m3io.import_mesh(os.path.join(path_to_template, 'skull_template.obj'))
template_lms_idxs = mio.import_pickle(osp.join(path_to_template, 'skull_template_lms_idxs.pkl'))
template_ref_lms_idxs = mio.import_pickle(osp.join(path_to_template, 'skull_template_ref_lms_idxs.pkl'))
template.landmarks['skull_29'] = PointCloud(template.points[template_lms_idxs])
template.landmarks['skull_ref'] = PointCloud(template.points[template_ref_lms_idxs])

# %% [code]
# View template and landmarks
template.view(colour=grey_0_2, mesh_type='surface')
template.view(new_figure=False, colour=grey_0_4, line_width=1)
# template.landmarks['skull_29'].view(new_figure=False, marker_colour=dark_blue, marker_size=0.02)
template.landmarks['skull_ref'].view(new_figure=False, marker_colour=red, marker_size=0.02, render_numbering=True)

# %% [markdown]
<h3>Build PCA Model</h3>

# %% [code]
# Load resgistered meshes
corresp_files = sorted(os.listdir(path_to_corresp))
print(len(corresp_files), corresp_files[0:4])

# %% [code]
mesh_dict = {}  # Load all registered skull meshes into a python dictionary

for file in tqdm(corresp_files):
    idx = file.split('.obj')[0]
    mesh = m3io.import_mesh(osp.join(path_to_corresp, file))
    mesh_lms = PointCloud(mesh.points[template_lms_idxs])
    
    # Ensure registered mesh is correctly aligned to the template mesh
    alignment = AlignmentSimilarity(mesh_lms, template.landmarks['skull_29'])
    mesh = alignment.apply(mesh)
    mesh_dict[idx] = mesh

# %% [code]
# Build PCA model
skull_model = PCAModel(list(mesh_dict.values()))
print(skull_model)

# %% [code]
skull_weights_dict = {}  # Save the weights for each skull instance into a python dictionary

for idx, mesh in mesh_dict.items():
    skull_weights_dict[idx] = skull_model.project(mesh)

# %% [code]
# Save model, instance weights, and mean mesh
mio.export_pickle(skull_model, osp.join(path_to_models, 'skull_model.pkl'))
mio.export_pickle(skull_weights_dict, osp.join(path_to_models, 'skull_weights.pkl'))
m3io.export_mesh(skull_model.mean(), osp.join(path_to_models, 'skull_model_mean.obj'))

# %% [markdown]
<h4>Load Model and plot standard deviation figures</h4>

# %% [code]
skull_model = mio.import_pickle(osp.join(path_to_models, 'skull_model.pkl'))

# %% [code]
# Plot the first five components of the components of the model at +3 and -3 standard deviatins form the mean
plot_pca_components(skull_model, n_components=5, colour=grey_0_3, n_weights=[-3,3],
                    size=(800,800), path_to_save=osp.join(path_to_figures, 'pca_components'))

# %% [markdown]
<h3>10-Fold Cross Validation of PCA Model mean</h3>

# %% [code]
# 10 fold cross validation to ensure similar means are constructed will different subsets of the data
n_folds = 10

# %% [code]
skull_model = mio.import_pickle(osp.join(path_to_models, 'skull_model.pkl'))
skull_mean = skull_model.mean()

# %% [code]
mesh_keys = sorted(list(mesh_dict.keys()))
kf = KFold(n_splits=n_folds)

# %% [code]
errors = np.zeros((n_folds, skull_mean.points.shape[0]))

for i, (train_idxs, test_idxs) in enumerate(kf.split(mesh_keys)):
    tmp_mesh_list = []  # Add registered skull meshes to a python list
    
    for train_idx in train_idxs:
        tmp_mesh_list.append(mesh_dict[mesh_keys[train_idx]])
    
    # Create new model using 90% of the data and compare to the full model mean
    tmp_model = PCAModel(tmp_mesh_list)
    tmp_mean = tmp_model.mean()
    errors[i] = mean_scale * np.linalg.norm((skull_mean.points - tmp_mean.points), axis=1)

# %% [code]
print('Mean: {:.4f} +/- {:.4f}'.format(errors.mean(), errors.std()))

# %% [markdown]
<h3>Generate synthetic skull meshes</h3>

# %% [code]
# Create synthetic skull samples by drawing randomly from the model shape space using a multivariate normal
skull_model = mio.import_pickle(osp.join(path_to_models, 'skull_model.pkl'))

# %% [code]
n_samples = 100

if osp.isfile(osp.join(path_to_meshes_synth, 'synth_weights.pkl')):
    synth_weights = mio.import_pickle(osp.join(path_to_meshes_synth, 'synth_weights.pkl'))
else:
    cov = np.diag(skull_model.eigenvalues)
    synth_weights = np.random.multivariate_normal(np.zeros(skull_model.eigenvalues.shape[0]), cov, n_samples)
    mio.export_pickle(synth_weights, osp.join(path_to_meshes_synth, 'synth_weights.pkl'))

# %% [code]
for i, synth_w in enumerate(tqdm(synth_weights)):
    synth_mesh = skull_model.instance(synth_w)
    m3io.export_mesh(synth_mesh, osp.join(path_to_meshes_synth, '{:04d}.obj'.format(i)), overwrite=True)

# %% [code]
