# Supplementary material for: The 3D skull 0–4 years: A validated, generative, statistical shape model
Source: Bone Rep. 2021 Nov 29;15:101154. doi: 10.1016/j.bonr.2021.101154 (PMC8645852; doi:10.1016/j.bonr.2021.101154)
Supplement: Supplementary file 1 — Model construction and analysis code and 3D assets. [file mmc1.zip › model_measurements_oclr_ci_hi.ipynb]

# %% [markdown]
<h2>Determine Cephalic index, OCLR, and Skull Measurements</h2>

# %% [code]
import warnings
warnings.filterwarnings('ignore')  # action='once')

import os, os.path as osp
import cv2
import numpy as np
import pandas as pd
import sys

from pathlib import Path
from scipy import stats
from tqdm import tqdm

import menpo.io as mio
import menpo3d.io as m3io

from measurements import *

print('Conda: {}'.format(os.environ['CONDA_DEFAULT_ENV']))

# %% [code]
%matplotlib inline

# %% [markdown]
<h3>Functions</h3>

# %% [code]
def load_wrap3_polygons_as_menpo_mask(mesh=None, fp=None):
    r'''Load wrap3 polygons list as numpy array (menpo mask)
    Params:
    - mesh      TriMesh
    - fp        str
    Returns:
    - mask      np.array([N,])
    '''
    if not fp:
        raise ValueError('Must provide a filepath from which to load data')

    with open(fp, "r") as f:
        tri_idxs = ''.join(f.readlines())
    tri_idxs = tri_idxs.replace('\n', '').strip('[]').split()
    tri_idxs = [int(tris.strip(',')) for tris in tri_idxs]

    mask = np.ones((mesh.points.shape[0]), dtype=bool)
    point_idxs = np.unique(mesh.trilist[tri_idxs])
    mask[point_idxs] = False
    return mask

# %% [markdown]
<h3>Load data</h3>

# %% [code]
# Define required paths. If paths do not yet exist, please create them now.
path_to_lms = './lms/'
path_to_demos = './demographics/'
path_to_meshes = './meshes/'
path_to_models = './models/'
path_to_figures = './figures/'
path_to_corresp = './corresp/'
path_to_template = './template/'
path_to_meshes_synth = './meshes_synth/'

# %% [code]
# Load template
template = m3io.import_mesh(os.path.join(path_to_template, 'skull_template.obj'))
template_lms_idxs = mio.import_pickle(osp.join(path_to_template, 'skull_template_lms_idxs.pkl'))
template_ref_lms_idxs = mio.import_pickle(osp.join(path_to_template, 'skull_template_ref_lms_idxs.pkl'))
template.landmarks['lms_29'] = PointCloud(template.points[template_lms_idxs])
template.landmarks['lms_ref'] = PointCloud(template.points[template_ref_lms_idxs])

# %% [code]
# Remove facial regions when calculating CI, HI, and OCLR to prevent fore more accurate results
skull_facial_mask = load_wrap3_polygons_as_menpo_mask(template, osp.join(path_to_template, 'skull_facial_mask.txt'))

# %% [code]
measurements = ['OCLR', 'AS1', 'AS2', 'CI', 'HI', 'CL', 'CW', 'CH',
                'LOW', 'AMOW',  'TD',  'IZBD',  'ZALR',  'ZALL',  'IZAD',  'CD']
double_measurements = ['ZAL']  # Zygomatric arch length on both sides of skull

# %% [code]
# Number of steps or mesh divisions to use when calculating skull ratios
num_steps = 60

# %% [markdown]
<h3>Load meshes in corresp and calculate 3D skull distances</h3>

# %% [code]
# Load demographics
demos_df = pd.read_excel(osp.join(path_to_demos, 'skull_demographics_scale.xlsx'))
mean_scale = demos_df['Scale'].mean()
demos_df_m = demos_df.copy()

# Add columns for measurements to dataframe
for meas in measurements:
    demos_df_m[meas] = ''

# %% [code]
# Get list of registered meshes
mesh_list = sorted(os.listdir(path_to_corresp))
print(len(mesh_list), mesh_list[0:4])

# %% [code]
for i, file in enumerate(tqdm(mesh_list)):
    idx = int(osp.basename(str(file)).split('(')[0])

    df_idx = demos_df_m[demos_df_m['Ids'] == idx].index.item()
    scale = demos_df_m['Scale'][df_idx]
    
    mesh = m3io.import_mesh(osp.join(path_to_corresp, file))
    lms = PointCloud(mesh.points[template_ref_lms_idxs])
        
    demos_df_m['LOW'][df_idx]   = scale * get_point_dist(lms.points[0],  lms.points[1])  # Lateral orbital distance
    demos_df_m['AMOW'][df_idx]  = scale * get_point_dist(lms.points[2],  lms.points[3])  # Anterior inter orbital distance
    demos_df_m['TD'][df_idx]    = scale * get_point_dist(lms.points[4],  lms.points[5])  # Inter temporal distance
    demos_df_m['IZBD'][df_idx]  = scale * get_point_dist(lms.points[6],  lms.points[7])  # Inter zygomatic buttress distance
    demos_df_m['ZALR'][df_idx]  = scale * get_point_dist(lms.points[6],  lms.points[8])  # Zygomatric arch length right
    demos_df_m['ZALL'][df_idx]  = scale * get_point_dist(lms.points[7],  lms.points[9])  # Zygomatric arch length right
    demos_df_m['IZAD'][df_idx]  = scale * get_point_dist(lms.points[10], lms.points[11]) # Inter zygomatic arch distance
    demos_df_m['CD'][df_idx]    = scale * get_point_dist(lms.points[12], lms.points[13]) # Inter coronal distance

    # Calculate Cephalic Index, OCLR, and Skull Height
    mesh.landmarks['lms_29'] = PointCloud(mesh.points[template_lms_idxs])
    mesh_masked, _ = align_mesh(mesh, template, lm_group='lms_29', scaling=False)
    mesh_masked = mesh_masked.from_mask(skull_facial_mask)

    c_height = get_skull_height_3d(mesh_masked)
    ci, c_length, c_width = get_cephalic_index_3d(mesh_masked, num_steps=num_steps, return_length_width=True)
    oclr_40, as1, as2 = get_oclr_3d(mesh_masked, 40, num_steps=num_steps, return_asymmetric_lengths=True)
    
    demos_df_m['OCLR'][df_idx] = oclr_40
    demos_df_m['CI'][df_idx] = ci
    demos_df_m['HI'][df_idx] = height_index(c_length, c_height)
    demos_df_m['CL'][df_idx] = scale * c_length
    demos_df_m['CW'][df_idx] = scale * c_width
    demos_df_m['CH'][df_idx] = scale * c_height
    demos_df_m['AS1'][df_idx] = scale * as1
    demos_df_m['AS2'][df_idx] = scale * as2

# %% [code]
demos_df_m.to_excel(osp.join(path_to_demos, 'skull_demographics_measurements.xlsx'))

# %% [markdown]
<h3>Load the model mean mesh and calculate deviation from population mean</h3>

# %% [code]
demos_df_m = pd.read_excel(osp.join(path_to_demos, 'skull_demographics_measurements.xlsx'))
mean_scale = demos_df_m['Scale'].mean()

# %% [code]
mean_mesh = m3io.import_mesh(osp.join(path_to_models, 'skull_model_mean.obj'))
mean_mesh.landmarks['lms_29'] = PointCloud(mesh.points[template_lms_idxs])
mean_lms = PointCloud(mesh.points[template_ref_lms_idxs])

mean_mesh_masked, _ = align_mesh(mean_mesh, template, lm_group='lms_29', scaling=False)
mean_mesh_masked = mean_mesh_masked.from_mask(skull_facial_mask)

# %% [code]
# Calculate measurements
mean_LOW   = mean_scale * get_point_dist(mean_lms.points[0],  mean_lms.points[1])  # Lateral orbital distance
mean_AMOW  = mean_scale * get_point_dist(mean_lms.points[2],  mean_lms.points[3])  # Anterior inter orbital distance
mean_TD    = mean_scale * get_point_dist(mean_lms.points[4],  mean_lms.points[5])  # Inter temporal distance
mean_IZBD  = mean_scale * get_point_dist(mean_lms.points[6],  mean_lms.points[7])  # Inter zygomatic buttress distance
mean_ZALR  = mean_scale * get_point_dist(mean_lms.points[6],  mean_lms.points[8])  # Zygomatric arch length right
mean_ZALL  = mean_scale * get_point_dist(mean_lms.points[7],  mean_lms.points[9])  # Zygomatric arch length right
mean_ZALB  = 0.5 * (mean_ZALL + mean_ZALR)
mean_IZAD  = mean_scale * get_point_dist(mean_lms.points[10], mean_lms.points[11]) # Inter zygomatic arch distance
mean_CD    = mean_scale * get_point_dist(mean_lms.points[12], mean_lms.points[13]) # Inter coronal distance

# Calculate Cephalic Index, OCLR, and Skull Height
num_steps = 60
c_height = get_skull_height_3d(mean_mesh_masked)
ci, c_length, c_width = get_cephalic_index_3d(mean_mesh_masked, num_steps=num_steps, return_length_width=True)
oclr_40, as1, as2 = get_oclr_3d(mean_mesh_masked, 40, num_steps=num_steps, return_asymmetric_lengths=True)
    
mean_OCLR = oclr_40
mean_CI   = ci
mean_HI   = height_index(c_length, c_height)
mean_CL   = mean_scale * c_length
mean_CW   = mean_scale * c_width
mean_CH   = mean_scale * c_height
mean_AS1  = mean_scale * as1
mean_AS2  = mean_scale * as2

# %% [code]
zal = ['ZALL', 'ZALR']

print('MEAS:    Template (mm)  |   Population (mm)')
print('OCLR:  {0:7.3f} ({1:6.3f}) | {2:7.3f} +- {3:6.3f}'.format(mean_OCLR,  100*(demos_df_m['OCLR'].mean()-mean_OCLR)/demos_df_m['OCLR'].mean(), demos_df_m['OCLR'].mean(), demos_df_m['OCLR'].std()))
print('CI:    {0:7.3f} ({1:6.3f}) | {2:7.3f} +- {3:6.3f}'.format(mean_CI,    100*(demos_df_m['CI'].mean()-mean_CI)/demos_df_m['CI'].mean(),       demos_df_m['CI'].mean(),   demos_df_m['CI'].std()))
print('HI:    {0:7.3f} ({1:6.3f}) | {2:7.3f} +- {3:6.3f}'.format(mean_HI,    100*(demos_df_m['HI'].mean()-mean_HI)/demos_df_m['HI'].mean(),       demos_df_m['HI'].mean(),   demos_df_m['HI'].std()))
print('CL:    {0:7.3f} ({1:6.3f}) | {2:7.3f} +- {3:6.3f}'.format(mean_CL,    100*(demos_df_m['CL'].mean()-mean_CL)/demos_df_m['CL'].mean(),       demos_df_m['CL'].mean(),   demos_df_m['CL'].std()))
print('CW:    {0:7.3f} ({1:6.3f}) | {2:7.3f} +- {3:6.3f}'.format(mean_CW,    100*(demos_df_m['CW'].mean()-mean_CW)/demos_df_m['CW'].mean(),       demos_df_m['CW'].mean(),   demos_df_m['CW'].std()))
print('CH:    {0:7.3f} ({1:6.3f}) | {2:7.3f} +- {3:6.3f}'.format(mean_CH,    100*(demos_df_m['CH'].mean()-mean_CH)/demos_df_m['CH'].mean(),       demos_df_m['CH'].mean(),   demos_df_m['CH'].std()))
print('AS1:   {0:7.3f} ({1:6.3f}) | {2:7.3f} +- {3:6.3f}'.format(mean_AS1,   100*(demos_df_m['AS1'].mean()-mean_AS1)/demos_df_m['AS1'].mean(),    demos_df_m['AS1'].mean(),  demos_df_m['AS1'].std()))
print('AS2:   {0:7.3f} ({1:6.3f}) | {2:7.3f} +- {3:6.3f}'.format(mean_AS2,   100*(demos_df_m['AS2'].mean()-mean_AS1)/demos_df_m['AS2'].mean(),    demos_df_m['AS2'].mean(),  demos_df_m['AS2'].std()))
print('')
print('LOW:   {0:7.3f} ({1:6.3f}) | {2:7.3f} +- {3:6.3f}'.format(mean_LOW,   100*(demos_df_m['LOW'].mean()-mean_LOW)/demos_df_m['LOW'].mean(),            demos_df_m['LOW'].mean(),      demos_df_m['LOW'].std()))
print('AMOW:  {0:7.3f} ({1:6.3f}) | {2:7.3f} +- {3:6.3f}'.format(mean_AMOW,  100*(demos_df_m['AMOW'].mean()-mean_AMOW)/demos_df_m['AMOW'].mean(),         demos_df_m['AMOW'].mean(),     demos_df_m['AMOW'].std()))
print('TD:    {0:7.3f} ({1:6.3f}) | {2:7.3f} +- {3:6.3f}'.format(mean_TD,    100*(demos_df_m['TD'].mean()-mean_TD)/demos_df_m['TD'].mean(),               demos_df_m['TD'].mean(),       demos_df_m['TD'].std()))
print('IZBD:  {0:7.3f} ({1:6.3f}) | {2:7.3f} +- {3:6.3f}'.format(mean_IZBD,  100*(demos_df_m['IZBD'].mean()-mean_IZBD)/demos_df_m['IZBD'].mean(),         demos_df_m['IZBD'].mean(),     demos_df_m['IZBD'].std()))
print('ZALB:  {0:7.3f} ({1:6.3f}) | {2:7.3f} +- {3:6.3f}'.format(mean_ZALB,  100*(demos_df_m[zal].values.mean()-mean_ZALB)/demos_df_m[zal].values.mean(), demos_df_m[zal].values.mean(), demos_df_m[zal].values.std()))
print('IZAD:  {0:7.3f} ({1:6.3f}) | {2:7.3f} +- {3:6.3f}'.format(mean_IZAD,  100*(demos_df_m['IZAD'].mean()-mean_IZAD)/demos_df_m['IZAD'].mean(),         demos_df_m['IZAD'].mean(),     demos_df_m['IZAD'].std()))
print('CD:    {0:7.3f} ({1:6.3f}) | {2:7.3f} +- {3:6.3f}'.format(mean_CD,    100*(demos_df_m['CD'].mean()-mean_CD)/demos_df_m['CD'].mean(),               demos_df_m['CD'].mean(),       demos_df_m['CD'].std()))

# %% [code]


# %% [markdown]
<h3>Calculate model measurements for synthetic data</h3>

# %% [code]
demos_df_m = pd.read_excel(osp.join(path_to_demos, 'skull_demographics_measurements.xlsx'))
mean_scale = demos_df_m['Scale'].mean()

# %% [code]
synth_mesh_files = sorted([f for f in os.listdir(path_to_meshes_synth) if f.endswith('.obj')])
print(len(synth_mesh_files), synth_mesh_files[0:4])

# %% [code]
synth_measurements = ['Ids', 'Scale']
synth_measurements.extend(measurements)

synth_demos_df =  pd.DataFrame(columns=synth_measurements, index=np.arange(0, len(synth_mesh_files)))

# %% [code]
for i, synth_mesh_file in enumerate(tqdm(synth_mesh_files)):
    mesh = m3io.import_mesh(osp.join(path_to_meshes_synth, synth_mesh_file))
    lms = PointCloud(mesh.points[template_ref_lms_idxs])
    
    synth_demos_df['Ids'][i]   = i
    synth_demos_df['Scale'][i] = mean_scale
        
    synth_demos_df['LOW'][i]   = mean_scale * get_point_dist(lms.points[0],  lms.points[1])
    synth_demos_df['AMOW'][i]  = mean_scale * get_point_dist(lms.points[2],  lms.points[3])
    synth_demos_df['TD'][i]    = mean_scale * get_point_dist(lms.points[4],  lms.points[5])
    synth_demos_df['IZBD'][i]  = mean_scale * get_point_dist(lms.points[6],  lms.points[7])
    synth_demos_df['ZALR'][i]  = mean_scale * get_point_dist(lms.points[6],  lms.points[8])
    synth_demos_df['ZALL'][i]  = mean_scale * get_point_dist(lms.points[7],  lms.points[9])
    synth_demos_df['IZAD'][i]  = mean_scale * get_point_dist(lms.points[10], lms.points[11])
    synth_demos_df['CD'][i]    = mean_scale * get_point_dist(lms.points[12], lms.points[13])

    # Calculate Cephalic Index, OCLR, and Skull Height
    mesh.landmarks['lms_29'] = PointCloud(mesh.points[template_lms_idxs])
    mesh_masked, _ = align_mesh(mesh, template, lm_group='lms_29', scaling=False)
    mesh_masked = mesh_masked.from_mask(skull_facial_mask)
    
    c_height = get_skull_height_3d(mesh_masked)
    ci, c_length, c_width = get_cephalic_index_3d(mesh_masked, num_steps=num_steps, return_length_width=True)
    oclr_40, as1, as2 = get_oclr_3d(mesh_masked, 40, num_steps=num_steps, return_asymmetric_lengths=True)
    
    synth_demos_df['OCLR'][i] = oclr_40
    synth_demos_df['CI'][i] = ci
    synth_demos_df['HI'][i] = height_index(c_length, c_height)
    synth_demos_df['CL'][i] = mean_scale * c_length
    synth_demos_df['CW'][i] = mean_scale * c_width
    synth_demos_df['CH'][i] = mean_scale * c_height
    synth_demos_df['AS1'][i] = mean_scale * as1
    synth_demos_df['AS2'][i] = mean_scale * as2

# %% [code]
synth_demos_df.to_excel(osp.join(path_to_demos, 'skull_demographics_measurements_synthetic.xlsx'))

# %% [code]
zal = ['ZALL', 'ZALR']

for meas in ['OCLR', 'AS1', 'AS2', 'CI', 'HI', 'CL', 'CW', 'CH',
             'LOW', 'AMOW',  'TD',  'IZBD',  'ZALB',  'IZAD',  'CD']:
    if meas == 'ZALB':
        print('ZALB:\t{0:7.3f} +- {1:5.3f}'.format(synth_demos_df[zal].values.mean(), synth_demos_df[zal].values.std()))
    else:
        print('{0}:\t{1:7.3f} +- {2:5.3f}'.format(meas, synth_demos_df[meas].mean(), synth_demos_df[meas].std()))

# %% [code]
