# Supplementary material for: The 3D skull 0–4 years: A validated, generative, statistical shape model
Source: Bone Rep. 2021 Nov 29;15:101154. doi: 10.1016/j.bonr.2021.101154 (PMC8645852; doi:10.1016/j.bonr.2021.101154)
Supplement: Supplementary file 1 — Model construction and analysis code and 3D assets. [file mmc1.zip › put_skull_meshes_in_correspondence.wrap]

{
    "commonDir": "",
    "formatVersion": 12,
    "nodes": {
        "SelectPolygons": {
            "color": {
                "a": 0,
                "b": 0,
                "g": 0,
                "r": 0
            },
            "hasColor": false,
            "isAlwaysVisible": true,
            "nodeId": 9,
            "nodeType": "SelectPolygons",
            "params": {
                "displayMode": {
                    "value": 1
                },
                "fileName": {
                    "value": "<path_to_lraw_mesh_stiffness_mask>"
                },
                "geom": {
                    "connectedNodeId": 2
                },
                "invisiblePolygonIndices": {
                    "value": [  ]
                },
                "selection": {
                    "value": [  ]
                },
                "showPolygroups": {
                    "value": true
                },
                "source": {
                    "value": 0
                }
            },
            "x": 238,
            "y": 179
        },
        "align": {
            "color": {
                "a": 0,
                "b": 0,
                "g": 0,
                "r": 0
            },
            "hasColor": false,
            "isAlwaysVisible": true,
            "nodeId": 5,
            "nodeType": "RigidAlignment",
            "params": {
                "geomFixed": {
                    "connectedNodeId": 2
                },
                "geomFloating": {
                    "connectedNodeId": 4
                },
                "matchScale": {
                    "value": true
                },
                "points": {
                    "connectedNodeId": 1
                }
            },
            "x": 52,
            "y": 179
        },
        "lms_align": {
            "color": {
                "a": 0,
                "b": 0,
                "g": 0,
                "r": 0
            },
            "hasColor": false,
            "isAlwaysVisible": true,
            "nodeId": 1,
            "nodeType": "SelectPointPairs",
            "params": {
                "fileNameLeft": {
                    "value": "<path_to_raw_mesh_landmarks>"
                },
                "fileNameRight": {
                    "value": "<path_to_template_mesh_landmarks>"
                },
                "geomLeft": {
                    "connectedNodeId": 4
                },
                "geomRight": {
                    "connectedNodeId": 2
                },
                "pointsFormatLeft": {
                    "value": 0
                },
                "pointsFormatRight": {
                    "value": 0
                },
                "pointsLeft": {
                    "value": [ [ 802170, 0.053787171840667725, 0.021499445661902428 ], [ 234283, 0.2267443835735321, 0.5386925935745239 ], [ 188522, 0.14954397082328796, 0.7074356079101562 ], [ 89753, 0.2988002300262451, 0.22527256608009338 ], [ 227527, 0.09922099113464355, 0.31924596428871155 ], [ 165856, 0.6509783864021301, 0.1884583979845047 ], [ 597215, 0.10729710012674332, 0.7764482498168945 ], [ 696362, 0.34843751788139343, 0.27374109625816345 ], [ 416942, 0.2158498764038086, 0.2492026835680008 ], [ 295311, 0.05712687969207764, 0.4673433005809784 ], [ 264661, 0.3471427261829376, 0.5438166856765747 ], [ 274808, 0.39182960987091064, 0.5518220663070679 ], [ 548217, 0.9650874137878418, 0.022894930094480515 ], [ 261456, 0.09198552370071411, 0.15933673083782196 ], [ 317467, 0.8257169723510742, 0.11071975529193878 ], [ 710789, 0.1657513678073883, 0.44204384088516235 ], [ 840065, 0.6233557462692261, 0.23872658610343933 ], [ 505956, 0.3490757346153259, 0.0764755979180336 ], [ 832665, 0.3208383321762085, 0.04488495737314224 ], [ 888294, 0.46312886476516724, 0.033884983509778976 ], [ 686983, 0.30644214153289795, 0.6568480134010315 ], [ 906055, 0.2193332314491272, 0.005145696923136711 ], [ 599747, 0.3274171054363251, 0.27842259407043457 ], [ 504531, 0.4155367612838745, 0.44194361567497253 ], [ 264115, 0.35133785009384155, 0.1243942454457283 ], [ 838889, 0.3233396112918854, 0.34062546491622925 ], [ 320629, 0.015357673168182373, 0.16107770800590515 ], [ 267486, 0.3175874948501587, 0.5352298617362976 ], [ 113071, 0.8586230874061584, 0.05125437304377556 ] ]
                },
                "pointsRight": {
                    "value": [ [ 113007, 1, 0 ], [ 62409, 1, 0 ], [ 62399, 0, 0 ], [ 1126, 1, 0 ], [ 24238, 1, 0 ], [ 47694, 0, 1 ], [ 96077, 1, 0 ], [ 97689, 0, 0 ], [ 105025, 0, 0 ], [ 106788, 0, 0 ], [ 45639, 0, 1 ], [ 43851, 1, 0 ], [ 36498, 0, 0 ], [ 34903, 0, 0 ], [ 42691, 0, 0 ], [ 40097, 0, 1 ], [ 42156, 0, 1 ], [ 103866, 0, 0 ], [ 101271, 0, 1 ], [ 111067, 0, 1 ], [ 112865, 0, 1 ], [ 95371, 1, 0 ], [ 87218, 0, 1 ], [ 86048, 0, 0 ], [ 83340, 0, 0 ], [ 34598, 0, 1 ], [ 26284, 1, 0 ], [ 24874, 1, 0 ], [ 22167, 0, 1 ] ]
                },
                "sourceLeft": {
                    "value": 0
                },
                "sourceRight": {
                    "value": 0
                },
                "symmetryLeft": {
                    "value": 0
                },
                "symmetryRight": {
                    "value": 0
                },
                "syncTransform": {
                    "value": {
                        "offset": {
                            "x": 0,
                            "y": 0,
                            "z": 0
                        },
                        "rotationQuat": {
                            "scalar": 1,
                            "x": 0,
                            "y": 0,
                            "z": 0
                        },
                        "scale": 1,
                        "translation": {
                            "x": 0,
                            "y": 0,
                            "z": 0
                        }
                    }
                },
                "syncViews": {
                    "value": false
                }
            },
            "x": 143,
            "y": 134
        },
        "lms_wrap": {
            "color": {
                "a": 0,
                "b": 0,
                "g": 0,
                "r": 0
            },
            "hasColor": false,
            "isAlwaysVisible": true,
            "nodeId": 7,
            "nodeType": "SelectPointPairs",
            "params": {
                "fileNameLeft": {
                    "value": "<path_to_template_mesh_landmarks>"
                },
                "fileNameRight": {
                    "value": "<path_to_raw_mesh_landmarks>"
                },
                "geomLeft": {
                    "connectedNodeId": 2
                },
                "geomRight": {
                    "connectedNodeId": 5
                },
                "pointsFormatLeft": {
                    "value": 0
                },
                "pointsFormatRight": {
                    "value": 0
                },
                "pointsLeft": {
                    "value": [ [ 113007, 1, 0 ], [ 62409, 1, 0 ], [ 62399, 0, 0 ], [ 1126, 1, 0 ], [ 24238, 1, 0 ], [ 47694, 0, 1 ], [ 96077, 1, 0 ], [ 97689, 0, 0 ], [ 105025, 0, 0 ], [ 106788, 0, 0 ], [ 45639, 0, 1 ], [ 43851, 1, 0 ], [ 36498, 0, 0 ], [ 34903, 0, 0 ], [ 42691, 0, 0 ], [ 40097, 0, 1 ], [ 42156, 0, 1 ], [ 103866, 0, 0 ], [ 101271, 0, 1 ], [ 111067, 0, 1 ], [ 112865, 0, 1 ], [ 95371, 1, 0 ], [ 87218, 0, 1 ], [ 86048, 0, 0 ], [ 83340, 0, 0 ], [ 34598, 0, 1 ], [ 26284, 1, 0 ], [ 24874, 1, 0 ], [ 22167, 0, 1 ] ]
                },
                "pointsRight": {
                    "value": [ [ 802170, 0.053787171840667725, 0.021499445661902428 ], [ 234283, 0.2267443835735321, 0.5386925935745239 ], [ 188522, 0.14954397082328796, 0.7074356079101562 ], [ 89753, 0.2988002300262451, 0.22527256608009338 ], [ 227527, 0.09922099113464355, 0.31924596428871155 ], [ 165856, 0.6509783864021301, 0.1884583979845047 ], [ 597215, 0.10729710012674332, 0.7764482498168945 ], [ 696362, 0.34843751788139343, 0.27374109625816345 ], [ 416942, 0.2158498764038086, 0.2492026835680008 ], [ 295311, 0.05712687969207764, 0.4673433005809784 ], [ 264661, 0.3471427261829376, 0.5438166856765747 ], [ 274808, 0.39182960987091064, 0.5518220663070679 ], [ 548217, 0.9650874137878418, 0.022894930094480515 ], [ 261456, 0.09198552370071411, 0.15933673083782196 ], [ 317467, 0.8257169723510742, 0.11071975529193878 ], [ 710789, 0.1657513678073883, 0.44204384088516235 ], [ 840065, 0.6233557462692261, 0.23872658610343933 ], [ 505956, 0.3490757346153259, 0.0764755979180336 ], [ 832665, 0.3208383321762085, 0.04488495737314224 ], [ 888294, 0.46312886476516724, 0.033884983509778976 ], [ 686983, 0.30644214153289795, 0.6568480134010315 ], [ 906055, 0.2193332314491272, 0.005145696923136711 ], [ 599747, 0.3274171054363251, 0.27842259407043457 ], [ 504531, 0.4155367612838745, 0.44194361567497253 ], [ 264115, 0.35133785009384155, 0.1243942454457283 ], [ 838889, 0.3233396112918854, 0.34062546491622925 ], [ 320629, 0.015357673168182373, 0.16107770800590515 ], [ 267486, 0.3175874948501587, 0.5352298617362976 ], [ 113071, 0.8586230874061584, 0.05125437304377556 ] ]
                },
                "sourceLeft": {
                    "value": 0
                },
                "sourceRight": {
                    "value": 0
                },
                "symmetryLeft": {
                    "value": 0
                },
                "symmetryRight": {
                    "value": 0
                },
                "syncTransform": {
                    "value": {
                        "offset": {
                            "x": 0,
                            "y": 0,
                            "z": 0
                        },
                        "rotationQuat": {
                            "scalar": 1,
                            "x": 0,
                            "y": 0,
                            "z": 0
                        },
                        "scale": 1,
                        "translation": {
                            "x": 0,
                            "y": 0,
                            "z": 0
                        }
                    }
                },
                "syncViews": {
                    "value": true
                }
            },
            "x": 143,
            "y": 232
        },
        "load_skull": {
            "color": {
                "a": 0,
                "b": 0,
                "g": 0,
                "r": 0
            },
            "hasColor": false,
            "isAlwaysVisible": false,
            "nodeId": 4,
            "nodeType": "LoadGeom",
            "params": {
                "fileName": {
                    "value": "<path_to_landmarked_raw_mesh>"
                },
                "rotation": {
                    "value": {
                        "x": 0,
                        "y": 0,
                        "z": 0
                    }
                },
                "scale": {
                    "value": 1
                },
                "texture": {
                },
                "translation": {
                    "value": {
                        "x": 0,
                        "y": 0,
                        "z": 0
                    }
                },
                "visualParam": {
                    "value": {
                        "colorBack": {
                            "b": 85,
                            "g": 85,
                            "r": 85
                        },
                        "colorFront": {
                            "b": 255,
                            "g": 61,
                            "r": 236
                        },
                        "colorWire": {
                            "b": 34,
                            "g": 26,
                            "r": 17
                        },
                        "isLightingEnabled": true,
                        "isSurfaceEnabled": true,
                        "isWireframeEnabled": true,
                        "surfaceFillType": 1
                    }
                }
            },
            "x": 52,
            "y": 86
        },
        "load_template": {
            "color": {
                "a": 0,
                "b": 0,
                "g": 0,
                "r": 0
            },
            "hasColor": false,
            "isAlwaysVisible": true,
            "nodeId": 2,
            "nodeType": "LoadGeom",
            "params": {
                "fileName": {
                    "value": "C:/Users/eimea/Documents/Imperial/Databases/skull_project/template\\skull_template.obj"
                },
                "rotation": {
                    "value": {
                        "x": 0,
                        "y": 0,
                        "z": 0
                    }
                },
                "scale": {
                    "value": 1.149999976158142
                },
                "texture": {
                },
                "translation": {
                    "value": {
                        "x": 0,
                        "y": 0,
                        "z": 0
                    }
                },
                "visualParam": {
                    "value": {
                        "colorBack": {
                            "b": 85,
                            "g": 85,
                            "r": 85
                        },
                        "colorFront": {
                            "b": 255,
                            "g": 129,
                            "r": 61
                        },
                        "colorWire": {
                            "b": 34,
                            "g": 26,
                            "r": 17
                        },
                        "isLightingEnabled": true,
                        "isSurfaceEnabled": true,
                        "isWireframeEnabled": true,
                        "surfaceFillType": 1
                    }
                }
            },
            "x": 238,
            "y": 84
        },
        "save": {
            "color": {
                "a": 0,
                "b": 0,
                "g": 0,
                "r": 0
            },
            "hasColor": false,
            "isAlwaysVisible": true,
            "nodeId": 8,
            "nodeType": "SaveGeom",
            "params": {
                "dracoCompression": {
                    "value": 7
                },
                "dracoNormalQuant": {
                    "value": 30
                },
                "dracoTexCoordQuant": {
                    "value": 30
                },
                "dracoVertexQuant": {
                    "value": 30
                },
                "fileName": {
                    "value": "C:/Users/eimea/Documents/Imperial/Databases/skull_project/skull_meshes_normal\\corresp\\150(36-37)-bone.obj"
                },
                "geom": {
                    "connectedNodeId": 6
                },
                "includeTransform": {
                    "value": true
                },
                "saveNormals": {
                    "value": false
                }
            },
            "x": 143,
            "y": 341
        },
        "wrap": {
            "color": {
                "a": 0,
                "b": 0,
                "g": 0,
                "r": 0
            },
            "hasColor": false,
            "isAlwaysVisible": true,
            "nodeId": 6,
            "nodeType": "Wrapping",
            "params": {
                "autocompute": {
                    "value": false
                },
                "geomFixed": {
                    "connectedNodeId": 5
                },
                "geomFloating": {
                    "connectedNodeId": 2
                },
                "globalControlPointsWeightFinal": {
                    "value": 0
                },
                "globalControlPointsWeightInitial": {
                    "value": 10
                },
                "globalPoint2PlaneFittingWeight": {
                    "value": 1
                },
                "globalPoint2PointFittingWeight": {
                    "value": 0.10000000149011612
                },
                "globalSmoothWeightMax": {
                    "value": 1
                },
                "globalSmoothWeightMin": {
                    "value": 0.10000000149011612
                },
                "maxDp": {
                    "value": 0.009999999776482582
                },
                "maxOptimizationIterations": {
                    "value": 100
                },
                "minCosBetweenNormals": {
                    "value": 0.6499999761581421
                },
                "minDp": {
                    "value": 0.0020000000949949026
                },
                "nICPIterations": {
                    "value": 3
                },
                "nNodesToUse": {
                    "value": 8
                },
                "nOptimizationIterations": {
                    "value": 3
                },
                "nSubdivisions": {
                    "value": 3
                },
                "points": {
                    "connectedNodeId": 7,
                    "value": {
                        "first": [  ],
                        "second": [  ]
                    }
                },
                "polygons": {
                    "connectedNodeId": 9,
                    "value": [  ]
                },
                "samplingMaxMultiplier": {
                    "value": 5
                },
                "samplingMinMultiplier": {
                    "value": 1
                }
            },
            "x": 143,
            "y": 284
        }
    },
    "pythonCode": "",
    "timeline": {
        "current": 0,
        "max": 25,
        "min": 0
    }
}
