# Supplementary material for: The 3D skull 0–4 years: A validated, generative, statistical shape model
Source: Bone Rep. 2021 Nov 29;15:101154. doi: 10.1016/j.bonr.2021.101154 (PMC8645852; doi:10.1016/j.bonr.2021.101154)
Supplement: Supplementary file 1 — Model construction and analysis code and 3D assets. [file mmc1.zip › skull_facial_mask.txt]

[
    8,
    11,
    185,
    187,
    196,
    204,
    205,
    218,
    219,
    232,
    233,
    285,
    286,
    287,
    289,
    290,
    291,
    299,
    300,
    301,
    302,
    303,
    305,
    307,
    308,
    309,
    310,
    311,
    312,
    313,
    314,
    315,
    318,
    319,
    320,
    321,
    322,
    323,
    324,
    325,
    329,
    330,
    331,
    332,
    335,
    336,
    337,
    338,
    339,
    340,
    341,
    342,
    343,
    344,
    346,
    347,
    348,
    349,
    353,
    354,
    355,
    356,
    357,
    359,
    360,
    362,
    364,
    365,
    373,
    376,
    379,
    411,
    412,
    413,
    555,
    559,
    560,
    871,
    873,
    1115,
    1116,
    1117,
    1118,
    1119,
    1120,
    1121,
    1122,
    1123,
    1126,
    1127,
    1128,
    1129,
    1130,
    1131,
    1133,
    1134,
    1135,
    1136,
    1137,
    1138,
    1140,
    1141,
    1142,
    1143,
    1144,
    1145,
    1146,
    1148,
    1149,
    1150,
    1151,
    1152,
    1153,
    1154,
    1156,
    1157,
    1158,
    1159,
    1162,
    1163,
    1164,
    1165,
    1166,
    1167,
    1168,
    1169,
    1170,
    1171,
    1172,
    1173,
    1174,
    1175,
    1177,
    1178,
    1179,
    1180,
    1183,
    1184,
    1185,
    1187,
    1189,
    1190,
    1192,
    1193,
    1194,
    1195,
    1196,
    1197,
    1199,
    1200,
    1201,
    1202,
    1204,
    1205,
    1206,
    1207,
    1208,
    1209,
    1210,
    1211,
    1212,
    1213,
    1214,
    1215,
    1217,
    1218,
    1219,
    1220,
    1221,
    1222,
    1223,
    1224,
    1225,
    1226,
    1227,
    1228,
    1229,
    1230,
    1231,
    1232,
    1233,
    1234,
    1235,
    1236,
    1237,
    1238,
    1239,
    1240,
    1241,
    1242,
    1243,
    1244,
    1246,
    1248,
    1249,
    1250,
    1251,
    1252,
    1253,
    1254,
    1255,
    1256,
    1257,
    1258,
    1259,
    1260,
    1261,
    1262,
    1263,
    1264,
    1265,
    1266,
    1267,
    1268,
    1269,
    1270,
    1271,
    1272,
    1273,
    1274,
    1275,
    1276,
    1277,
    1278,
    1279,
    1280,
    1281,
    1282,
    1284,
    1285,
    1286,
    1287,
    1288,
    1289,
    1290,
    1291,
    1292,
    1294,
    1295,
    1297,
    1298,
    1299,
    1300,
    1301,
    1303,
    1305,
    1306,
    1307,
    1308,
    1309,
    1310,
    1311,
    1312,
    1313,
    1314,
    1315,
    1318,
    1324,
    1326,
    1327,
    1330,
    1331,
    1332,
    1333,
    1339,
    1340,
    1341,
    1342,
    1343,
    1344,
    1347,
    1348,
    1481,
    1581,
    1586,
    1613,
    1620,
    1621,
    1622,
    1623,
    1872,
    1881,
    1887,
    1896,
    2000,
    2009,
    2017,
    2062,
    2065,
    2067,
    2068,
    2071,
    2282,
    2283,
    2284,
    2633,
    5281,
    5453,
    5476,
    5480,
    9382,
    15345,
    15346,
    24484,
    24649,
    27173,
    28544,
    28877,
    29015,
    29016,
    29115,
    29117,
    29119,
    29120,
    29279,
    29280,
    29281,
    29340,
    29389,
    29544,
    29670,
    29671,
    29674,
    29675,
    29682,
    29683,
    29690,
    29797,
    29801,
    29809,
    29888,
    29947,
    29948,
    29949,
    29950,
    29955,
    29956,
    29963,
    29964,
    29968,
    30002,
    30005,
    30081,
    30120,
    30123,
    30124,
    30125,
    30126,
    30137,
    30138,
    30182,
    30185,
    30186,
    30187,
    30188,
    30189,
    30190,
    30191,
    30272,
    30273,
    30290,
    30294,
    30295,
    30376,
    30377,
    30378,
    30379,
    30380,
    30383,
    30384,
    30385,
    30386,
    30474,
    30479,
    30480,
    30483,
    30484,
    30490,
    30492,
    30493,
    30676,
    30686,
    30687,
    30692,
    30693,
    30697,
    30698,
    30721,
    30722,
    30723,
    30724,
    30726,
    30727,
    30729,
    30730,
    30731,
    30732,
    30733,
    30748,
    30749,
    30750,
    30751,
    30752,
    30753,
    30754,
    30755,
    30756,
    30757,
    30804,
    30805,
    30821,
    30822,
    30823,
    30826,
    30827,
    30830,
    30831,
    30900,
    30901,
    30902,
    30903,
    30905,
    30909,
    30913,
    30921,
    30922,
    30954,
    30961,
    30963,
    30964,
    30970,
    30971,
    30972,
    30974,
    31039,
    31040,
    31050,
    31061,
    31065,
    31068,
    31071,
    31074,
    31075,
    31137,
    31138,
    31139,
    31143,
    31146,
    31149,
    31150,
    31151,
    31152,
    31179,
    31180,
    31182,
    31183,
    31184,
    31185,
    31186,
    31187,
    31188,
    31260,
    31267,
    31269,
    31271,
    31273,
    31274,
    31280,
    31281,
    31282,
    31283,
    31284,
    31285,
    31287,
    31288,
    31310,
    31311,
    31312,
    31315,
    31316,
    31317,
    31320,
    31322,
    31323,
    31324,
    31325,
    31326,
    31327,
    31329,
    31330,
    31333,
    31334,
    31335,
    31336,
    31337,
    31338,
    31391,
    31396,
    31397,
    31399,
    31401,
    31402,
    31404,
    31408,
    31409,
    31417,
    31419,
    31423,
    31424,
    31425,
    31430,
    31431,
    31433,
    31434,
    31435,
    31439,
    31440,
    31445,
    31455,
    31459,
    31461,
    31464,
    31466,
    31467,
    31468,
    31469,
    31513,
    31514,
    31515,
    31516,
    31517,
    31518,
    31519,
    31520,
    31521,
    31522,
    31523,
    31524,
    31581,
    31583,
    31587,
    31588,
    31592,
    31598,
    31599,
    31603,
    31604,
    31605,
    31608,
    31609,
    31613,
    31615,
    31616,
    31621,
    31623,
    31629,
    31639,
    31640,
    31645,
    31653,
    31654,
    31658,
    31659,
    31721,
    31722,
    31723,
    31724,
    31726,
    31727,
    31733,
    31734,
    31736,
    31737,
    31791,
    31799,
    31800,
    31805,
    31806,
    31811,
    31812,
    31816,
    31819,
    31820,
    31829,
    31830,
    31836,
    31841,
    31844,
    31847,
    31848,
    31938,
    31939,
    31944,
    31945,
    31949,
    31950,
    31953,
    31954,
    31956,
    31957,
    32035,
    32036,
    32043,
    32044,
    32050,
    32051,
    32056,
    32057,
    32065,
    32066,
    32070,
    32071,
    32187,
    32188,
    32189,
    32190,
    32192,
    32193,
    32199,
    32200,
    32201,
    32202,
    32250,
    32251,
    32252,
    32253,
    32254,
    32262,
    32263,
    32264,
    32265,
    32334,
    32335,
    32336,
    32337,
    32339,
    32340,
    32341,
    32342,
    32344,
    32345,
    32346,
    32347,
    32348,
    32349,
    32376,
    32390,
    32391,
    32395,
    32396,
    32397,
    32398,
    32399,
    32402,
    32403,
    32407,
    32408,
    32538,
    32539,
    32541,
    32542,
    32544,
    32545,
    32547,
    32548,
    32549,
    32551,
    32552,
    32553,
    32554,
    32596,
    32597,
    32616,
    32617,
    32619,
    32620,
    32621,
    32622,
    32623,
    32624,
    32626,
    32627,
    32628,
    32629,
    32633,
    32634,
    32759,
    32760,
    32763,
    32764,
    32766,
    32768,
    32769,
    32770,
    32771,
    32772,
    32773,
    32774,
    32775,
    32776,
    32809,
    32810,
    32812,
    32813,
    32816,
    32817,
    32818,
    32819,
    32820,
    32821,
    32822,
    32823,
    32826,
    32827,
    32946,
    32947,
    32949,
    32950,
    32951,
    32952,
    32953,
    32954,
    32955,
    32956,
    32957,
    32958,
    32960,
    32961,
    33033,
    33034,
    33036,
    33037,
    33040,
    33041,
    33043,
    33044,
    33046,
    33047,
    33049,
    33050,
    33063,
    33064,
    33065,
    33066,
    33068,
    33069,
    33070,
    33071,
    33073,
    33074,
    33076,
    33077,
    33078,
    33079,
    33140,
    33141,
    33145,
    33146,
    33148,
    33149,
    33153,
    33155,
    33156,
    33157,
    33158,
    33159,
    33160,
    33161,
    33162,
    33163,
    33164,
    33165,
    33167,
    33168,
    33169,
    33170,
    33171,
    33172,
    33174,
    33175,
    33278,
    33279,
    33283,
    33284,
    33285,
    33286,
    33292,
    33294,
    33295,
    33296,
    33297,
    33298,
    33299,
    33300,
    33302,
    33304,
    33305,
    33306,
    33310,
    33311,
    33315,
    33316,
    33317,
    33318,
    33319,
    33414,
    33415,
    33418,
    33419,
    33420,
    33421,
    33423,
    33424,
    33425,
    33426,
    33427,
    33428,
    33429,
    33463,
    33464,
    33465,
    33466,
    33467,
    33468,
    33469,
    33470,
    33471,
    33472,
    33473,
    33474,
    33507,
    33508,
    33512,
    33513,
    33516,
    33517,
    33520,
    33523,
    33524,
    33525,
    33527,
    33528,
    33531,
    33533,
    33534,
    33535,
    33536,
    33537,
    33538,
    33540,
    33541,
    33542,
    33543,
    33545,
    33546,
    33550,
    33551,
    33651,
    33652,
    33657,
    33658,
    33660,
    33661,
    33663,
    33664,
    33669,
    33670,
    33673,
    33674,
    33676,
    33677,
    33688,
    33689,
    33691,
    33692,
    33693,
    33694,
    33695,
    33696,
    33699,
    33701,
    33702,
    33703,
    33704,
    33706,
    33707,
    33708,
    33709,
    33710,
    33836,
    33837,
    33839,
    33840,
    33842,
    33843,
    33845,
    33846,
    33850,
    33851,
    33853,
    33854,
    33856,
    33857,
    33858,
    33859,
    33860,
    33861,
    33862,
    33863,
    33865,
    33866,
    33871,
    33872,
    33876,
    33878,
    33880,
    33881,
    33882,
    33885,
    33886,
    33888,
    33889,
    34013,
    34014,
    34015,
    34021,
    34022,
    34023,
    34024,
    34025,
    34026,
    34027,
    34028,
    34029,
    34030,
    34075,
    34076,
    34077,
    34078,
    34079,
    34080,
    34081,
    34082,
    34083,
    34084,
    34085,
    34086,
    34087,
    34088,
    34089,
    34090,
    34091,
    34092,
    34093,
    34137,
    34138,
    34145,
    34146,
    34149,
    34150,
    34151,
    34152,
    34155,
    34156,
    34158,
    34159,
    34162,
    34163,
    34164,
    34165,
    34168,
    34169,
    34170,
    34171,
    34173,
    34174,
    34178,
    34180,
    34181,
    34182,
    34185,
    34186,
    34188,
    34189,
    34319,
    34320,
    34321,
    34322,
    34323,
    34324,
    34325,
    34326,
    34329,
    34332,
    34333,
    34334,
    34335,
    34336,
    34337,
    34338,
    34340,
    34341,
    34342,
    34344,
    34345,
    34347,
    34348,
    34352,
    34353,
    34354,
    34359,
    34362,
    34363,
    34367,
    34368,
    34369,
    34375,
    34376,
    34377,
    34378,
    34428,
    34430,
    34431,
    34432,
    34433,
    34436,
    34437,
    34439,
    34440,
    34441,
    34442,
    34479,
    34480,
    34481,
    34483,
    34484,
    34485,
    34486,
    34489,
    34492,
    34497,
    34500,
    34503,
    34504,
    34505,
    34509,
    34514,
    34515,
    34516,
    34517,
    34518,
    34519,
    34521,
    34522,
    34602,
    34603,
    34604,
    34607,
    34609,
    34610,
    34613,
    34614,
    34615,
    34616,
    34617,
    34618,
    34619,
    34620,
    34623,
    34624,
    34625,
    34631,
    34632,
    34634,
    34636,
    34637,
    34642,
    34643,
    34645,
    34649,
    34652,
    34653,
    34656,
    34657,
    34659,
    34660,
    34662,
    34664,
    34798,
    34803,
    34804,
    34807,
    34810,
    34811,
    34814,
    34815,
    34818,
    34819,
    34820,
    34821,
    34892,
    34893,
    34894,
    34897,
    34899,
    34900,
    34902,
    34903,
    34904,
    34905,
    34906,
    34909,
    34910,
    34912,
    34913,
    34914,
    34916,
    34922,
    34923,
    34926,
    34927,
    34995,
    34996,
    35000,
    35003,
    35004,
    35006,
    35007,
    35012,
    35013,
    35017,
    35021,
    35022,
    35023,
    35026,
    35027,
    35030,
    35177,
    35178,
    35179,
    35180,
    35181,
    35182,
    35183,
    35184,
    35185,
    35186,
    35187,
    35188,
    35189,
    35190,
    35191,
    35192,
    35193,
    35194,
    35197,
    35199,
    35201,
    35202,
    35203,
    35204,
    35207,
    35208,
    35288,
    35289,
    35291,
    35292,
    35293,
    35294,
    35295,
    35296,
    35297,
    35299,
    35300,
    35302,
    35303,
    35304,
    35305,
    35308,
    35309,
    35311,
    35312,
    35313,
    35314,
    35315,
    35316,
    35343,
    35344,
    35346,
    35348,
    35349,
    35350,
    35351,
    35354,
    35355,
    35357,
    35358,
    35428,
    35429,
    35437,
    35438,
    35491,
    35492,
    35493,
    35494,
    35495,
    35496,
    35497,
    35498,
    35499,
    35500,
    35501,
    35502,
    35503,
    35504,
    35505,
    35506,
    35507,
    35508,
    35509,
    35510,
    35511,
    35512,
    35513,
    35514,
    35515,
    35516,
    35519,
    35523,
    35524,
    35529,
    35530,
    35536,
    35537,
    35542,
    35543,
    35546,
    35547,
    35619,
    35628,
    35629,
    35685,
    35686,
    35687,
    35688,
    35689,
    35690,
    35691,
    35692,
    35693,
    35694,
    35695,
    35696,
    35697,
    35698,
    35699,
    35700,
    35701,
    35702,
    35703,
    35704,
    35705,
    35706,
    35707,
    35708,
    35709,
    35710,
    35711,
    35714,
    35719,
    35722,
    35723,
    35727,
    35729,
    35730,
    35733,
    35734,
    35735,
    35802,
    35826,
    35833,
    35834,
    35837,
    35838,
    35840,
    35841,
    35842,
    35846,
    35847,
    35848,
    35851,
    35852,
    35853,
    35854,
    35857,
    35858,
    35861,
    35862,
    35868,
    35869,
    35872,
    35873,
    35880,
    35881,
    35882,
    35883,
    35884,
    35885,
    35886,
    35887,
    35888,
    35889,
    35890,
    35893,
    35894,
    35895,
    35896,
    35937,
    35944,
    35945,
    35947,
    35948,
    35951,
    35952,
    35955,
    35956,
    35958,
    35959,
    35960,
    35961,
    35967,
    35972,
    35973,
    35974,
    35975,
    35979,
    35980,
    35983,
    35984,
    35985,
    35986,
    35992,
    35993,
    35994,
    35995,
    35999,
    36000,
    36001,
    36002,
    36009,
    36011,
    36012,
    36013,
    36014,
    36016,
    36017,
    36020,
    36021,
    36022,
    36023,
    36024,
    36025,
    36027,
    36063,
    36090,
    36092,
    36095,
    36097,
    36098,
    36099,
    36100,
    36101,
    36102,
    36104,
    36105,
    36106,
    36107,
    36108,
    36110,
    36111,
    36112,
    36113,
    36114,
    36115,
    36116,
    36117,
    36118,
    36119,
    36120,
    36121,
    36122,
    36123,
    36124,
    36125,
    36126,
    36127,
    36129,
    36130,
    36131,
    36132,
    36133,
    36134,
    36135,
    36136,
    36137,
    36138,
    36139,
    36140,
    36141,
    36142,
    36144,
    36145,
    36146,
    36147,
    36148,
    36149,
    36157,
    36159,
    36161,
    36164,
    36166,
    36167,
    36169,
    36170,
    36172,
    36173,
    36176,
    36177,
    36178,
    36179,
    36183,
    36185,
    36186,
    36187,
    36188,
    36189,
    36190,
    36191,
    36193,
    36194,
    36195,
    36200,
    36201,
    36202,
    36203,
    36211,
    36212,
    36213,
    36214,
    36247,
    36248,
    36249,
    36250,
    36251,
    36252,
    36253,
    36254,
    36255,
    36257,
    36258,
    36259,
    36261,
    36262,
    36263,
    36264,
    36265,
    36266,
    36268,
    36269,
    36270,
    36330,
    36340,
    36346,
    36349,
    36358,
    36359,
    36366,
    36401,
    36402,
    36403,
    36404,
    36405,
    36406,
    36407,
    36408,
    36409,
    36410,
    36411,
    36412,
    36413,
    36414,
    36415,
    36416,
    36417,
    36418,
    36419,
    36420,
    36421,
    36422,
    36423,
    36424,
    36425,
    36428,
    36429,
    36430,
    36431,
    36434,
    36435,
    36438,
    36439,
    36444,
    36445,
    36447,
    36448,
    36452,
    36453,
    36455,
    36456,
    36458,
    36460,
    36461,
    36463,
    36464,
    36467,
    36468,
    36492,
    36497,
    36498,
    36501,
    36515,
    36518,
    36519,
    36524,
    36528,
    36530,
    36550,
    36551,
    36567,
    36568,
    36578,
    36589,
    36590,
    36591,
    36592,
    36593,
    36594,
    36595,
    36596,
    36597,
    36598,
    36599,
    36600,
    36601,
    36602,
    36603,
    36604,
    36605,
    36606,
    36607,
    36608,
    36609,
    36610,
    36611,
    36612,
    36613,
    36614,
    36619,
    36620,
    36621,
    36622,
    36623,
    36624,
    36625,
    36626,
    36630,
    36631,
    36632,
    36633,
    36634,
    36635,
    36636,
    36637,
    36638,
    36639,
    36640,
    36641,
    36642,
    36643,
    36644,
    36647,
    36648,
    36649,
    36650,
    36651,
    36681,
    36682,
    36717,
    36727,
    36739,
    36740,
    36741,
    36742,
    36743,
    36744,
    36745,
    36746,
    36747,
    36748,
    36749,
    36750,
    36751,
    36752,
    36753,
    36754,
    36755,
    36756,
    36757,
    36758,
    36759,
    36762,
    36763,
    36768,
    36769,
    36770,
    36771,
    36772,
    36773,
    36774,
    36775,
    36794,
    36796,
    36808,
    36809,
    36813,
    36814,
    36815,
    36816,
    36817,
    36818,
    36819,
    36820,
    36821,
    36822,
    36823,
    36824,
    36825,
    36827,
    36828,
    36831,
    36832,
    36834,
    36836,
    36838,
    36841,
    36842,
    36845,
    36847,
    36855,
    36857,
    36860,
    36861,
    36862,
    36864,
    36866,
    36869,
    36870,
    36872,
    36873,
    36874,
    36878,
    36879,
    36881,
    36882,
    36883,
    36884,
    36888,
    36889,
    36892,
    36893,
    36894,
    36895,
    36896,
    36898,
    36899,
    36901,
    36902,
    36903,
    36904,
    36905,
    36907,
    36908,
    36909,
    36910,
    36912,
    36919,
    36921,
    36965,
    36968,
    36969,
    36970,
    36973,
    36976,
    36977,
    36978,
    36982,
    36983,
    36984,
    36987,
    36988,
    36989,
    36990,
    36991,
    36992,
    36993,
    36994,
    36995,
    36997,
    36999,
    37000,
    37001,
    37003,
    37004,
    37011,
    37012,
    37020,
    37022,
    37024,
    37025,
    37027,
    37028,
    37029,
    37031,
    37032,
    37035,
    37036,
    37039,
    37040,
    37045,
    37046,
    37047,
    37048,
    37049,
    37050,
    37051,
    37052,
    37053,
    37054,
    37056,
    37058,
    37060,
    37063,
    37064,
    37066,
    37067,
    37070,
    37071,
    37073,
    37074,
    37076,
    37077,
    37078,
    37080,
    37082,
    37083,
    37084,
    37085,
    37088,
    37093,
    37094,
    37095,
    37103,
    37107,
    37110,
    37111,
    37113,
    37116,
    37117,
    37174,
    37175,
    37176,
    37177,
    37178,
    37179,
    37180,
    37181,
    37182,
    37183,
    37184,
    37185,
    37186,
    37187,
    37188,
    37189,
    37190,
    37191,
    37192,
    37193,
    37195,
    37196,
    37198,
    37199,
    37202,
    37203,
    37208,
    37209,
    37212,
    37213,
    37214,
    37215,
    37216,
    37217,
    37218,
    37219,
    37220,
    37221,
    37222,
    37223,
    37224,
    37225,
    37226,
    37227,
    37228,
    37229,
    37230,
    37231,
    37232,
    37233,
    37234,
    37235,
    37236,
    37237,
    37238,
    37239,
    37240,
    37241,
    37243,
    37244,
    37246,
    37247,
    37248,
    37249,
    37250,
    37251,
    37256,
    37259,
    37260,
    37261,
    37262,
    37263,
    37264,
    37265,
    37266,
    37267,
    37268,
    37269,
    37270,
    37271,
    37272,
    37273,
    37274,
    37276,
    37278,
    37280,
    37281,
    37282,
    37286,
    37287,
    37288,
    37293,
    37296,
    37297,
    37299,
    37302,
    37303,
    37305,
    37309,
    37312,
    37314,
    37316,
    37318,
    37321,
    37322,
    37323,
    37324,
    37327,
    37328,
    37329,
    37330,
    37331,
    37334,
    37335,
    37336,
    37340,
    37341,
    37342,
    37343,
    37351,
    37353,
    37355,
    37356,
    37359,
    37360,
    37363,
    37364,
    37365,
    37368,
    37371,
    37372,
    37375,
    37378,
    37379,
    37434,
    37436,
    37438,
    37439,
    37440,
    37443,
    37444,
    37449,
    37450,
    37451,
    37452,
    37453,
    37454,
    37460,
    37461,
    37463,
    37464,
    37466,
    37467,
    37470,
    37471,
    37473,
    37474,
    37476,
    37477,
    37479,
    37480,
    37481,
    37482,
    37483,
    37484,
    37485,
    37486,
    37487,
    37488,
    37489,
    37490,
    37491,
    37492,
    37493,
    37494,
    37495,
    37496,
    37497,
    37498,
    37499,
    37500,
    37501,
    37502,
    37503,
    37504,
    37506,
    37507,
    37510,
    37511,
    37512,
    37513,
    37514,
    37515,
    37525,
    37528,
    37530,
    37531,
    37534,
    37540,
    37541,
    37543,
    37544,
    37545,
    37546,
    37547,
    37548,
    37549,
    37551,
    37552,
    37553,
    37555,
    37556,
    37559,
    37560,
    37561,
    37565,
    37567,
    37568,
    37570,
    37571,
    37572,
    37573,
    37574,
    37576,
    37577,
    37578,
    37579,
    37580,
    37581,
    37582,
    37583,
    37585,
    37586,
    37587,
    37588,
    37590,
    37591,
    37592,
    37593,
    37594,
    37597,
    37598,
    37599,
    37600,
    37602,
    37603,
    37604,
    37606,
    37610,
    37611,
    37612,
    37613,
    37615,
    37616,
    37617,
    37618,
    37620,
    37621,
    37622,
    37624,
    37627,
    37628,
    37629,
    37630,
    37631,
    37632,
    37633,
    37634,
    37635,
    37637,
    37638,
    37640,
    37641,
    37642,
    37644,
    37645,
    37646,
    37647,
    37648,
    37649,
    37650,
    37651,
    37652,
    37653,
    37654,
    37655,
    37656,
    37657,
    37658,
    37659,
    37660,
    37662,
    37663,
    37664,
    37665,
    37666,
    37668,
    37669,
    37670,
    37671,
    37675,
    37676,
    37679,
    37680,
    37681,
    37682,
    37683,
    37684,
    37685,
    37686,
    37687,
    37688,
    37689,
    37690,
    37691,
    37692,
    37693,
    37694,
    37695,
    37696,
    37697,
    37698,
    37699,
    37700,
    37701,
    37702,
    37703,
    37704,
    37706,
    37707,
    37711,
    37713,
    37714,
    37716,
    37718,
    37719,
    37721,
    37722,
    37723,
    37724,
    37727,
    37733,
    37736,
    37737,
    37738,
    37739,
    37741,
    37742,
    37743,
    37744,
    37745,
    37747,
    37764,
    37765,
    37766,
    37767,
    37770,
    37775,
    37776,
    37777,
    37778,
    37779,
    37780,
    37781,
    37782,
    37783,
    37787,
    37788,
    37791,
    37792,
    37794,
    37799,
    37801,
    37802,
    37803,
    37807,
    37812,
    37813,
    37814,
    37815,
    37817,
    37818,
    37819,
    37820,
    37822,
    37823,
    37824,
    37825,
    37826,
    37827,
    37828,
    37831,
    37832,
    37835,
    37836,
    37838,
    37839,
    37840,
    37841,
    37843,
    37844,
    37845,
    37846,
    37847,
    37848,
    37849,
    37850,
    37852,
    37853,
    37857,
    37859,
    37862,
    37863,
    37864,
    37865,
    37867,
    37868,
    37869,
    37871,
    37873,
    37874,
    37876,
    37877,
    37878,
    37879,
    37880,
    37881,
    37882,
    37883,
    37884,
    37885,
    37887,
    37890,
    37892,
    37893,
    37894,
    37896,
    37898,
    37899,
    37902,
    37903,
    37907,
    37908,
    37909,
    37910,
    37927,
    37929,
    37931,
    37936,
    37937,
    37938,
    37939,
    37942,
    37943,
    37944,
    37946,
    37948,
    37949,
    37950,
    37951,
    37952,
    37953,
    37954,
    37955,
    37957,
    37959,
    37960,
    37962,
    37965,
    37966,
    37967,
    37968,
    37974,
    37975,
    37977,
    37978,
    37979,
    37980,
    37983,
    37985,
    37986,
    37987,
    37988,
    37990,
    37991,
    37992,
    37993,
    37994,
    37997,
    38007,
    38008,
    38009,
    38010,
    38011,
    38012,
    38013,
    38014,
    38015,
    38016,
    38017,
    38018,
    38019,
    38020,
    38021,
    38022,
    38023,
    38024,
    38025,
    38026,
    38027,
    38028,
    38029,
    38030,
    38031,
    38032,
    38033,
    38034,
    38035,
    38036,
    38039,
    38040,
    38041,
    38042,
    38043,
    38047,
    38048,
    38049,
    38050,
    38052,
    38053,
    38054,
    38055,
    38057,
    38058,
    38059,
    38060,
    38061,
    38062,
    38065,
    38068,
    38071,
    38072,
    38073,
    38078,
    38079,
    38082,
    38084,
    38091,
    38092,
    38093,
    38094,
    38095,
    38096,
    38097,
    38098,
    38099,
    38100,
    38101,
    38102,
    38103,
    38104,
    38105,
    38106,
    38107,
    38108,
    38110,
    38111,
    38113,
    38116,
    38117,
    38118,
    38119,
    38120,
    38121,
    38122,
    38123,
    38125,
    38126,
    38127,
    38128,
    38129,
    38130,
    38131,
    38132,
    38133,
    38134,
    38135,
    38137,
    38138,
    38139,
    38140,
    38141,
    38143,
    38144,
    38145,
    38146,
    38147,
    38148,
    38149,
    38150,
    38151,
    38152,
    38155,
    38156,
    38157,
    38159,
    38160,
    38161,
    38162,
    38163,
    38164,
    38166,
    38167,
    38170,
    38171,
    38173,
    38174,
    38175,
    38177,
    38179,
    38184,
    38185,
    38186,
    38191,
    38192,
    38193,
    38194,
    38195,
    38196,
    38197,
    38198,
    38199,
    38200,
    38202,
    38204,
    38205,
    38206,
    38207,
    38209,
    38211,
    38218,
    38224,
    38225,
    38228,
    38237,
    38238,
    38239,
    38244,
    38246,
    38249,
    38250,
    38253,
    38256,
    38258,
    38269,
    38276,
    38278,
    38279,
    38284,
    38290,
    38291,
    38292,
    38293,
    38294,
    38295,
    38298,
    38299,
    38300,
    38301,
    38302,
    38303,
    38327,
    38328,
    38329,
    38330,
    38332,
    38333,
    38334,
    38335,
    38336,
    38337,
    38340,
    38341,
    38343,
    38344,
    38346,
    38347,
    38350,
    38352,
    38354,
    38355,
    38357,
    38358,
    38359,
    38360,
    38365,
    38366,
    38370,
    38372,
    38373,
    38391,
    38392,
    38393,
    38394,
    38395,
    38396,
    38397,
    38400,
    38401,
    38412,
    38436,
    38445,
    38446,
    38448,
    38449,
    38451,
    38461,
    38462,
    38463,
    38464,
    38465,
    38466,
    38467,
    38468,
    38469,
    38470,
    38471,
    38472,
    38473,
    38474,
    38475,
    38476,
    38477,
    38478,
    38479,
    38480,
    38481,
    38482,
    38483,
    38485,
    38487,
    38488,
    38489,
    38490,
    38491,
    38492,
    38493,
    38494,
    38495,
    38496,
    38497,
    38498,
    38499,
    38500,
    38501,
    38502,
    38503,
    38504,
    38505,
    38506,
    38507,
    38508,
    38509,
    38510,
    38511,
    38512,
    38513,
    38514,
    38515,
    38544,
    38556,
    38559,
    38560,
    38561,
    38564,
    38567,
    38568,
    38576,
    38582,
    38584,
    38587,
    38590,
    38593,
    38596,
    38597,
    38598,
    38599,
    38600,
    38601,
    38602,
    38604,
    38608,
    38609,
    38610,
    38611,
    38612,
    38614,
    38616,
    38619,
    38620,
    38622,
    38623,
    38624,
    38626,
    38627,
    38628,
    38629,
    38631,
    38632,
    38635,
    38637,
    38640,
    38641,
    38644,
    38650,
    38652,
    38653,
    38655,
    38659,
    38664,
    38666,
    38667,
    38668,
    38669,
    38673,
    38674,
    38678,
    38680,
    38681,
    38682,
    38683,
    38684,
    38685,
    38686,
    38687,
    38688,
    38689,
    38690,
    38691,
    38692,
    38693,
    38694,
    38695,
    38696,
    38697,
    38698,
    38699,
    38700,
    38701,
    38702,
    38703,
    38704,
    38705,
    38706,
    38707,
    38708,
    38709,
    38710,
    38711,
    38712,
    38713,
    38714,
    38715,
    38716,
    38717,
    38718,
    38719,
    38720,
    38721,
    38722,
    38723,
    38726,
    38727,
    38728,
    38729,
    38730,
    38731,
    38732,
    38735,
    38738,
    38739,
    38740,
    38745,
    38746,
    38751,
    38752,
    38753,
    38754,
    38756,
    38757,
    38758,
    38763,
    38764,
    38765,
    38766,
    38767,
    38768,
    38769,
    38770,
    38771,
    38772,
    38773,
    38774,
    38775,
    38776,
    38777,
    38778,
    38779,
    38780,
    38782,
    38783,
    38784,
    38785,
    38786,
    38787,
    38788,
    38789,
    38790,
    38791,
    38792,
    38793,
    38794,
    38795,
    38796,
    38797,
    38798,
    38799,
    38800,
    38801,
    38803,
    38804,
    38805,
    38806,
    38807,
    38809,
    38811,
    38823,
    38824,
    38826,
    38827,
    38829,
    38830,
    38836,
    38837,
    38840,
    38841,
    38850,
    38851,
    38854,
    38855,
    38856,
    38858,
    38859,
    38860,
    38861,
    38862,
    38863,
    38864,
    38865,
    38866,
    38867,
    38868,
    38870,
    38871,
    38872,
    38875,
    38876,
    38877,
    38881,
    38882,
    38883,
    38884,
    38885,
    38886,
    38887,
    38888,
    38889,
    38890,
    38891,
    38892,
    38893,
    38894,
    38896,
    38897,
    38898,
    38899,
    38900,
    38901,
    38903,
    38904,
    38905,
    38906,
    38907,
    38910,
    38911,
    38912,
    38913,
    38918,
    38919,
    38922,
    38923,
    38926,
    38928,
    38931,
    38938,
    38939,
    38940,
    38941,
    38942,
    38943,
    38944,
    38945,
    38948,
    38950,
    38951,
    38953,
    38954,
    38955,
    38959,
    38960,
    38963,
    38965,
    38966,
    39005,
    39006,
    39007,
    39008,
    39013,
    39014,
    39015,
    39016,
    39018,
    39019,
    39021,
    39023,
    39024,
    39025,
    39030,
    39031,
    39032,
    39035,
    39038,
    39039,
    39045,
    39046,
    39050,
    39051,
    39054,
    39056,
    39057,
    39058,
    39060,
    39061,
    39067,
    39068,
    39073,
    39075,
    39078,
    39079,
    39081,
    39082,
    39083,
    39084,
    39085,
    39086,
    39088,
    39089,
    39090,
    39091,
    39092,
    39093,
    39094,
    39095,
    39096,
    39097,
    39098,
    39099,
    39100,
    39101,
    39102,
    39103,
    39104,
    39105,
    39106,
    39108,
    39109,
    39110,
    39111,
    39112,
    39113,
    39114,
    39119,
    39120,
    39121,
    39125,
    39128,
    39129,
    39131,
    39132,
    39133,
    39134,
    39135,
    39136,
    39137,
    39138,
    39139,
    39140,
    39141,
    39142,
    39143,
    39144,
    39145,
    39146,
    39147,
    39148,
    39149,
    39150,
    39151,
    39152,
    39155,
    39202,
    39203,
    39204,
    39207,
    39212,
    39220,
    39222,
    39223,
    39230,
    39231,
    39233,
    39236,
    39238,
    39241,
    39244,
    39245,
    39246,
    39248,
    39253,
    39255,
    39256,
    39257,
    39258,
    39261,
    39262,
    39263,
    39265,
    39266,
    39267,
    39268,
    39269,
    39270,
    39271,
    39272,
    39274,
    39276,
    39277,
    39280,
    39281,
    39283,
    39286,
    39288,
    39289,
    39291,
    39295,
    39296,
    39297,
    39298,
    39299,
    39300,
    39301,
    39302,
    39303,
    39306,
    39307,
    39311,
    39314,
    39315,
    39319,
    39320,
    39322,
    39323,
    39324,
    39326,
    39327,
    39329,
    39331,
    39333,
    39334,
    39337,
    39338,
    39340,
    39341,
    39342,
    39343,
    39345,
    39346,
    39347,
    39350,
    39358,
    39359,
    39360,
    39361,
    39362,
    39363,
    39365,
    39366,
    39367,
    39368,
    39372,
    39373,
    39374,
    39375,
    39376,
    39377,
    39378,
    39379,
    39380,
    39381,
    39382,
    39383,
    39384,
    39385,
    39386,
    39388,
    39389,
    39390,
    39391,
    39392,
    39393,
    39394,
    39395,
    39396,
    39397,
    39398,
    39399,
    39400,
    39411,
    39412,
    39413,
    39414,
    39415,
    39417,
    39418,
    39420,
    39421,
    39422,
    39423,
    39424,
    39425,
    39426,
    39427,
    39428,
    39429,
    39430,
    39432,
    39434,
    39435,
    39436,
    39437,
    39438,
    39439,
    39440,
    39441,
    39442,
    39443,
    39444,
    39445,
    39447,
    39448,
    39449,
    39450,
    39452,
    39453,
    39454,
    39455,
    39458,
    39459,
    39463,
    39466,
    39468,
    39469,
    39470,
    39481,
    39482,
    39483,
    39484,
    39486,
    39487,
    39488,
    39491,
    39492,
    39494,
    39495,
    39497,
    39498,
    39499,
    39502,
    39503,
    39507,
    39508,
    39511,
    39512,
    39514,
    39515,
    39517,
    39518,
    39519,
    39520,
    39524,
    39526,
    39528,
    39531,
    39532,
    39533,
    39534,
    39537,
    39540,
    39541,
    39542,
    39543,
    39546,
    39547,
    39548,
    39549,
    39550,
    39551,
    39552,
    39553,
    39554,
    39555,
    39556,
    39557,
    39558,
    39559,
    39560,
    39561,
    39562,
    39563,
    39564,
    39565,
    39566,
    39567,
    39568,
    39569,
    39570,
    39571,
    39572,
    39573,
    39574,
    39575,
    39576,
    39577,
    39578,
    39579,
    39580,
    39581,
    39582,
    39583,
    39584,
    39585,
    39586,
    39588,
    39589,
    39590,
    39591,
    39593,
    39594,
    39595,
    39596,
    39597,
    39598,
    39599,
    39601,
    39602,
    39603,
    39604,
    39605,
    39606,
    39611,
    39612,
    39613,
    39614,
    39617,
    39620,
    39622,
    39623,
    39624,
    39625,
    39626,
    39628,
    39629,
    39631,
    39632,
    39634,
    39635,
    39636,
    39637,
    39638,
    39639,
    39640,
    39641,
    39642,
    39643,
    39647,
    39648,
    39649,
    39650,
    39651,
    39652,
    39653,
    39655,
    39656,
    39659,
    39660,
    39661,
    39662,
    39674,
    39675,
    39676,
    39677,
    39678,
    39679,
    39680,
    39681,
    39682,
    39711,
    39712,
    39713,
    39714,
    39718,
    39723,
    39724,
    39726,
    39729,
    39730,
    39731,
    39733,
    39734,
    39739,
    39740,
    39743,
    39744,
    39745,
    39746,
    39747,
    39748,
    39750,
    39751,
    39752,
    39753,
    39754,
    39756,
    39757,
    39758,
    39762,
    39763,
    39764,
    39765,
    39766,
    39767,
    39769,
    39771,
    39774,
    39775,
    39783,
    39785,
    39789,
    39790,
    39791,
    39792,
    39795,
    39796,
    39799,
    39800,
    39803,
    39804,
    39805,
    39807,
    39808,
    39809,
    39810,
    39811,
    39813,
    39814,
    39815,
    39818,
    39819,
    39820,
    39821,
    39823,
    39824,
    39825,
    39826,
    39827,
    39828,
    39830,
    39831,
    39832,
    39833,
    39834,
    39835,
    39836,
    39837,
    39838,
    39839,
    39840,
    39841,
    39842,
    39843,
    39844,
    39845,
    39846,
    39847,
    39848,
    39849,
    39850,
    39851,
    39852,
    39853,
    39854,
    39855,
    39856,
    39857,
    39858,
    39859,
    39860,
    39861,
    39862,
    39863,
    39864,
    39865,
    39866,
    39867,
    39868,
    39869,
    39870,
    39871,
    39872,
    39873,
    39874,
    39875,
    39876,
    39877,
    39878,
    39879,
    39880,
    39881,
    39882,
    39883,
    39884,
    39885,
    39886,
    39887,
    39888,
    39889,
    39890,
    39891,
    39892,
    39893,
    39894,
    39895,
    39896,
    39898,
    39899,
    39901,
    39902,
    39903,
    39904,
    39905,
    39906,
    39907,
    39908,
    39909,
    39910,
    39911,
    39912,
    39913,
    39914,
    39916,
    39917,
    39918,
    39919,
    39920,
    39921,
    39922,
    39923,
    39924,
    39925,
    39926,
    39927,
    39928,
    39929,
    39930,
    39931,
    39932,
    39933,
    39934,
    39935,
    39936,
    39937,
    39938,
    39939,
    39940,
    39941,
    39942,
    39943,
    39944,
    39945,
    39946,
    39947,
    39950,
    39951,
    39952,
    39953,
    39954,
    39955,
    39956,
    39957,
    39958,
    39959,
    39960,
    39961,
    39970,
    39971,
    39972,
    39973,
    39974,
    39975,
    39976,
    39977,
    39978,
    39979,
    39980,
    39981,
    39982,
    39983,
    39984,
    39985,
    39986,
    39987,
    39988,
    39989,
    39990,
    39991,
    39992,
    39993,
    39994,
    39995,
    39996,
    39997,
    39998,
    39999,
    40000,
    40001,
    40002,
    40003,
    40004,
    40005,
    40006,
    40007,
    40008,
    40009,
    40010,
    40012,
    40013,
    40015,
    40016,
    40018,
    40019,
    40020,
    40021,
    40024,
    40030,
    40031,
    40032,
    40033,
    40035,
    40039,
    40040,
    40042,
    40043,
    40044,
    40045,
    40046,
    40047,
    40048,
    40050,
    40051,
    40052,
    40053,
    40055,
    40056,
    40057,
    40058,
    40059,
    40062,
    40064,
    40065,
    40066,
    40067,
    40068,
    40069,
    40070,
    40071,
    40072,
    40073,
    40074,
    40075,
    40076,
    40077,
    40078,
    40079,
    40080,
    40081,
    40082,
    40083,
    40084,
    40085,
    40086,
    40087,
    40088,
    40089,
    40091,
    40095,
    40097,
    40098,
    40099,
    40102,
    40103,
    40105,
    40107,
    40108,
    40113,
    40114,
    40116,
    40120,
    40122,
    40123,
    40124,
    40126,
    40128,
    40129,
    40130,
    40131,
    40133,
    40134,
    40135,
    40136,
    40138,
    40139,
    40142,
    40143,
    40145,
    40146,
    40148,
    40149,
    40151,
    40152,
    40156,
    40157,
    40164,
    40166,
    40197,
    40199,
    40200,
    40201,
    40202,
    40203,
    40205,
    40206,
    40209,
    40212,
    40213,
    40214,
    40215,
    40216,
    40217,
    40219,
    40220,
    40223,
    40224,
    40225,
    40226,
    40227,
    40228,
    40237,
    40238,
    40239,
    40241,
    40242,
    40243,
    40244,
    40245,
    40246,
    40249,
    40250,
    40251,
    40253,
    40254,
    40255,
    40256,
    40258,
    40259,
    40260,
    40261,
    40263,
    40264,
    40265,
    40266,
    40267,
    40268,
    40269,
    40270,
    40272,
    40273,
    40274,
    40276,
    40277,
    40281,
    40282,
    40284,
    40286,
    40287,
    40300,
    40303,
    40306,
    40308,
    40309,
    40312,
    40314,
    40315,
    40316,
    40318,
    40319,
    40320,
    40322,
    40323,
    40324,
    40325,
    40326,
    40327,
    40328,
    40329,
    40330,
    40334,
    40336,
    40337,
    40338,
    40339,
    40340,
    40341,
    40343,
    40344,
    40351,
    40352,
    40353,
    40354,
    40355,
    40356,
    40357,
    40358,
    40359,
    40360,
    40361,
    40362,
    40363,
    40367,
    40368,
    40369,
    40370,
    40376,
    40377,
    40380,
    40381,
    40382,
    40387,
    40388,
    40394,
    40395,
    40399,
    40400,
    40401,
    40402,
    40406,
    40411,
    40424,
    40442,
    40443,
    40444,
    40445,
    40448,
    40449,
    40450,
    40452,
    40459,
    40461,
    40466,
    40467,
    40470,
    40484,
    40486,
    40487,
    40488,
    40489,
    40490,
    40491,
    40493,
    40494,
    40504,
    40506,
    40508,
    40509,
    40510,
    40512,
    40517,
    40518,
    40520,
    40521,
    40522,
    40523,
    40525,
    40526,
    40527,
    40533,
    40535,
    40539,
    40540,
    40542,
    40543,
    40544,
    40545,
    40547,
    40548,
    40551,
    40553,
    40554,
    40555,
    40556,
    40558,
    40559,
    40560,
    40561,
    40562,
    40563,
    40564,
    40565,
    40566,
    40567,
    40568,
    40569,
    40570,
    40571,
    40572,
    40573,
    40574,
    40575,
    40576,
    40577,
    40578,
    40580,
    40581,
    40582,
    40583,
    40585,
    40586,
    40590,
    40591,
    40594,
    40596,
    40597,
    40598,
    40599,
    40600,
    40601,
    40605,
    40608,
    40609,
    40610,
    40611,
    40612,
    40613,
    40614,
    40615,
    40616,
    40617,
    40618,
    40619,
    40620,
    40621,
    40622,
    40623,
    40624,
    40625,
    40626,
    40627,
    40628,
    40629,
    40640,
    40652,
    40653,
    40656,
    40657,
    40659,
    40660,
    40661,
    40662,
    40666,
    40681,
    40684,
    40686,
    40687,
    40694,
    40695,
    40700,
    40701,
    40704,
    40707,
    40708,
    40711,
    40712,
    40713,
    40714,
    40715,
    40716,
    40718,
    40719,
    40720,
    40721,
    40722,
    40723,
    40724,
    40725,
    40726,
    40727,
    40729,
    40730,
    40732,
    40733,
    40734,
    40735,
    40737,
    40739,
    40740,
    40741,
    40742,
    40743,
    40744,
    40745,
    40746,
    40747,
    40749,
    40750,
    40751,
    40754,
    40755,
    40756,
    40757,
    40760,
    40761,
    40762,
    40763,
    40764,
    40765,
    40766,
    40767,
    40768,
    40771,
    40772,
    40773,
    40776,
    40779,
    40780,
    40783,
    40784,
    40787,
    40788,
    40792,
    40793,
    40797,
    40798,
    40800,
    40804,
    40806,
    40807,
    40808,
    40810,
    40813,
    40814,
    40816,
    40821,
    40823,
    40824,
    40828,
    40829,
    40833,
    40834,
    40837,
    40838,
    40841,
    40842,
    40844,
    40845,
    40847,
    40848,
    40849,
    40852,
    40853,
    40858,
    40860,
    40861,
    40862,
    40864,
    40865,
    40867,
    40868,
    40869,
    40870,
    40871,
    40873,
    40875,
    40876,
    40877,
    40878,
    40879,
    40880,
    40881,
    40885,
    40886,
    40890,
    40906,
    40907,
    40909,
    40910,
    40913,
    40914,
    40915,
    40917,
    40919,
    40920,
    40923,
    40924,
    40926,
    40927,
    40928,
    40929,
    40932,
    40933,
    40934,
    40935,
    40936,
    40937,
    40938,
    40939,
    40942,
    40943,
    40944,
    40945,
    40946,
    40948,
    40949,
    40950,
    40951,
    40952,
    40953,
    40954,
    40955,
    40956,
    40957,
    40958,
    40962,
    40963,
    40964,
    40965,
    40968,
    40969,
    40978,
    40979,
    40982,
    40983,
    40985,
    40987,
    40989,
    40992,
    40994,
    40998,
    40999,
    41002,
    41003,
    41007,
    41011,
    41014,
    41018,
    41019,
    41020,
    41021,
    41026,
    41027,
    41028,
    41034,
    41036,
    41040,
    41041,
    41042,
    41045,
    41046,
    41049,
    41053,
    41055,
    41056,
    41057,
    41058,
    41060,
    41061,
    41063,
    41064,
    41065,
    41066,
    41067,
    41070,
    41071,
    41072,
    41073,
    41074,
    41075,
    41076,
    41077,
    41078,
    41080,
    41081,
    41122,
    41124,
    41125,
    41128,
    41130,
    41131,
    41133,
    41134,
    41142,
    41148,
    41150,
    41152,
    41157,
    41158,
    41159,
    41160,
    41161,
    41162,
    41167,
    41168,
    41172,
    41174,
    41175,
    41178,
    41179,
    41180,
    41181,
    41183,
    41184,
    41185,
    41187,
    41189,
    41190,
    41193,
    41194,
    41198,
    41199,
    41201,
    41202,
    41204,
    41209,
    41211,
    41212,
    41214,
    41218,
    41219,
    41223,
    41225,
    41227,
    41228,
    41229,
    41230,
    41231,
    41233,
    41234,
    41235,
    41237,
    41238,
    41239,
    41241,
    41243,
    41244,
    41245,
    41248,
    41249,
    41250,
    41251,
    41254,
    41258,
    41259,
    41260,
    41261,
    41262,
    41263,
    41264,
    41265,
    41266,
    41267,
    41268,
    41270,
    41271,
    41272,
    41273,
    41274,
    41276,
    41280,
    41281,
    41283,
    41284,
    41289,
    41290,
    41291,
    41292,
    41295,
    41299,
    41301,
    41302,
    41303,
    41305,
    41306,
    41307,
    41308,
    41310,
    41318,
    41319,
    41320,
    41321,
    41322,
    41323,
    41337,
    41338,
    41340,
    41341,
    41342,
    41343,
    41344,
    41364,
    41365,
    41371,
    41372,
    41373,
    41374,
    41375,
    41379,
    41383,
    41384,
    41388,
    41389,
    41391,
    41392,
    41394,
    41396,
    41397,
    41400,
    41401,
    41406,
    41407,
    41408,
    41409,
    41410,
    41412,
    41413,
    41414,
    41419,
    41426,
    41427,
    41429,
    41430,
    41434,
    41435,
    41437,
    41438,
    41441,
    41442,
    41444,
    41445,
    41446,
    41447,
    41448,
    41449,
    41450,
    41451,
    41452,
    41453,
    41454,
    41456,
    41457,
    41458,
    41459,
    41461,
    41462,
    41464,
    41465,
    41466,
    41467,
    41468,
    41469,
    41470,
    41471,
    41472,
    41473,
    41474,
    41475,
    41477,
    41479,
    41481,
    41482,
    41484,
    41485,
    41486,
    41487,
    41488,
    41489,
    41490,
    41492,
    41493,
    41494,
    41497,
    41498,
    41499,
    41501,
    41502,
    41503,
    41504,
    41506,
    41509,
    41510,
    41511,
    41514,
    41516,
    41517,
    41520,
    41521,
    41523,
    41525,
    41526,
    41527,
    41528,
    41530,
    41533,
    41541,
    41542,
    41546,
    41547,
    41548,
    41552,
    41554,
    41555,
    41556,
    41557,
    41558,
    41561,
    41562,
    41573,
    41575,
    41579,
    41581,
    41582,
    41586,
    41589,
    41593,
    41594,
    41595,
    41597,
    41598,
    41600,
    41604,
    41605,
    41608,
    41612,
    41614,
    41615,
    41616,
    41618,
    41619,
    41620,
    41624,
    41625,
    41639,
    41640,
    41641,
    41642,
    41645,
    41647,
    41648,
    41650,
    41651,
    41652,
    41653,
    41656,
    41658,
    41659,
    41660,
    41661,
    41662,
    41663,
    41664,
    41665,
    41666,
    41667,
    41668,
    41669,
    41670,
    41671,
    41674,
    41675,
    41677,
    41678,
    41680,
    41681,
    41684,
    41685,
    41686,
    41687,
    41689,
    41690,
    41691,
    41692,
    41694,
    41696,
    41697,
    41698,
    41700,
    41701,
    41702,
    41703,
    41705,
    41706,
    41707,
    41708,
    41709,
    41710,
    41711,
    41712,
    41713,
    41714,
    41715,
    41716,
    41717,
    41719,
    41720,
    41721,
    41722,
    41726,
    41727,
    41730,
    41731,
    41732,
    41733,
    41734,
    41736,
    41737,
    41738,
    41741,
    41745,
    41746,
    41748,
    41749,
    41754,
    41755,
    41756,
    41757,
    41758,
    41761,
    41762,
    41765,
    41766,
    41767,
    41768,
    41771,
    41772,
    41774,
    41775,
    41778,
    41793,
    41794,
    41797,
    41800,
    41801,
    41804,
    41806,
    41809,
    41810,
    41811,
    41812,
    41815,
    41816,
    41818,
    41820,
    41821,
    41822,
    41823,
    41824,
    41826,
    41827,
    41828,
    41832,
    41833,
    41834,
    41835,
    41836,
    41837,
    41840,
    41842,
    41843,
    41845,
    41846,
    41847,
    41848,
    41849,
    41850,
    41851,
    41852,
    41855,
    41856,
    41857,
    41858,
    41859,
    41861,
    41862,
    41863,
    41864,
    41865,
    41866,
    41867,
    41873,
    41874,
    41876,
    41877,
    41879,
    41881,
    41882,
    41883,
    41884,
    41885,
    41886,
    41887,
    41888,
    41889,
    41890,
    41891,
    41892,
    41893,
    41895,
    41896,
    41897,
    41899,
    41901,
    41902,
    41903,
    41905,
    41906,
    41908,
    41910,
    41912,
    41913,
    41914,
    41915,
    41916,
    41917,
    41918,
    41919,
    41920,
    41921,
    41922,
    41923,
    41924,
    41925,
    41926,
    41931,
    41934,
    41938,
    41946,
    41947,
    41950,
    41954,
    41956,
    41957,
    41958,
    41959,
    41960,
    41961,
    41962,
    41963,
    41964,
    41965,
    41966,
    41968,
    41983,
    41987,
    42007,
    42008,
    42009,
    42010,
    42011,
    42012,
    42013,
    42014,
    42015,
    42016,
    42017,
    42018,
    42019,
    42020,
    42021,
    42022,
    42023,
    42024,
    42025,
    42026,
    42027,
    42028,
    42029,
    42030,
    42033,
    42034,
    42035,
    42036,
    42037,
    42038,
    42039,
    42040,
    42041,
    42042,
    42043,
    42044,
    42045,
    42046,
    42047,
    42048,
    42049,
    42050,
    42051,
    42052,
    42053,
    42054,
    42055,
    42056,
    42057,
    42058,
    42059,
    42060,
    42061,
    42062,
    42063,
    42064,
    42065,
    42066,
    42067,
    42068,
    42069,
    42070,
    42071,
    42072,
    42073,
    42074,
    42075,
    42076,
    42077,
    42078,
    42079,
    42080,
    42081,
    42082,
    42084,
    42085,
    42086,
    42087,
    42088,
    42089,
    42090,
    42091,
    42092,
    42095,
    42096,
    42098,
    42099,
    42102,
    42103,
    42105,
    42106,
    42107,
    42108,
    42109,
    42120,
    42122,
    42124,
    42125,
    42126,
    42127,
    42128,
    42129,
    42132,
    42133,
    42150,
    42151,
    42152,
    42156,
    42157,
    42161,
    42164,
    42165,
    42167,
    42169,
    42170,
    42172,
    42173,
    42179,
    42182,
    42183,
    42187,
    42189,
    42191,
    42195,
    42198,
    42199,
    42200,
    42202,
    42237,
    42242,
    42243,
    42244,
    42246,
    42248,
    42249,
    42250,
    42252,
    42253,
    42254,
    42255,
    42258,
    42259,
    42261,
    42262,
    42269,
    42270,
    42271,
    42273,
    42274,
    42275,
    42276,
    42278,
    42279,
    42280,
    42282,
    42284,
    42285,
    42293,
    42294,
    42299,
    42300,
    42302,
    42303,
    42305,
    42306,
    42309,
    42310,
    42313,
    42315,
    42316,
    42317,
    42319,
    42320,
    42329,
    42344,
    42346,
    42347,
    42350,
    42351,
    42353,
    42354,
    42356,
    42358,
    42359,
    42361,
    42362,
    42363,
    42364,
    42366,
    42368,
    42369,
    42370,
    42375,
    42376,
    42378,
    42379,
    42381,
    42382,
    42384,
    42385,
    42390,
    42391,
    42392,
    42393,
    42394,
    42395,
    42396,
    42397,
    42400,
    42402,
    42403,
    42404,
    42408,
    42409,
    42410,
    42411,
    42412,
    42413,
    42415,
    42416,
    42417,
    42418,
    42419,
    42421,
    42422,
    42423,
    42424,
    42425,
    42426,
    42427,
    42428,
    42429,
    42432,
    42433,
    42434,
    42435,
    42436,
    42437,
    42438,
    42439,
    42440,
    42441,
    42444,
    42445,
    42448,
    42449,
    42450,
    42451,
    42452,
    42453,
    42454,
    42455,
    42456,
    42457,
    42458,
    42459,
    42460,
    42461,
    42462,
    42463,
    42464,
    42465,
    42466,
    42467,
    42468,
    42469,
    42470,
    42471,
    42472,
    42473,
    42474,
    42475,
    42476,
    42477,
    42478,
    42479,
    42480,
    42481,
    42482,
    42483,
    42484,
    42485,
    42486,
    42487,
    42488,
    42489,
    42490,
    42491,
    42492,
    42493,
    42494,
    42495,
    42496,
    42497,
    42499,
    42502,
    42505,
    42506,
    42509,
    42511,
    42512,
    42516,
    42526,
    42528,
    42530,
    42531,
    42532,
    42533,
    42534,
    42535,
    42537,
    42538,
    42544,
    42545,
    42548,
    42549,
    42554,
    42555,
    42557,
    42558,
    42559,
    42560,
    42568,
    42569,
    42571,
    42572,
    42573,
    42575,
    42576,
    42587,
    42588,
    42591,
    42599,
    42600,
    42601,
    42602,
    42604,
    42613,
    42614,
    42617,
    42619,
    42620,
    42621,
    42622,
    42623,
    42625,
    42626,
    42628,
    42629,
    42630,
    42631,
    42634,
    42635,
    42636,
    42639,
    42640,
    42643,
    42644,
    42645,
    42649,
    42650,
    42651,
    42652,
    42653,
    42654,
    42655,
    42656,
    42657,
    42658,
    42659,
    42660,
    42662,
    42663,
    42664,
    42665,
    42666,
    42667,
    42668,
    42669,
    42670,
    42671,
    42672,
    42673,
    42674,
    42676,
    42677,
    42678,
    42679,
    42680,
    42681,
    42682,
    42683,
    42684,
    42685,
    42686,
    42687,
    42688,
    42689,
    42690,
    42691,
    42692,
    42693,
    42694,
    42695,
    42696,
    42697,
    42698,
    42699,
    42700,
    42701,
    42702,
    42703,
    42704,
    42705,
    42706,
    42707,
    42708,
    42709,
    42710,
    42711,
    42712,
    42713,
    42714,
    42715,
    42716,
    42717,
    42718,
    42719,
    42720,
    42721,
    42722,
    42723,
    42724,
    42725,
    42726,
    42727,
    42728,
    42729,
    42730,
    42731,
    42732,
    42733,
    42734,
    42735,
    42736,
    42737,
    42738,
    42739,
    42740,
    42741,
    42742,
    42743,
    42744,
    42745,
    42746,
    42747,
    42748,
    42749,
    42750,
    42751,
    42754,
    42755,
    42756,
    42757,
    42758,
    42759,
    42760,
    42761,
    42762,
    42763,
    42764,
    42765,
    42766,
    42767,
    42768,
    42769,
    42770,
    42771,
    42772,
    42773,
    42774,
    42775,
    42776,
    42777,
    42778,
    42779,
    42780,
    42781,
    42782,
    42783,
    42786,
    42787,
    42788,
    42789,
    42790,
    42791,
    42792,
    42793,
    42794,
    42795,
    42796,
    42797,
    42798,
    42799,
    42800,
    42801,
    42802,
    42803,
    42806,
    42807,
    42808,
    42809,
    42810,
    42811,
    42815,
    42816,
    42819,
    42820,
    42822,
    42823,
    42824,
    42825,
    42826,
    42829,
    42830,
    42832,
    42833,
    42836,
    42837,
    42838,
    42839,
    42841,
    42842,
    42843,
    42844,
    42847,
    42848,
    42849,
    42850,
    42851,
    42852,
    42855,
    42856,
    42857,
    42858,
    42859,
    42860,
    42862,
    42863,
    42864,
    42866,
    42868,
    42870,
    42871,
    42873,
    42874,
    42875,
    42876,
    42877,
    42878,
    42879,
    42882,
    42883,
    42886,
    42887,
    42888,
    42891,
    42892,
    42893,
    42897,
    42898,
    42900,
    42902,
    42904,
    42905,
    42906,
    42908,
    42909,
    42910,
    42911,
    42913,
    42914,
    42915,
    42917,
    42918,
    42919,
    42920,
    42924,
    42925,
    42926,
    42927,
    42928,
    42929,
    42930,
    42932,
    42933,
    42938,
    42940,
    42948,
    42949,
    42950,
    42951,
    42952,
    42953,
    42955,
    42957,
    42958,
    42959,
    42960,
    42961,
    42962,
    42963,
    42964,
    42965,
    42966,
    42967,
    42968,
    42969,
    42970,
    42971,
    42972,
    42974,
    42975,
    42977,
    42978,
    42980,
    42981,
    42984,
    42985,
    42987,
    42990,
    42991,
    42992,
    42994,
    42995,
    42996,
    42997,
    42998,
    43007,
    43008,
    43009,
    43010,
    43011,
    43012,
    43013,
    43016,
    43017,
    43018,
    43020,
    43023,
    43024,
    43027,
    43028,
    43030,
    43031,
    43032,
    43033,
    43034,
    43035,
    43036,
    43037,
    43038,
    43039,
    43040,
    43041,
    43042,
    43043,
    43044,
    43045,
    43046,
    43047,
    43048,
    43049,
    43050,
    43051,
    43053,
    43054,
    43055,
    43056,
    43057,
    43058,
    43059,
    43062,
    43063,
    43064,
    43065,
    43066,
    43067,
    43068,
    43069,
    43070,
    43071,
    43072,
    43073,
    43074,
    43075,
    43077,
    43079,
    43080,
    43083,
    43084,
    43085,
    43086,
    43088,
    43089,
    43090,
    43091,
    43093,
    43094,
    43096,
    43097,
    43098,
    43100,
    43101,
    43103,
    43104,
    43107,
    43108,
    43110,
    43111,
    43113,
    43114,
    43116,
    43117,
    43118,
    43120,
    43121,
    43122,
    43123,
    43126,
    43128,
    43129,
    43130,
    43131,
    43133,
    43134,
    43137,
    43139,
    43140,
    43141,
    43142,
    43144,
    43145,
    43146,
    43147,
    43148,
    43149,
    43150,
    43151,
    43152,
    43153,
    43154,
    43155,
    43156,
    43157,
    43158,
    43159,
    43160,
    43161,
    43163,
    43164,
    43165,
    43168,
    43169,
    43172,
    43174,
    43175,
    43176,
    43177,
    43178,
    43179,
    43180,
    43183,
    43184,
    43185,
    43186,
    43187,
    43188,
    43189,
    43191,
    43192,
    43194,
    43195,
    43196,
    43197,
    43198,
    43199,
    43200,
    43201,
    43202,
    43203,
    43205,
    43206,
    43207,
    43208,
    43209,
    43210,
    43211,
    43214,
    43215,
    43216,
    43217,
    43218,
    43219,
    43221,
    43222,
    43223,
    43225,
    43226,
    43227,
    43228,
    43229,
    43230,
    43231,
    43232,
    43233,
    43237,
    43257,
    43259,
    43260,
    43276,
    43279,
    43280,
    43282,
    43283,
    43284,
    43285,
    43286,
    43288,
    43289,
    43290,
    43291,
    43292,
    43293,
    43294,
    43295,
    43296,
    43297,
    43299,
    43300,
    43301,
    43302,
    43303,
    43304,
    43305,
    43306,
    43307,
    43308,
    43309,
    43310,
    43311,
    43312,
    43313,
    43314,
    43315,
    43316,
    43317,
    43318,
    43319,
    43320,
    43321,
    43322,
    43323,
    43324,
    43325,
    43326,
    43327,
    43329,
    43330,
    43331,
    43332,
    43335,
    43336,
    43337,
    43338,
    43339,
    43340,
    43341,
    43342,
    43343,
    43345,
    43347,
    43348,
    43349,
    43350,
    43351,
    43352,
    43354,
    43357,
    43358,
    43359,
    43360,
    43361,
    43363,
    43364,
    43367,
    43368,
    43369,
    43371,
    43372,
    43373,
    43374,
    43377,
    43378,
    43379,
    43380,
    43383,
    43384,
    43385,
    43387,
    43390,
    43392,
    43393,
    43394,
    43395,
    43397,
    43399,
    43400,
    43401,
    43402,
    43403,
    43404,
    43407,
    43408,
    43411,
    43412,
    43414,
    43415,
    43416,
    43417,
    43419,
    43420,
    43422,
    43423,
    43424,
    43425,
    43426,
    43427,
    43428,
    43429,
    43431,
    43432,
    43433,
    43434,
    43435,
    43436,
    43437,
    43438,
    43439,
    43440,
    43441,
    43442,
    43443,
    43444,
    43445,
    43446,
    43447,
    43448,
    43449,
    43450,
    43451,
    43452,
    43453,
    43454,
    43455,
    43456,
    43457,
    43458,
    43460,
    43461,
    43465,
    43466,
    43467,
    43468,
    43469,
    43470,
    43471,
    43473,
    43474,
    43476,
    43478,
    43479,
    43480,
    43481,
    43482,
    43483,
    43485,
    43486,
    43487,
    43488,
    43489,
    43490,
    43491,
    43492,
    43493,
    43495,
    43496,
    43497,
    43499,
    43501,
    43502,
    43503,
    43504,
    43505,
    43506,
    43538,
    43539,
    43540,
    43541,
    43542,
    43543,
    43544,
    43545,
    43546,
    43547,
    43549,
    43550,
    43554,
    43555,
    43559,
    43562,
    43563,
    43564,
    43565,
    43566,
    43567,
    43571,
    43572,
    43573,
    43574,
    43575,
    43576,
    43577,
    43578,
    43580,
    43584,
    43585,
    43586,
    43587,
    43588,
    43589,
    43590,
    43591,
    43592,
    43593,
    43594,
    43595,
    43596,
    43597,
    43598,
    43599,
    43600,
    43601,
    43602,
    43603,
    43604,
    43605,
    43606,
    43608,
    43609,
    43610,
    43611,
    43612,
    43613,
    43615,
    43616,
    43617,
    43618,
    43619,
    43620,
    43621,
    43622,
    43623,
    43624,
    43625,
    43626,
    43627,
    43628,
    43629,
    43630,
    43631,
    43632,
    43633,
    43634,
    43635,
    43636,
    43637,
    43638,
    43639,
    43640,
    43641,
    43642,
    43644,
    43647,
    43650,
    43652,
    43653,
    43655,
    43656,
    43659,
    43661,
    43662,
    43663,
    43664,
    43667,
    43670,
    43673,
    43675,
    43676,
    43677,
    43678,
    43679,
    43681,
    43682,
    43683,
    43684,
    43685,
    43686,
    43689,
    43691,
    43692,
    43693,
    43694,
    43695,
    43696,
    43698,
    43699,
    43700,
    43701,
    43705,
    43708,
    43709,
    43711,
    43712,
    43713,
    43714,
    43716,
    43717,
    43718,
    43719,
    43720,
    43722,
    43725,
    43726,
    43727,
    43728,
    43729,
    43732,
    43733,
    43736,
    43737,
    43738,
    43739,
    43740,
    43741,
    43742,
    43744,
    43752,
    43753,
    43754,
    43755,
    43758,
    43759,
    43761,
    43762,
    43763,
    43764,
    43765,
    43766,
    43767,
    43769,
    43771,
    43772,
    43773,
    43774,
    43776,
    43779,
    43780,
    43781,
    43782,
    43783,
    43785,
    43786,
    43787,
    43788,
    43789,
    43790,
    43791,
    43793,
    43794,
    43795,
    43796,
    43797,
    43798,
    43799,
    43800,
    43801,
    43803,
    43804,
    43805,
    43806,
    43807,
    43808,
    43809,
    43810,
    43811,
    43812,
    43813,
    43815,
    43816,
    43818,
    43820,
    43821,
    43822,
    43823,
    43824,
    43825,
    43826,
    43827,
    43828,
    43829,
    43830,
    43832,
    43833,
    43834,
    43835,
    43836,
    43837,
    43838,
    43839,
    43840,
    43841,
    43842,
    43843,
    43846,
    43850,
    43851,
    43852,
    43853,
    43854,
    43855,
    43856,
    43857,
    43858,
    43859,
    43860,
    43861,
    43862,
    43863,
    43864,
    43865,
    43866,
    43867,
    43868,
    43869,
    43870,
    43872,
    43873,
    43875,
    43876,
    43877,
    43878,
    43879,
    43880,
    43881,
    43882,
    43884,
    43885,
    43888,
    43889,
    43893,
    43894,
    43899,
    43901,
    43904,
    43905,
    43906,
    43907,
    43908,
    43910,
    43912,
    43913,
    43915,
    43916,
    43917,
    43919,
    43920,
    43921,
    43923,
    43924,
    43926,
    43928,
    43929,
    43930,
    43931,
    43934,
    43935,
    43936,
    43939,
    43942,
    43943,
    43944,
    43945,
    43946,
    43963,
    43964,
    43965,
    43966,
    43971,
    43972,
    43973,
    43974,
    43977,
    43978,
    43980,
    43981,
    43982,
    43983,
    43984,
    43985,
    43986,
    43987,
    43988,
    43989,
    43990,
    43991,
    43992,
    43993,
    43994,
    43995,
    43996,
    43997,
    43998,
    43999,
    44000,
    44001,
    44002,
    44003,
    44004,
    44006,
    44008,
    44010,
    44011,
    44012,
    44013,
    44014,
    44015,
    44016,
    44017,
    44018,
    44019,
    44020,
    44021,
    44022,
    44023,
    44024,
    44025,
    44027,
    44028,
    44029,
    44031,
    44032,
    44033,
    44035,
    44036,
    44037,
    44038,
    44039,
    44040,
    44041,
    44042,
    44043,
    44044,
    44045,
    44046,
    44047,
    44048,
    44049,
    44050,
    44051,
    44052,
    44053,
    44056,
    44057,
    44058,
    44059,
    44060,
    44061,
    44062,
    44063,
    44064,
    44065,
    44066,
    44067,
    44069,
    44070,
    44071,
    44072,
    44079,
    44080,
    44081,
    44082,
    44085,
    44086,
    44088,
    44089,
    44090,
    44092,
    44093,
    44096,
    44100,
    44101,
    44105,
    44108,
    44111,
    44113,
    44114,
    44117,
    44118,
    44119,
    44120,
    44121,
    44122,
    44123,
    44124,
    44127,
    44128,
    44129,
    44130,
    44132,
    44133,
    44134,
    44135,
    44158,
    44159,
    44160,
    44161,
    44162,
    44163,
    44164,
    44165,
    44166,
    44167,
    44168,
    44169,
    44170,
    44171,
    44172,
    44173,
    44174,
    44175,
    44176,
    44177,
    44178,
    44179,
    44180,
    44181,
    44182,
    44183,
    44184,
    44185,
    44186,
    44187,
    44188,
    44189,
    44190,
    44191,
    44192,
    44193,
    44194,
    44195,
    44196,
    44197,
    44198,
    44199,
    44200,
    44201,
    44202,
    44203,
    44205,
    44206,
    44207,
    44208,
    44209,
    44210,
    44211,
    44213,
    44214,
    44215,
    44216,
    44217,
    44218,
    44219,
    44222,
    44224,
    44226,
    44227,
    44228,
    44229,
    44230,
    44232,
    44233,
    44235,
    44236,
    44238,
    44240,
    44241,
    44244,
    44245,
    44246,
    44248,
    44249,
    44250,
    44251,
    44252,
    44253,
    44254,
    44255,
    44256,
    44257,
    44258,
    44259,
    44260,
    44261,
    44262,
    44263,
    44265,
    44266,
    44269,
    44270,
    44272,
    44273,
    44275,
    44276,
    44277,
    44278,
    44279,
    44287,
    44288,
    44289,
    44290,
    44291,
    44294,
    44342,
    44346,
    44348,
    44352,
    44353,
    44357,
    44359,
    44360,
    44361,
    44362,
    44368,
    44374,
    44375,
    44376,
    44377,
    44378,
    44379,
    44380,
    44381,
    44382,
    44383,
    44384,
    44386,
    44387,
    44388,
    44389,
    44390,
    44391,
    44392,
    44394,
    44395,
    44398,
    44403,
    44404,
    44405,
    44410,
    44411,
    44412,
    44413,
    44414,
    44415,
    44416,
    44417,
    44418,
    44420,
    44421,
    44422,
    44423,
    44424,
    44425,
    44435,
    44436,
    44437,
    44443,
    44444,
    44449,
    44450,
    44451,
    44452,
    44455,
    44460,
    44465,
    44466,
    44467,
    44472,
    44473,
    44474,
    44475,
    44476,
    44477,
    44478,
    44479,
    44481,
    44482,
    44483,
    44491,
    44493,
    44494,
    44496,
    44497,
    44498,
    44499,
    44500,
    44501,
    44502,
    44503,
    44504,
    44505,
    44506,
    44507,
    44508,
    44509,
    44510,
    44511,
    44512,
    44513,
    44514,
    44515,
    44516,
    44517,
    44518,
    44519,
    44520,
    44521,
    44522,
    44523,
    44524,
    44525,
    44526,
    44527,
    44528,
    44529,
    44530,
    44531,
    44532,
    44533,
    44534,
    44535,
    44536,
    44537,
    44539,
    44541,
    44546,
    44547,
    44548,
    44550,
    44551,
    44552,
    44553,
    44554,
    44558,
    44559,
    44560,
    44561,
    44564,
    44565,
    44570,
    44616,
    44617,
    44618,
    44619,
    44622,
    44625,
    44626,
    44627,
    44628,
    44629,
    44630,
    44631,
    44632,
    44633,
    44634,
    44635,
    44636,
    44638,
    44639,
    44640,
    44641,
    44642,
    44644,
    44646,
    44647,
    44648,
    44649,
    44650,
    44651,
    44652,
    44654,
    44659,
    44661,
    44662,
    44663,
    44664,
    44665,
    44666,
    44668,
    44669,
    44671,
    44672,
    44674,
    44691,
    44692,
    44693,
    44694,
    44700,
    44701,
    44704,
    44707,
    44708,
    44710,
    44713,
    44714,
    44716,
    44717,
    44718,
    44719,
    44721,
    44722,
    44723,
    44728,
    44730,
    44735,
    44736,
    44741,
    44742,
    44744,
    44745,
    44751,
    44752,
    44754,
    44756,
    44758,
    44759,
    44760,
    44763,
    44765,
    44766,
    44767,
    44768,
    44770,
    44771,
    44774,
    44775,
    44776,
    44777,
    44779,
    44780,
    44784,
    44785,
    44786,
    44788,
    44790,
    44791,
    44792,
    44793,
    44795,
    44796,
    44798,
    44799,
    44802,
    44803,
    44804,
    44805,
    44806,
    44807,
    44808,
    44809,
    44812,
    44813,
    44814,
    44816,
    44818,
    44819,
    44820,
    44821,
    44822,
    44825,
    44827,
    44829,
    44830,
    44833,
    44838,
    44840,
    44844,
    44845,
    44846,
    44849,
    44850,
    44851,
    44852,
    44853,
    44855,
    44856,
    44858,
    44859,
    44860,
    44861,
    44862,
    44863,
    44864,
    44865,
    44867,
    44871,
    44872,
    44879,
    44880,
    44881,
    44882,
    44884,
    44886,
    44891,
    44892,
    44896,
    44897,
    44899,
    44900,
    44902,
    44903,
    44905,
    44907,
    44908,
    44909,
    44910,
    44912,
    44913,
    44914,
    44915,
    44917,
    44918,
    44920,
    44923,
    44924,
    44925,
    44928,
    44929,
    44930,
    44932,
    44933,
    44934,
    44935,
    44936,
    44937,
    44938,
    44939,
    44940,
    44941,
    44942,
    44943,
    44945,
    44946,
    44948,
    44949,
    44950,
    44951,
    44953,
    44954,
    44957,
    44959,
    44960,
    44962,
    44963,
    44964,
    44974,
    44975,
    44976,
    44977,
    44978,
    44979,
    44980,
    44981,
    44983,
    44984,
    44985,
    44986,
    44987,
    44989,
    44990,
    44991,
    44992,
    44993,
    44996,
    44997,
    45000,
    45001,
    45002,
    45003,
    45004,
    45005,
    45006,
    45007,
    45008,
    45009,
    45010,
    45011,
    45012,
    45013,
    45014,
    45016,
    45017,
    45018,
    45019,
    45020,
    45021,
    45022,
    45024,
    45025,
    45026,
    45027,
    45028,
    45050,
    45052,
    45055,
    45057,
    45058,
    45059,
    45060,
    45061,
    45062,
    45064,
    45065,
    45066,
    45067,
    45069,
    45070,
    45072,
    45073,
    45074,
    45075,
    45076,
    45077,
    45079,
    45080,
    45082,
    45083,
    45085,
    45086,
    45087,
    45088,
    45089,
    45090,
    45091,
    45092,
    45093,
    45095,
    45100,
    45106,
    45107,
    45111,
    45112,
    45113,
    45114,
    45116,
    45117,
    45118,
    45119,
    45120,
    45121,
    45122,
    45124,
    45125,
    45126,
    45128,
    45129,
    45130,
    45131,
    45132,
    45133,
    45134,
    45135,
    45136,
    45137,
    45138,
    45139,
    45140,
    45141,
    45142,
    45143,
    45144,
    45145,
    45146,
    45147,
    45148,
    45149,
    45150,
    45151,
    45152,
    45153,
    45154,
    45155,
    45157,
    45158,
    45162,
    45163,
    45164,
    45165,
    45167,
    45168,
    45169,
    45170,
    45171,
    45172,
    45173,
    45174,
    45175,
    45176,
    45177,
    45178,
    45179,
    45183,
    45184,
    45186,
    45187,
    45189,
    45190,
    45192,
    45194,
    45195,
    45197,
    45199,
    45200,
    45203,
    45204,
    45207,
    45208,
    45210,
    45211,
    45213,
    45214,
    45218,
    45219,
    45221,
    45222,
    45225,
    45226,
    45228,
    45229,
    45231,
    45232,
    45233,
    45234,
    45235,
    45236,
    45238,
    45239,
    45240,
    45241,
    45242,
    45243,
    45244,
    45245,
    45246,
    45247,
    45248,
    45249,
    45250,
    45251,
    45252,
    45253,
    45254,
    45255,
    45256,
    45257,
    45258,
    45259,
    45260,
    45261,
    45262,
    45263,
    45264,
    45265,
    45266,
    45267,
    45306,
    45307,
    45308,
    45309,
    45310,
    45311,
    45312,
    45313,
    45314,
    45315,
    45316,
    45317,
    45318,
    45319,
    45320,
    45321,
    45322,
    45323,
    45324,
    45325,
    45326,
    45327,
    45328,
    45329,
    45330,
    45331,
    45332,
    45333,
    45334,
    45335,
    45336,
    45337,
    45338,
    45339,
    45340,
    45341,
    45342,
    45343,
    45344,
    45345,
    45346,
    45347,
    45348,
    45349,
    45350,
    45351,
    45352,
    45353,
    45354,
    45355,
    45356,
    45357,
    45358,
    45359,
    45360,
    45361,
    45362,
    45363,
    45364,
    45365,
    45366,
    45367,
    45368,
    45369,
    45370,
    45371,
    45372,
    45374,
    45375,
    45376,
    45377,
    45378,
    45380,
    45381,
    45383,
    45384,
    45385,
    45387,
    45389,
    45390,
    45393,
    45394,
    45395,
    45396,
    45397,
    45398,
    45399,
    45400,
    45401,
    45402,
    45403,
    45404,
    45406,
    45407,
    45410,
    45411,
    45412,
    45413,
    45414,
    45416,
    45417,
    45418,
    45419,
    45421,
    45422,
    45424,
    45425,
    45427,
    45428,
    45429,
    45430,
    45431,
    45432,
    45436,
    45437,
    45439,
    45440,
    45442,
    45443,
    45444,
    45445,
    45487,
    45488,
    45489,
    45490,
    45491,
    45492,
    45493,
    45494,
    45495,
    45496,
    45497,
    45498,
    45499,
    45500,
    45501,
    45502,
    45503,
    45504,
    45505,
    45506,
    45509,
    45510,
    45511,
    45512,
    45514,
    45517,
    45518,
    45521,
    45522,
    45523,
    45525,
    45527,
    45528,
    45530,
    45531,
    45532,
    45533,
    45534,
    45535,
    45536,
    45537,
    45540,
    45541,
    45542,
    45545,
    45547,
    45548,
    45549,
    45550,
    45551,
    45552,
    45553,
    45554,
    45555,
    45556,
    45557,
    45558,
    45559,
    45560,
    45561,
    45562,
    45563,
    45566,
    45567,
    45568,
    45569,
    45574,
    45575,
    45576,
    45577,
    45578,
    45579,
    45580,
    45582,
    45583,
    45584,
    45585,
    45588,
    45589,
    45590,
    45591,
    45592,
    45593,
    45594,
    45595,
    45597,
    45598,
    45599,
    45600,
    45601,
    45608,
    45609,
    45610,
    45611,
    45614,
    45615,
    45617,
    45620,
    45622,
    45623,
    45624,
    45626,
    45627,
    45629,
    45630,
    45631,
    45632,
    45634,
    45635,
    45637,
    45638,
    45639,
    45640,
    45641,
    45642,
    45643,
    45644,
    45645,
    45646,
    45647,
    45648,
    45649,
    45650,
    45651,
    45652,
    45653,
    45655,
    45656,
    45659,
    45660,
    45661,
    45662,
    45663,
    45664,
    45665,
    45666,
    45667,
    45668,
    45669,
    45670,
    45671,
    45672,
    45673,
    45674,
    45675,
    45676,
    45677,
    45678,
    45679,
    45680,
    45681,
    45682,
    45683,
    45684,
    45685,
    45686,
    45687,
    45688,
    45689,
    45690,
    45691,
    45692,
    45693,
    45694,
    45695,
    45696,
    45697,
    45698,
    45699,
    45700,
    45701,
    45702,
    45703,
    45704,
    45705,
    45706,
    45707,
    45708,
    45709,
    45710,
    45711,
    45712,
    45713,
    45714,
    45715,
    45716,
    45717,
    45718,
    45719,
    45720,
    45721,
    45722,
    45723,
    45724,
    45726,
    45727,
    45728,
    45729,
    45730,
    45731,
    45732,
    45733,
    45734,
    45736,
    45737,
    45738,
    45740,
    45741,
    45742,
    45743,
    45744,
    45745,
    45746,
    45747,
    45748,
    45749,
    45750,
    45751,
    45752,
    45753,
    45754,
    45755,
    45756,
    45757,
    45758,
    45759,
    45760,
    45763,
    45764,
    45765,
    45766,
    45767,
    45768,
    45769,
    45770,
    45771,
    45772,
    45773,
    45774,
    45776,
    45777,
    45778,
    45779,
    45780,
    45781,
    45782,
    45783,
    45784,
    45785,
    45786,
    45787,
    45789,
    45790,
    45792,
    45793,
    45794,
    45795,
    45796,
    45797,
    45798,
    45799,
    45800,
    45801,
    45802,
    45803,
    45804,
    45805,
    45807,
    45808,
    45809,
    45810,
    45811,
    45812,
    45813,
    45814,
    45815,
    45816,
    45817,
    45820,
    45822,
    45823,
    45824,
    45825,
    45826,
    45827,
    45828,
    45829,
    45830,
    45831,
    45832,
    45833,
    45834,
    45835,
    45836,
    45837,
    45838,
    45839,
    45840,
    45841,
    45842,
    45844,
    45845,
    45846,
    45847,
    45848,
    45849,
    45850,
    45851,
    45852,
    45853,
    45854,
    45855,
    45856,
    45857,
    45858,
    45859,
    45860,
    45861,
    45862,
    45863,
    45864,
    45865,
    45866,
    45867,
    45868,
    45869,
    45870,
    45871,
    45872,
    45873,
    45874,
    45875,
    45876,
    45877,
    45878,
    45879,
    45880,
    45881,
    45882,
    45883,
    45884,
    45885,
    45886,
    45887,
    45888,
    45889,
    45890,
    45891,
    45892,
    45893,
    45894,
    45895,
    45896,
    45897,
    45898,
    45899,
    45900,
    45901,
    45902,
    45903,
    45904,
    45905,
    45906,
    45907,
    45908,
    45909,
    45910,
    45911,
    45912,
    45914,
    45915,
    45916,
    45917,
    45918,
    45919,
    45920,
    45921,
    45922,
    45923,
    45924,
    45925,
    45926,
    45927,
    45928,
    45929,
    45930,
    45931,
    45932,
    45933,
    45934,
    45935,
    45936,
    45937,
    45938,
    45939,
    45940,
    45941,
    45942,
    45943,
    45944,
    45945,
    45946,
    45947,
    45948,
    45949,
    45950,
    45951,
    45952,
    45953,
    45954,
    45955,
    45956,
    45957,
    45958,
    45959,
    45960,
    45961,
    45962,
    45963,
    45964,
    45965,
    45966,
    45967,
    45968,
    45969,
    45970,
    45971,
    45972,
    45973,
    45974,
    45975,
    45976,
    45977,
    45978,
    45979,
    45980,
    45981,
    45982,
    45983,
    45984,
    45985,
    45986,
    45987,
    45988,
    45989,
    45990,
    45991,
    45992,
    45993,
    45994,
    45995,
    45996,
    45997,
    46001,
    46002,
    46003,
    46004,
    46005,
    46006,
    46007,
    46008,
    46009,
    46010,
    46011,
    46012,
    46013,
    46014,
    46015,
    46016,
    46017,
    46018,
    46019,
    46020,
    46021,
    46022,
    46023,
    46024,
    46025,
    46026,
    46027,
    46028,
    46029,
    46030,
    46031,
    46032,
    46033,
    46034,
    46035,
    46036,
    46037,
    46038,
    46039,
    46040,
    46041,
    46042,
    46043,
    46044,
    46045,
    46046,
    46047,
    46048,
    46049,
    46050,
    46051,
    46052,
    46053,
    46054,
    46055,
    46056,
    46057,
    46058,
    46059,
    46060,
    46061,
    46062,
    46063,
    46064,
    46065,
    46066,
    46067,
    46068,
    46069,
    46070,
    46071,
    46072,
    46073,
    46074,
    46075,
    46076,
    46077,
    46078,
    46079,
    46080,
    46081,
    46082,
    46083,
    46084,
    46085,
    46086,
    46087,
    46088,
    46089,
    46090,
    46091,
    46092,
    46093,
    46094,
    46095,
    46096,
    46097,
    46098,
    46099,
    46100,
    46101,
    46102,
    46103,
    46104,
    46105,
    46106,
    46107,
    46108,
    46109,
    46110,
    46111,
    46112,
    46117,
    46118,
    46119,
    46120,
    46121,
    46122,
    46123,
    46124,
    46125,
    46126,
    46127,
    46128,
    46129,
    46130,
    46131,
    46132,
    46133,
    46134,
    46135,
    46136,
    46137,
    46138,
    46139,
    46140,
    46141,
    46142,
    46143,
    46144,
    46145,
    46146,
    46147,
    46148,
    46149,
    46150,
    46151,
    46152,
    46153,
    46154,
    46155,
    46156,
    46157,
    46158,
    46159,
    46160,
    46161,
    46162,
    46163,
    46164,
    46165,
    46166,
    46167,
    46168,
    46169,
    46171,
    46172,
    46173,
    46174,
    46175,
    46176,
    46177,
    46178,
    46179,
    46180,
    46181,
    46182,
    46183,
    46184,
    46185,
    46186,
    46187,
    46188,
    46189,
    46190,
    46191,
    46192,
    46193,
    46194,
    46195,
    46196,
    46197,
    46198,
    46199,
    46200,
    46201,
    46202,
    46203,
    46204,
    46205,
    46206,
    46207,
    46208,
    46209,
    46210,
    46211,
    46212,
    46213,
    46214,
    46215,
    46216,
    46217,
    46218,
    46219,
    46220,
    46221,
    46222,
    46223,
    46224,
    46225,
    46226,
    46227,
    46228,
    46229,
    46230,
    46231,
    46232,
    46233,
    46234,
    46235,
    46236,
    46237,
    46238,
    46239,
    46240,
    46241,
    46242,
    46243,
    46244,
    46245,
    46246,
    46247,
    46248,
    46249,
    46250,
    46251,
    46252,
    46253,
    46254,
    46255,
    46256,
    46257,
    46258,
    46259,
    46260,
    46261,
    46262,
    46263,
    46264,
    46265,
    46266,
    46267,
    46268,
    46269,
    46270,
    46271,
    46273,
    46274,
    46275,
    46276,
    46277,
    46279,
    46280,
    46281,
    46282,
    46283,
    46284,
    46285,
    46286,
    46287,
    46288,
    46289,
    46290,
    46291,
    46292,
    46293,
    46294,
    46295,
    46296,
    46297,
    46298,
    46299,
    46300,
    46301,
    46302,
    46303,
    46304,
    46305,
    46306,
    46307,
    46308,
    46309,
    46310,
    46311,
    46312,
    46313,
    46314,
    46315,
    46316,
    46317,
    46318,
    46319,
    46320,
    46321,
    46322,
    46323,
    46324,
    46325,
    46326,
    46327,
    46328,
    46329,
    46330,
    46331,
    46332,
    46333,
    46334,
    46335,
    46336,
    46337,
    46338,
    46339,
    46340,
    46341,
    46342,
    46343,
    46344,
    46345,
    46346,
    46347,
    46348,
    46349,
    46350,
    46351,
    46352,
    46353,
    46354,
    46355,
    46356,
    46357,
    46358,
    46359,
    46360,
    46361,
    46362,
    46363,
    46364,
    46365,
    46366,
    46367,
    46368,
    46369,
    46370,
    46371,
    46372,
    46373,
    46374,
    46375,
    46376,
    46377,
    46378,
    46379,
    46380,
    46381,
    46382,
    46383,
    46384,
    46385,
    46386,
    46387,
    46388,
    46389,
    46390,
    46391,
    46392,
    46393,
    46394,
    46395,
    46396,
    46397,
    46398,
    46399,
    46400,
    46401,
    46402,
    46403,
    46404,
    46405,
    46406,
    46407,
    46408,
    46409,
    46410,
    46411,
    46412,
    46413,
    46414,
    46415,
    46416,
    46417,
    46418,
    46419,
    46420,
    46421,
    46422,
    46423,
    46424,
    46425,
    46426,
    46427,
    46428,
    46429,
    46430,
    46431,
    46432,
    46433,
    46434,
    46435,
    46436,
    46437,
    46438,
    46439,
    46440,
    46441,
    46442,
    46443,
    46444,
    46445,
    46446,
    46447,
    46448,
    46449,
    46450,
    46451,
    46452,
    46453,
    46454,
    46455,
    46456,
    46457,
    46458,
    46459,
    46460,
    46461,
    46462,
    46463,
    46464,
    46465,
    46466,
    46467,
    46468,
    46469,
    46470,
    46471,
    46472,
    46473,
    46474,
    46475,
    46476,
    46483,
    46499,
    46505,
    46506,
    46513,
    46530,
    46531,
    46610,
    47130,
    47666,
    47667,
    47668,
    47669,
    47670,
    47671,
    47672,
    47673,
    47674,
    47675,
    47676,
    47677,
    47678,
    47679,
    47680,
    47696,
    47697,
    47698,
    47704,
    47705,
    47706,
    47707,
    47708,
    47709,
    47710,
    47711,
    47712,
    47713,
    47714,
    47718,
    47732,
    47733,
    47754,
    47756,
    47757,
    47786,
    47787,
    47927,
    47928,
    47946,
    48057,
    48058,
    48064,
    49832,
    49833,
    49836,
    49839,
    49840,
    49843,
    49858,
    49859,
    49860,
    49861,
    49862,
    49865,
    49866,
    49867,
    49868,
    49869,
    49870,
    49871,
    49873,
    49874,
    49878,
    49880,
    49886,
    49887,
    49888,
    49889,
    49890,
    49891,
    49892,
    49893,
    49895,
    49896,
    49897,
    49898,
    49899,
    49900,
    49901,
    49902,
    49927,
    50770,
    50793,
    50852,
    50860,
    51030,
    51031,
    51040,
    51594,
    51595,
    51602,
    51603,
    51606,
    51607,
    51608,
    51609,
    51610,
    51611,
    51612,
    51618,
    51619,
    51620,
    51621,
    51622,
    51623,
    51626,
    51627,
    51632,
    51633,
    51636,
    51637,
    51638,
    51640,
    51641,
    51642,
    51643,
    51645,
    51646,
    51647,
    51648,
    51649,
    51650,
    51651,
    51652,
    51653,
    51654,
    51655,
    51656,
    51657,
    51658,
    51659,
    51660,
    51661,
    51662,
    51663,
    51664,
    51665,
    51666,
    51667,
    51668,
    51669,
    51670,
    51671,
    51672,
    51673,
    51674,
    51675,
    51676,
    51677,
    51678,
    51679,
    51680,
    51681,
    51682,
    51683,
    51684,
    51685,
    51686,
    51687,
    51688,
    51689,
    51690,
    51691,
    51692,
    51693,
    51694,
    51695,
    51696,
    51697,
    51698,
    51699,
    51700,
    51701,
    51702,
    51703,
    51704,
    51705,
    51706,
    51707,
    51708,
    51709,
    51710,
    51713,
    51714,
    51715,
    51716,
    51717,
    51718,
    51719,
    51720,
    51721,
    51722,
    51723,
    51724,
    51725,
    51726,
    51727,
    51728,
    51729,
    51730,
    51731,
    51732,
    51733,
    51734,
    51735,
    51736,
    51737,
    51738,
    51739,
    51740,
    51741,
    51742,
    51743,
    51744,
    51745,
    51746,
    51747,
    51748,
    51749,
    51750,
    51751,
    51752,
    51753,
    51754,
    51755,
    51756,
    51757,
    51758,
    51759,
    51760,
    51761,
    51762,
    51763,
    51764,
    51765,
    51766,
    51767,
    51768,
    51769,
    51770,
    51771,
    51772,
    51773,
    51774,
    51775,
    51776,
    51777,
    51778,
    51779,
    51780,
    51781,
    51782,
    51783,
    51784,
    51785,
    51786,
    51787,
    51788,
    51789,
    51790,
    51791,
    51792,
    51793,
    51794,
    51795,
    51796,
    51797,
    51798,
    51799,
    51800,
    51801,
    51802,
    51803,
    51804,
    51805,
    51806,
    51807,
    51808,
    51809,
    51810,
    51811,
    51812,
    51813,
    51814,
    51815,
    51816,
    51817,
    51818,
    51819,
    51820,
    51821,
    51822,
    51823,
    51824,
    51825,
    51826,
    51827,
    51828,
    51829,
    51830,
    51831,
    51832,
    51833,
    51834,
    51835,
    51836,
    51837,
    51838,
    51839,
    51840,
    51841,
    51842,
    51843,
    51844,
    51845,
    51846,
    51848,
    51849,
    51850,
    51851,
    51852,
    51853,
    51854,
    51855,
    51856,
    51857,
    51858,
    51859,
    51860,
    51861,
    51862,
    51863,
    51864,
    51865,
    51866,
    51867,
    51868,
    51869,
    51870,
    51871,
    51872,
    51873,
    51874,
    51875,
    51876,
    51877,
    51878,
    51879,
    51880,
    51881,
    51882,
    51883,
    51884,
    51885,
    51886,
    51887,
    51888,
    51889,
    51890,
    51891,
    51892,
    51893,
    51894,
    51895,
    51896,
    51897,
    51898,
    51899,
    51900,
    51901,
    51902,
    51903,
    51904,
    51905,
    51906,
    51907,
    51908,
    51909,
    51910,
    51911,
    51912,
    51913,
    51914,
    51915,
    51916,
    51917,
    51918,
    51919,
    51920,
    51921,
    51922,
    51923,
    51924,
    51925,
    51926,
    51927,
    51928,
    51929,
    51930,
    51931,
    51932,
    51933,
    51934,
    51935,
    51936,
    51937,
    51938,
    51939,
    51940,
    51941,
    51942,
    51943,
    51944,
    51947,
    51948,
    51949,
    51950,
    51951,
    51952,
    51953,
    51954,
    51955,
    51956,
    51957,
    51958,
    51959,
    51960,
    51961,
    51962,
    51963,
    51964,
    51965,
    51966,
    51967,
    51968,
    51969,
    51970,
    51971,
    51976,
    51977,
    51980,
    51981,
    51982,
    51987,
    51988,
    51991,
    51992,
    51993,
    51994,
    51995,
    51996,
    51997,
    51998,
    52001,
    52002,
    52003,
    52008,
    52009,
    52010,
    52011,
    52012,
    52019,
    52020,
    52021,
    52044,
    52045,
    52146,
    52147,
    52154,
    52161,
    52162,
    52165,
    52170,
    52171,
    52179,
    52180,
    52181,
    52190,
    52217,
    52221,
    52232,
    52248,
    52249,
    52250,
    52251,
    52258,
    52259,
    52292,
    52295,
    52299,
    52300,
    52301,
    52302,
    52304,
    52307,
    52309,
    52310,
    52319,
    52324,
    52331,
    52332,
    52347,
    52349,
    52350,
    52352,
    52365,
    52366,
    52374,
    52379,
    52380,
    52393,
    52394,
    52405,
    52414,
    52415,
    52424,
    52437,
    52438,
    52457,
    52458,
    52459,
    52460,
    52461,
    52462,
    52465,
    52466,
    52467,
    52468,
    52473,
    52482,
    52483,
    52484,
    52485,
    52500,
    52501,
    52502,
    52503,
    52519,
    52530,
    52538,
    52542,
    52543,
    52564,
    52565,
    52593,
    52598,
    52625,
    52626,
    52627,
    52663,
    52672,
    52682,
    52687,
    52729,
    52753,
    52758,
    52785,
    52786,
    52787,
    52788,
    52858,
    52859,
    52886,
    52887,
    52894,
    52895,
    52915,
    52922,
    52937,
    52951,
    52952,
    52953,
    52954,
    52963,
    52964,
    52991,
    52992,
    52999,
    53002,
    53016,
    53020,
    53021,
    53022,
    53023,
    53024,
    53031,
    53032,
    53039,
    53040,
    53059,
    53075,
    53076,
    53085,
    53086,
    53118,
    53119,
    53123,
    53152,
    53153,
    53176,
    53177,
    53180,
    53181,
    53183,
    53192,
    53218,
    53219,
    53254,
    53264,
    53265,
    53300,
    53301,
    53470,
    53471,
    53566,
    53819,
    53972,
    59382,
    59383,
    59385,
    59386,
    59387,
    59388,
    59389,
    59390,
    59391,
    59392,
    59393,
    59394,
    59395,
    59396,
    59397,
    59398,
    59399,
    59400,
    59401,
    59402,
    59403,
    59404,
    59405,
    59406,
    59407,
    59408,
    59409,
    59410,
    59411,
    59412,
    59413,
    59414,
    59415,
    59416,
    59417,
    59418,
    59419,
    59420,
    59421,
    59422,
    59423,
    59424,
    59425,
    59426,
    59427,
    59428,
    59429,
    59430,
    59431,
    59432,
    59433,
    59434,
    59435,
    59436,
    59437,
    59438,
    59439,
    59440,
    59441,
    59442,
    59443,
    59444,
    59445,
    59446,
    59447,
    59448,
    59449,
    59450,
    59451,
    59452,
    59453,
    59454,
    59455,
    59456,
    59457,
    59458,
    59459,
    59460,
    59461,
    59462,
    59463,
    59464,
    59465,
    59466,
    59467,
    59468,
    59469,
    59470,
    59471,
    59472,
    59473,
    59474,
    59475,
    59476,
    59477,
    59478,
    59479,
    59480,
    59481,
    59482,
    59483,
    59484,
    59485,
    59486,
    59487,
    59488,
    59489,
    59490,
    59491,
    59492,
    59493,
    59494,
    59495,
    59496,
    59497,
    59498,
    59499,
    59500,
    59501,
    59502,
    59503,
    59504,
    59505,
    59506,
    59507,
    59508,
    59509,
    59510,
    59511,
    59512,
    59513,
    59514,
    59515,
    59516,
    59517,
    59518,
    59519,
    59520,
    59521,
    59522,
    59523,
    59524,
    59525,
    59526,
    59527,
    59528,
    59529,
    59530,
    59531,
    59532,
    59533,
    59534,
    59535,
    59536,
    59537,
    59538,
    59539,
    59540,
    59541,
    59542,
    59543,
    59544,
    59545,
    59546,
    59547,
    59548,
    59549,
    59550,
    59551,
    59552,
    59553,
    59554,
    59555,
    59556,
    59557,
    59558,
    59559,
    59560,
    59561,
    59562,
    59563,
    59564,
    59565,
    59566,
    59567,
    59568,
    59569,
    59570,
    59571,
    59572,
    59573,
    59574,
    59575,
    59576,
    59577,
    59578,
    59579,
    59580,
    59581,
    59582,
    59583,
    59584,
    59585,
    59586,
    59587,
    59588,
    59589,
    59590,
    59591,
    59592,
    59593,
    59594,
    59595,
    59596,
    59597,
    59598,
    59599,
    59600,
    59601,
    59602,
    59603,
    59604,
    59605,
    59606,
    59607,
    59608,
    59609,
    59610,
    59611,
    59612,
    59613,
    59614,
    59615,
    59616,
    59617,
    59618,
    59619,
    59620,
    59621,
    59622,
    59623,
    59624,
    59625,
    59626,
    59627,
    59628,
    59629,
    59630,
    59631,
    59632,
    59633,
    59634,
    59635,
    59636,
    59637,
    59638,
    59639,
    59640,
    59641,
    59642,
    59643,
    59644,
    59645,
    59646,
    59647,
    59648,
    59649,
    59650,
    59651,
    59652,
    59653,
    59654,
    59655,
    59656,
    59657,
    59658,
    59659,
    59660,
    59661,
    59662,
    59663,
    59664,
    59665,
    59666,
    59667,
    59668,
    59669,
    59670,
    59671,
    59672,
    59673,
    59674,
    59675,
    59676,
    59677,
    59678,
    59679,
    59680,
    59681,
    59682,
    59683,
    59684,
    59685,
    59686,
    59687,
    59688,
    59689,
    59690,
    59691,
    59692,
    59693,
    59694,
    59695,
    59696,
    59697,
    59698,
    59699,
    59700,
    59701,
    59702,
    59703,
    59704,
    59705,
    59706,
    59707,
    59708,
    59709,
    59710,
    59711,
    59712,
    59713,
    59714,
    59715,
    59716,
    59717,
    59718,
    59719,
    59720,
    59721,
    59722,
    59723,
    59724,
    59725,
    59726,
    59727,
    59728,
    59729,
    59730,
    59731,
    59732,
    59733,
    59734,
    59735,
    59736,
    59737,
    59738,
    59739,
    59740,
    59741,
    59742,
    59743,
    59744,
    59745,
    59746,
    59747,
    59748,
    59749,
    59750,
    59751,
    59752,
    59753,
    59754,
    59755,
    59756,
    59757,
    59758,
    59759,
    59760,
    59761,
    59762,
    59763,
    59764,
    59765,
    59766,
    59767,
    59768,
    59769,
    59770,
    59771,
    59772,
    59773,
    59774,
    59775,
    59776,
    59777,
    59778,
    59779,
    59780,
    59781,
    59782,
    59783,
    59784,
    59785,
    59786,
    59787,
    59788,
    59789,
    59790,
    59791,
    59792,
    59793,
    59794,
    59795,
    59796,
    59797,
    59798,
    59799,
    59800,
    59801,
    59802,
    59803,
    59804,
    59805,
    59806,
    59807,
    59808,
    59809,
    59810,
    59811,
    59812,
    59813,
    59814,
    59815,
    59816,
    59817,
    59818,
    59819,
    59820,
    59905,
    59928,
    59929,
    59931,
    59932,
    59933,
    59934,
    59936,
    59938,
    59939,
    59940,
    59941,
    59942,
    59943,
    59946,
    59947,
    60004,
    60005,
    60006,
    60007,
    60008,
    60009,
    60010,
    60011,
    60012,
    60013,
    60014,
    60015,
    60016,
    60017,
    60044,
    60084,
    60219,
    60220,
    60246,
    60247,
    60248,
    60249,
    60250,
    60253,
    60254,
    60255,
    60256,
    60262,
    60263,
    60269,
    60270,
    60271,
    60272,
    60277,
    60278,
    60279,
    60280,
    60281,
    60282,
    60283,
    60619,
    60620,
    60628,
    60631,
    60632,
    60634,
    60635,
    60651,
    60652,
    60653,
    60654,
    60655,
    60676,
    60677,
    60678,
    60679,
    60684,
    60685,
    60686,
    60687,
    60688,
    60689,
    60690,
    60691,
    60692,
    60693,
    60694,
    60695,
    60696,
    60697,
    60702,
    60703,
    60704,
    60705,
    60706,
    60707,
    60708,
    60709,
    60710,
    60711,
    60712,
    60713,
    60714,
    60715,
    60716,
    60717,
    60718,
    60719,
    60720,
    60721,
    60722,
    60723,
    60724,
    60725,
    60726,
    60727,
    60728,
    60729,
    60730,
    60731,
    60732,
    60733,
    60734,
    60735,
    60736,
    60737,
    60738,
    60739,
    60740,
    60741,
    60742,
    60743,
    60744,
    60745,
    60746,
    60747,
    60748,
    60749,
    60750,
    60751,
    60752,
    60753,
    60754,
    60755,
    60756,
    60757,
    60758,
    60759,
    60760,
    60761,
    60762,
    60763,
    60764,
    60765,
    60766,
    60767,
    60768,
    60769,
    60770,
    60771,
    60772,
    60773,
    60774,
    60775,
    60776,
    60777,
    60778,
    60779,
    61182,
    61185,
    61359,
    61361,
    61370,
    61378,
    61379,
    61392,
    61393,
    61406,
    61407,
    61459,
    61460,
    61461,
    61463,
    61464,
    61465,
    61473,
    61474,
    61475,
    61476,
    61477,
    61479,
    61481,
    61482,
    61483,
    61484,
    61485,
    61486,
    61487,
    61488,
    61489,
    61492,
    61493,
    61494,
    61495,
    61496,
    61497,
    61498,
    61499,
    61503,
    61504,
    61505,
    61506,
    61509,
    61510,
    61511,
    61512,
    61513,
    61514,
    61515,
    61516,
    61517,
    61518,
    61520,
    61521,
    61522,
    61523,
    61527,
    61528,
    61529,
    61530,
    61531,
    61533,
    61534,
    61536,
    61538,
    61539,
    61547,
    61550,
    61553,
    61585,
    61586,
    61587,
    61729,
    61733,
    61734,
    62045,
    62047,
    62289,
    62290,
    62291,
    62292,
    62293,
    62294,
    62295,
    62296,
    62297,
    62300,
    62301,
    62302,
    62303,
    62304,
    62305,
    62307,
    62308,
    62309,
    62310,
    62311,
    62312,
    62314,
    62315,
    62316,
    62317,
    62318,
    62319,
    62320,
    62322,
    62323,
    62324,
    62325,
    62326,
    62327,
    62328,
    62330,
    62331,
    62332,
    62333,
    62336,
    62337,
    62338,
    62339,
    62340,
    62341,
    62342,
    62343,
    62344,
    62345,
    62346,
    62347,
    62348,
    62349,
    62351,
    62352,
    62353,
    62354,
    62357,
    62358,
    62359,
    62361,
    62363,
    62364,
    62366,
    62367,
    62368,
    62369,
    62370,
    62371,
    62373,
    62374,
    62375,
    62376,
    62378,
    62379,
    62380,
    62381,
    62382,
    62383,
    62384,
    62385,
    62386,
    62387,
    62388,
    62389,
    62391,
    62392,
    62393,
    62394,
    62395,
    62396,
    62397,
    62398,
    62399,
    62400,
    62401,
    62402,
    62403,
    62404,
    62405,
    62406,
    62407,
    62408,
    62409,
    62410,
    62411,
    62412,
    62413,
    62414,
    62415,
    62416,
    62417,
    62418,
    62420,
    62422,
    62423,
    62424,
    62425,
    62426,
    62427,
    62428,
    62429,
    62430,
    62431,
    62432,
    62433,
    62434,
    62435,
    62436,
    62437,
    62438,
    62439,
    62440,
    62441,
    62442,
    62443,
    62444,
    62445,
    62446,
    62447,
    62448,
    62449,
    62450,
    62451,
    62452,
    62453,
    62454,
    62455,
    62456,
    62458,
    62459,
    62460,
    62461,
    62462,
    62463,
    62464,
    62465,
    62466,
    62468,
    62469,
    62471,
    62472,
    62473,
    62474,
    62475,
    62477,
    62479,
    62480,
    62481,
    62482,
    62483,
    62484,
    62485,
    62486,
    62487,
    62488,
    62489,
    62492,
    62498,
    62500,
    62501,
    62504,
    62505,
    62506,
    62507,
    62513,
    62514,
    62515,
    62516,
    62517,
    62518,
    62521,
    62522,
    62655,
    62755,
    62760,
    62787,
    62794,
    62795,
    62796,
    62797,
    63046,
    63055,
    63061,
    63070,
    63174,
    63183,
    63191,
    63236,
    63239,
    63241,
    63242,
    63245,
    63456,
    63457,
    63458,
    63807,
    66455,
    66627,
    66650,
    66654,
    70556,
    76519,
    76520,
    85658,
    85823,
    88347,
    89718,
    90051,
    90189,
    90190,
    90289,
    90291,
    90293,
    90294,
    90453,
    90454,
    90455,
    90514,
    90563,
    90718,
    90844,
    90845,
    90848,
    90849,
    90856,
    90857,
    90864,
    90971,
    90975,
    90983,
    91062,
    91121,
    91122,
    91123,
    91124,
    91129,
    91130,
    91137,
    91138,
    91142,
    91176,
    91179,
    91255,
    91294,
    91297,
    91298,
    91299,
    91300,
    91311,
    91312,
    91356,
    91359,
    91360,
    91361,
    91362,
    91363,
    91364,
    91365,
    91446,
    91447,
    91464,
    91468,
    91469,
    91550,
    91551,
    91552,
    91553,
    91554,
    91557,
    91558,
    91559,
    91560,
    91648,
    91653,
    91654,
    91657,
    91658,
    91664,
    91666,
    91667,
    91850,
    91860,
    91861,
    91866,
    91867,
    91871,
    91872,
    91895,
    91896,
    91897,
    91898,
    91900,
    91901,
    91903,
    91904,
    91905,
    91906,
    91907,
    91922,
    91923,
    91924,
    91925,
    91926,
    91927,
    91928,
    91929,
    91930,
    91931,
    91978,
    91979,
    91995,
    91996,
    91997,
    92000,
    92001,
    92004,
    92005,
    92074,
    92075,
    92076,
    92077,
    92079,
    92083,
    92087,
    92095,
    92096,
    92128,
    92135,
    92137,
    92138,
    92144,
    92145,
    92146,
    92148,
    92213,
    92214,
    92224,
    92235,
    92239,
    92242,
    92245,
    92248,
    92249,
    92311,
    92312,
    92313,
    92317,
    92320,
    92323,
    92324,
    92325,
    92326,
    92353,
    92354,
    92356,
    92357,
    92358,
    92359,
    92360,
    92361,
    92362,
    92434,
    92441,
    92443,
    92445,
    92447,
    92448,
    92454,
    92455,
    92456,
    92457,
    92458,
    92459,
    92461,
    92462,
    92484,
    92485,
    92486,
    92489,
    92490,
    92491,
    92494,
    92496,
    92497,
    92498,
    92499,
    92500,
    92501,
    92503,
    92504,
    92507,
    92508,
    92509,
    92510,
    92511,
    92512,
    92565,
    92570,
    92571,
    92573,
    92575,
    92576,
    92578,
    92582,
    92583,
    92591,
    92593,
    92597,
    92598,
    92599,
    92604,
    92605,
    92607,
    92608,
    92609,
    92613,
    92614,
    92619,
    92629,
    92633,
    92635,
    92638,
    92640,
    92641,
    92642,
    92643,
    92687,
    92688,
    92689,
    92690,
    92691,
    92692,
    92693,
    92694,
    92695,
    92696,
    92697,
    92698,
    92755,
    92757,
    92761,
    92762,
    92766,
    92772,
    92773,
    92777,
    92778,
    92779,
    92782,
    92783,
    92787,
    92789,
    92790,
    92795,
    92797,
    92803,
    92813,
    92814,
    92819,
    92827,
    92828,
    92832,
    92833,
    92895,
    92896,
    92897,
    92898,
    92900,
    92901,
    92907,
    92908,
    92910,
    92911,
    92965,
    92973,
    92974,
    92979,
    92980,
    92985,
    92986,
    92990,
    92993,
    92994,
    93003,
    93004,
    93010,
    93015,
    93018,
    93021,
    93022,
    93112,
    93113,
    93118,
    93119,
    93123,
    93124,
    93127,
    93128,
    93130,
    93131,
    93209,
    93210,
    93217,
    93218,
    93224,
    93225,
    93230,
    93231,
    93239,
    93240,
    93244,
    93245,
    93361,
    93362,
    93363,
    93364,
    93366,
    93367,
    93373,
    93374,
    93375,
    93376,
    93424,
    93425,
    93426,
    93427,
    93428,
    93436,
    93437,
    93438,
    93439,
    93508,
    93509,
    93510,
    93511,
    93513,
    93514,
    93515,
    93516,
    93518,
    93519,
    93520,
    93521,
    93522,
    93523,
    93550,
    93564,
    93565,
    93569,
    93570,
    93571,
    93572,
    93573,
    93576,
    93577,
    93581,
    93582,
    93712,
    93713,
    93715,
    93716,
    93718,
    93719,
    93721,
    93722,
    93723,
    93725,
    93726,
    93727,
    93728,
    93770,
    93771,
    93790,
    93791,
    93793,
    93794,
    93795,
    93796,
    93797,
    93798,
    93800,
    93801,
    93802,
    93803,
    93807,
    93808,
    93933,
    93934,
    93937,
    93938,
    93940,
    93942,
    93943,
    93944,
    93945,
    93946,
    93947,
    93948,
    93949,
    93950,
    93983,
    93984,
    93986,
    93987,
    93990,
    93991,
    93992,
    93993,
    93994,
    93995,
    93996,
    93997,
    94000,
    94001,
    94120,
    94121,
    94123,
    94124,
    94125,
    94126,
    94127,
    94128,
    94129,
    94130,
    94131,
    94132,
    94134,
    94135,
    94207,
    94208,
    94210,
    94211,
    94214,
    94215,
    94217,
    94218,
    94220,
    94221,
    94223,
    94224,
    94237,
    94238,
    94239,
    94240,
    94242,
    94243,
    94244,
    94245,
    94247,
    94248,
    94250,
    94251,
    94252,
    94253,
    94314,
    94315,
    94319,
    94320,
    94322,
    94323,
    94327,
    94329,
    94330,
    94331,
    94332,
    94333,
    94334,
    94335,
    94336,
    94337,
    94338,
    94339,
    94341,
    94342,
    94343,
    94344,
    94345,
    94346,
    94348,
    94349,
    94452,
    94453,
    94457,
    94458,
    94459,
    94460,
    94466,
    94468,
    94469,
    94470,
    94471,
    94472,
    94473,
    94474,
    94476,
    94478,
    94479,
    94480,
    94484,
    94485,
    94489,
    94490,
    94491,
    94492,
    94493,
    94588,
    94589,
    94592,
    94593,
    94594,
    94595,
    94597,
    94598,
    94599,
    94600,
    94601,
    94602,
    94603,
    94637,
    94638,
    94639,
    94640,
    94641,
    94642,
    94643,
    94644,
    94645,
    94646,
    94647,
    94648,
    94681,
    94682,
    94686,
    94687,
    94690,
    94691,
    94694,
    94697,
    94698,
    94699,
    94701,
    94702,
    94705,
    94707,
    94708,
    94709,
    94710,
    94711,
    94712,
    94714,
    94715,
    94716,
    94717,
    94719,
    94720,
    94724,
    94725,
    94825,
    94826,
    94831,
    94832,
    94834,
    94835,
    94837,
    94838,
    94843,
    94844,
    94847,
    94848,
    94850,
    94851,
    94862,
    94863,
    94865,
    94866,
    94867,
    94868,
    94869,
    94870,
    94873,
    94875,
    94876,
    94877,
    94878,
    94880,
    94881,
    94882,
    94883,
    94884,
    95010,
    95011,
    95013,
    95014,
    95016,
    95017,
    95019,
    95020,
    95024,
    95025,
    95027,
    95028,
    95030,
    95031,
    95032,
    95033,
    95034,
    95035,
    95036,
    95037,
    95039,
    95040,
    95045,
    95046,
    95050,
    95052,
    95054,
    95055,
    95056,
    95059,
    95060,
    95062,
    95063,
    95187,
    95188,
    95189,
    95195,
    95196,
    95197,
    95198,
    95199,
    95200,
    95201,
    95202,
    95203,
    95204,
    95249,
    95250,
    95251,
    95252,
    95253,
    95254,
    95255,
    95256,
    95257,
    95258,
    95259,
    95260,
    95261,
    95262,
    95263,
    95264,
    95265,
    95266,
    95267,
    95311,
    95312,
    95319,
    95320,
    95323,
    95324,
    95325,
    95326,
    95329,
    95330,
    95332,
    95333,
    95336,
    95337,
    95338,
    95339,
    95342,
    95343,
    95344,
    95345,
    95347,
    95348,
    95352,
    95354,
    95355,
    95356,
    95359,
    95360,
    95362,
    95363,
    95493,
    95494,
    95495,
    95496,
    95497,
    95498,
    95499,
    95500,
    95503,
    95506,
    95507,
    95508,
    95509,
    95510,
    95511,
    95512,
    95514,
    95515,
    95516,
    95518,
    95519,
    95521,
    95522,
    95526,
    95527,
    95528,
    95533,
    95536,
    95537,
    95541,
    95542,
    95543,
    95549,
    95550,
    95551,
    95552,
    95602,
    95604,
    95605,
    95606,
    95607,
    95610,
    95611,
    95613,
    95614,
    95615,
    95616,
    95653,
    95654,
    95655,
    95657,
    95658,
    95659,
    95660,
    95663,
    95666,
    95671,
    95674,
    95677,
    95678,
    95679,
    95683,
    95688,
    95689,
    95690,
    95691,
    95692,
    95693,
    95695,
    95696,
    95776,
    95777,
    95778,
    95781,
    95783,
    95784,
    95787,
    95788,
    95789,
    95790,
    95791,
    95792,
    95793,
    95794,
    95797,
    95798,
    95799,
    95805,
    95806,
    95808,
    95810,
    95811,
    95816,
    95817,
    95819,
    95823,
    95826,
    95827,
    95830,
    95831,
    95833,
    95834,
    95836,
    95838,
    95972,
    95977,
    95978,
    95981,
    95984,
    95985,
    95988,
    95989,
    95992,
    95993,
    95994,
    95995,
    96066,
    96067,
    96068,
    96071,
    96073,
    96074,
    96076,
    96077,
    96078,
    96079,
    96080,
    96083,
    96084,
    96086,
    96087,
    96088,
    96090,
    96096,
    96097,
    96100,
    96101,
    96169,
    96170,
    96174,
    96177,
    96178,
    96180,
    96181,
    96186,
    96187,
    96191,
    96195,
    96196,
    96197,
    96200,
    96201,
    96204,
    96351,
    96352,
    96353,
    96354,
    96355,
    96356,
    96357,
    96358,
    96359,
    96360,
    96361,
    96362,
    96363,
    96364,
    96365,
    96366,
    96367,
    96368,
    96371,
    96373,
    96375,
    96376,
    96377,
    96378,
    96381,
    96382,
    96462,
    96463,
    96465,
    96466,
    96467,
    96468,
    96469,
    96470,
    96471,
    96473,
    96474,
    96476,
    96477,
    96478,
    96479,
    96482,
    96483,
    96485,
    96486,
    96487,
    96488,
    96489,
    96490,
    96517,
    96518,
    96520,
    96522,
    96523,
    96524,
    96525,
    96528,
    96529,
    96531,
    96532,
    96602,
    96603,
    96611,
    96612,
    96665,
    96666,
    96667,
    96668,
    96669,
    96670,
    96671,
    96672,
    96673,
    96674,
    96675,
    96676,
    96677,
    96678,
    96679,
    96680,
    96681,
    96682,
    96683,
    96684,
    96685,
    96686,
    96687,
    96688,
    96689,
    96690,
    96693,
    96697,
    96698,
    96703,
    96704,
    96710,
    96711,
    96716,
    96717,
    96720,
    96721,
    96793,
    96802,
    96803,
    96859,
    96860,
    96861,
    96862,
    96863,
    96864,
    96865,
    96866,
    96867,
    96868,
    96869,
    96870,
    96871,
    96872,
    96873,
    96874,
    96875,
    96876,
    96877,
    96878,
    96879,
    96880,
    96881,
    96882,
    96883,
    96884,
    96885,
    96888,
    96893,
    96896,
    96897,
    96901,
    96903,
    96904,
    96907,
    96908,
    96909,
    96976,
    97000,
    97007,
    97008,
    97011,
    97012,
    97014,
    97015,
    97016,
    97020,
    97021,
    97022,
    97025,
    97026,
    97027,
    97028,
    97031,
    97032,
    97035,
    97036,
    97042,
    97043,
    97046,
    97047,
    97054,
    97055,
    97056,
    97057,
    97058,
    97059,
    97060,
    97061,
    97062,
    97063,
    97064,
    97067,
    97068,
    97069,
    97070,
    97111,
    97118,
    97119,
    97121,
    97122,
    97125,
    97126,
    97129,
    97130,
    97132,
    97133,
    97134,
    97135,
    97141,
    97146,
    97147,
    97148,
    97149,
    97153,
    97154,
    97157,
    97158,
    97159,
    97160,
    97166,
    97167,
    97168,
    97169,
    97173,
    97174,
    97175,
    97176,
    97183,
    97185,
    97186,
    97187,
    97188,
    97190,
    97191,
    97194,
    97195,
    97196,
    97197,
    97198,
    97199,
    97201,
    97237,
    97264,
    97266,
    97269,
    97271,
    97272,
    97273,
    97274,
    97275,
    97276,
    97278,
    97279,
    97280,
    97281,
    97282,
    97284,
    97285,
    97286,
    97287,
    97288,
    97289,
    97290,
    97291,
    97292,
    97293,
    97294,
    97295,
    97296,
    97297,
    97298,
    97299,
    97300,
    97301,
    97303,
    97304,
    97305,
    97306,
    97307,
    97308,
    97309,
    97310,
    97311,
    97312,
    97313,
    97314,
    97315,
    97316,
    97318,
    97319,
    97320,
    97321,
    97322,
    97323,
    97331,
    97333,
    97335,
    97338,
    97340,
    97341,
    97343,
    97344,
    97346,
    97347,
    97350,
    97351,
    97352,
    97353,
    97357,
    97359,
    97360,
    97361,
    97362,
    97363,
    97364,
    97365,
    97367,
    97368,
    97369,
    97374,
    97375,
    97376,
    97377,
    97385,
    97386,
    97387,
    97388,
    97421,
    97422,
    97423,
    97424,
    97425,
    97426,
    97427,
    97428,
    97429,
    97431,
    97432,
    97433,
    97435,
    97436,
    97437,
    97438,
    97439,
    97440,
    97442,
    97443,
    97444,
    97504,
    97514,
    97520,
    97523,
    97532,
    97533,
    97540,
    97575,
    97576,
    97577,
    97578,
    97579,
    97580,
    97581,
    97582,
    97583,
    97584,
    97585,
    97586,
    97587,
    97588,
    97589,
    97590,
    97591,
    97592,
    97593,
    97594,
    97595,
    97596,
    97597,
    97598,
    97599,
    97602,
    97603,
    97604,
    97605,
    97608,
    97609,
    97612,
    97613,
    97618,
    97619,
    97621,
    97622,
    97626,
    97627,
    97629,
    97630,
    97632,
    97634,
    97635,
    97637,
    97638,
    97641,
    97642,
    97666,
    97671,
    97672,
    97675,
    97689,
    97692,
    97693,
    97698,
    97702,
    97704,
    97724,
    97725,
    97741,
    97742,
    97752,
    97763,
    97764,
    97765,
    97766,
    97767,
    97768,
    97769,
    97770,
    97771,
    97772,
    97773,
    97774,
    97775,
    97776,
    97777,
    97778,
    97779,
    97780,
    97781,
    97782,
    97783,
    97784,
    97785,
    97786,
    97787,
    97788,
    97793,
    97794,
    97795,
    97796,
    97797,
    97798,
    97799,
    97800,
    97804,
    97805,
    97806,
    97807,
    97808,
    97809,
    97810,
    97811,
    97812,
    97813,
    97814,
    97815,
    97816,
    97817,
    97818,
    97821,
    97822,
    97823,
    97824,
    97825,
    97855,
    97856,
    97891,
    97901,
    97913,
    97914,
    97915,
    97916,
    97917,
    97918,
    97919,
    97920,
    97921,
    97922,
    97923,
    97924,
    97925,
    97926,
    97927,
    97928,
    97929,
    97930,
    97931,
    97932,
    97933,
    97936,
    97937,
    97942,
    97943,
    97944,
    97945,
    97946,
    97947,
    97948,
    97949,
    97968,
    97970,
    97982,
    97983,
    97987,
    97988,
    97989,
    97990,
    97991,
    97992,
    97993,
    97994,
    97995,
    97996,
    97997,
    97998,
    97999,
    98001,
    98002,
    98005,
    98006,
    98008,
    98010,
    98012,
    98015,
    98016,
    98019,
    98021,
    98029,
    98031,
    98034,
    98035,
    98036,
    98038,
    98040,
    98043,
    98044,
    98046,
    98047,
    98048,
    98052,
    98053,
    98055,
    98056,
    98057,
    98058,
    98062,
    98063,
    98066,
    98067,
    98068,
    98069,
    98070,
    98072,
    98073,
    98075,
    98076,
    98077,
    98078,
    98079,
    98081,
    98082,
    98083,
    98084,
    98086,
    98093,
    98095,
    98139,
    98142,
    98143,
    98144,
    98147,
    98150,
    98151,
    98152,
    98156,
    98157,
    98158,
    98161,
    98162,
    98163,
    98164,
    98165,
    98166,
    98167,
    98168,
    98169,
    98171,
    98173,
    98174,
    98175,
    98177,
    98178,
    98185,
    98186,
    98194,
    98196,
    98198,
    98199,
    98201,
    98202,
    98203,
    98205,
    98206,
    98209,
    98210,
    98213,
    98214,
    98219,
    98220,
    98221,
    98222,
    98223,
    98224,
    98225,
    98226,
    98227,
    98228,
    98230,
    98232,
    98234,
    98237,
    98238,
    98240,
    98241,
    98244,
    98245,
    98247,
    98248,
    98250,
    98251,
    98252,
    98254,
    98256,
    98257,
    98258,
    98259,
    98262,
    98267,
    98268,
    98269,
    98277,
    98281,
    98284,
    98285,
    98287,
    98290,
    98291,
    98348,
    98349,
    98350,
    98351,
    98352,
    98353,
    98354,
    98355,
    98356,
    98357,
    98358,
    98359,
    98360,
    98361,
    98362,
    98363,
    98364,
    98365,
    98366,
    98367,
    98369,
    98370,
    98372,
    98373,
    98376,
    98377,
    98382,
    98383,
    98386,
    98387,
    98388,
    98389,
    98390,
    98391,
    98392,
    98393,
    98394,
    98395,
    98396,
    98397,
    98398,
    98399,
    98400,
    98401,
    98402,
    98403,
    98404,
    98405,
    98406,
    98407,
    98408,
    98409,
    98410,
    98411,
    98412,
    98413,
    98414,
    98415,
    98417,
    98418,
    98420,
    98421,
    98422,
    98423,
    98424,
    98425,
    98430,
    98433,
    98434,
    98435,
    98436,
    98437,
    98438,
    98439,
    98440,
    98441,
    98442,
    98443,
    98444,
    98445,
    98446,
    98447,
    98448,
    98450,
    98452,
    98454,
    98455,
    98456,
    98460,
    98461,
    98462,
    98467,
    98470,
    98471,
    98473,
    98476,
    98477,
    98479,
    98483,
    98486,
    98488,
    98490,
    98492,
    98495,
    98496,
    98497,
    98498,
    98501,
    98502,
    98503,
    98504,
    98505,
    98508,
    98509,
    98510,
    98514,
    98515,
    98516,
    98517,
    98525,
    98527,
    98529,
    98530,
    98533,
    98534,
    98537,
    98538,
    98539,
    98542,
    98545,
    98546,
    98549,
    98552,
    98553,
    98608,
    98610,
    98612,
    98613,
    98614,
    98617,
    98618,
    98623,
    98624,
    98625,
    98626,
    98627,
    98628,
    98634,
    98635,
    98637,
    98638,
    98640,
    98641,
    98644,
    98645,
    98647,
    98648,
    98650,
    98651,
    98653,
    98654,
    98655,
    98656,
    98657,
    98658,
    98659,
    98660,
    98661,
    98662,
    98663,
    98664,
    98665,
    98666,
    98667,
    98668,
    98669,
    98670,
    98671,
    98672,
    98673,
    98674,
    98675,
    98676,
    98677,
    98678,
    98680,
    98681,
    98684,
    98685,
    98686,
    98687,
    98688,
    98689,
    98699,
    98702,
    98704,
    98705,
    98708,
    98714,
    98715,
    98717,
    98718,
    98719,
    98720,
    98721,
    98722,
    98723,
    98725,
    98726,
    98727,
    98729,
    98730,
    98733,
    98734,
    98735,
    98739,
    98741,
    98742,
    98744,
    98745,
    98746,
    98747,
    98748,
    98750,
    98751,
    98752,
    98753,
    98754,
    98755,
    98756,
    98757,
    98759,
    98760,
    98761,
    98762,
    98764,
    98765,
    98766,
    98767,
    98768,
    98771,
    98772,
    98773,
    98774,
    98776,
    98777,
    98778,
    98780,
    98784,
    98785,
    98786,
    98787,
    98789,
    98790,
    98791,
    98792,
    98794,
    98795,
    98796,
    98798,
    98801,
    98802,
    98803,
    98804,
    98805,
    98806,
    98807,
    98808,
    98809,
    98811,
    98812,
    98814,
    98815,
    98816,
    98818,
    98819,
    98820,
    98821,
    98822,
    98823,
    98824,
    98825,
    98826,
    98827,
    98828,
    98829,
    98830,
    98831,
    98832,
    98833,
    98834,
    98836,
    98837,
    98838,
    98839,
    98840,
    98842,
    98843,
    98844,
    98845,
    98849,
    98850,
    98853,
    98854,
    98855,
    98856,
    98857,
    98858,
    98859,
    98860,
    98861,
    98862,
    98863,
    98864,
    98865,
    98866,
    98867,
    98868,
    98869,
    98870,
    98871,
    98872,
    98873,
    98874,
    98875,
    98876,
    98877,
    98878,
    98880,
    98881,
    98885,
    98887,
    98888,
    98890,
    98892,
    98893,
    98895,
    98896,
    98897,
    98898,
    98901,
    98907,
    98910,
    98911,
    98912,
    98913,
    98915,
    98916,
    98917,
    98918,
    98919,
    98921,
    98938,
    98939,
    98940,
    98941,
    98944,
    98949,
    98950,
    98951,
    98952,
    98953,
    98954,
    98955,
    98956,
    98957,
    98961,
    98962,
    98965,
    98966,
    98968,
    98973,
    98975,
    98976,
    98977,
    98981,
    98986,
    98987,
    98988,
    98989,
    98991,
    98992,
    98993,
    98994,
    98996,
    98997,
    98998,
    98999,
    99000,
    99001,
    99002,
    99005,
    99006,
    99009,
    99010,
    99012,
    99013,
    99014,
    99015,
    99017,
    99018,
    99019,
    99020,
    99021,
    99022,
    99023,
    99024,
    99026,
    99027,
    99031,
    99033,
    99036,
    99037,
    99038,
    99039,
    99041,
    99042,
    99043,
    99045,
    99047,
    99048,
    99050,
    99051,
    99052,
    99053,
    99054,
    99055,
    99056,
    99057,
    99058,
    99059,
    99061,
    99064,
    99066,
    99067,
    99068,
    99070,
    99072,
    99073,
    99076,
    99077,
    99081,
    99082,
    99083,
    99084,
    99101,
    99103,
    99105,
    99110,
    99111,
    99112,
    99113,
    99116,
    99117,
    99118,
    99120,
    99122,
    99123,
    99124,
    99125,
    99126,
    99127,
    99128,
    99129,
    99131,
    99133,
    99134,
    99136,
    99139,
    99140,
    99141,
    99142,
    99148,
    99149,
    99151,
    99152,
    99153,
    99154,
    99157,
    99159,
    99160,
    99161,
    99162,
    99164,
    99165,
    99166,
    99167,
    99168,
    99171,
    99181,
    99182,
    99183,
    99184,
    99185,
    99186,
    99187,
    99188,
    99189,
    99190,
    99191,
    99192,
    99193,
    99194,
    99195,
    99196,
    99197,
    99198,
    99199,
    99200,
    99201,
    99202,
    99203,
    99204,
    99205,
    99206,
    99207,
    99208,
    99209,
    99210,
    99213,
    99214,
    99215,
    99216,
    99217,
    99221,
    99222,
    99223,
    99224,
    99226,
    99227,
    99228,
    99229,
    99231,
    99232,
    99233,
    99234,
    99235,
    99236,
    99239,
    99242,
    99245,
    99246,
    99247,
    99252,
    99253,
    99256,
    99258,
    99265,
    99266,
    99267,
    99268,
    99269,
    99270,
    99271,
    99272,
    99273,
    99274,
    99275,
    99276,
    99277,
    99278,
    99279,
    99280,
    99281,
    99282,
    99284,
    99285,
    99287,
    99290,
    99291,
    99292,
    99293,
    99294,
    99295,
    99296,
    99297,
    99299,
    99300,
    99301,
    99302,
    99303,
    99304,
    99305,
    99306,
    99307,
    99308,
    99309,
    99311,
    99312,
    99313,
    99314,
    99315,
    99317,
    99318,
    99319,
    99320,
    99321,
    99322,
    99323,
    99324,
    99325,
    99326,
    99329,
    99330,
    99331,
    99333,
    99334,
    99335,
    99336,
    99337,
    99338,
    99340,
    99341,
    99344,
    99345,
    99347,
    99348,
    99349,
    99351,
    99353,
    99358,
    99359,
    99360,
    99365,
    99366,
    99367,
    99368,
    99369,
    99370,
    99371,
    99372,
    99373,
    99374,
    99376,
    99378,
    99379,
    99380,
    99381,
    99383,
    99385,
    99392,
    99398,
    99399,
    99402,
    99411,
    99412,
    99413,
    99418,
    99420,
    99423,
    99424,
    99427,
    99430,
    99432,
    99443,
    99450,
    99452,
    99453,
    99458,
    99464,
    99465,
    99466,
    99467,
    99468,
    99469,
    99472,
    99473,
    99474,
    99475,
    99476,
    99477,
    99501,
    99502,
    99503,
    99504,
    99506,
    99507,
    99508,
    99509,
    99510,
    99511,
    99514,
    99515,
    99517,
    99518,
    99520,
    99521,
    99524,
    99526,
    99528,
    99529,
    99531,
    99532,
    99533,
    99534,
    99539,
    99540,
    99544,
    99546,
    99547,
    99565,
    99566,
    99567,
    99568,
    99569,
    99570,
    99571,
    99574,
    99575,
    99586,
    99610,
    99619,
    99620,
    99622,
    99623,
    99625,
    99639,
    99640,
    99641,
    99642,
    99643,
    99644,
    99645,
    99646,
    99647,
    99648,
    99649,
    99650,
    99651,
    99652,
    99653,
    99654,
    99655,
    99656,
    99657,
    99659,
    99661,
    99662,
    99663,
    99664,
    99665,
    99666,
    99667,
    99668,
    99669,
    99670,
    99671,
    99672,
    99673,
    99674,
    99675,
    99676,
    99677,
    99678,
    99679,
    99680,
    99681,
    99682,
    99683,
    99684,
    99685,
    99686,
    99687,
    99688,
    99689,
    99718,
    99730,
    99733,
    99734,
    99735,
    99738,
    99741,
    99742,
    99750,
    99756,
    99758,
    99761,
    99764,
    99767,
    99770,
    99771,
    99772,
    99773,
    99774,
    99775,
    99776,
    99778,
    99782,
    99783,
    99784,
    99785,
    99786,
    99788,
    99790,
    99793,
    99794,
    99796,
    99797,
    99798,
    99800,
    99801,
    99802,
    99803,
    99805,
    99806,
    99809,
    99811,
    99814,
    99815,
    99818,
    99824,
    99826,
    99827,
    99829,
    99833,
    99838,
    99840,
    99841,
    99842,
    99843,
    99847,
    99848,
    99852,
    99854,
    99855,
    99856,
    99857,
    99858,
    99859,
    99860,
    99861,
    99862,
    99863,
    99864,
    99865,
    99866,
    99867,
    99868,
    99869,
    99870,
    99871,
    99872,
    99873,
    99874,
    99875,
    99876,
    99877,
    99878,
    99879,
    99880,
    99881,
    99882,
    99883,
    99884,
    99885,
    99886,
    99887,
    99888,
    99889,
    99890,
    99891,
    99892,
    99893,
    99894,
    99895,
    99896,
    99897,
    99900,
    99901,
    99902,
    99903,
    99904,
    99905,
    99906,
    99909,
    99912,
    99913,
    99914,
    99919,
    99920,
    99925,
    99926,
    99927,
    99928,
    99930,
    99931,
    99932,
    99937,
    99938,
    99939,
    99940,
    99941,
    99942,
    99943,
    99944,
    99945,
    99946,
    99947,
    99948,
    99949,
    99950,
    99951,
    99952,
    99953,
    99954,
    99956,
    99957,
    99958,
    99959,
    99960,
    99961,
    99962,
    99963,
    99964,
    99965,
    99966,
    99967,
    99968,
    99969,
    99970,
    99971,
    99972,
    99973,
    99974,
    99975,
    99978,
    99979,
    99980,
    99981,
    99983,
    99985,
    99997,
    99998,
    100000,
    100001,
    100003,
    100004,
    100010,
    100011,
    100014,
    100015,
    100024,
    100025,
    100028,
    100029,
    100030,
    100032,
    100033,
    100034,
    100035,
    100036,
    100037,
    100038,
    100039,
    100040,
    100041,
    100042,
    100044,
    100045,
    100046,
    100049,
    100050,
    100051,
    100055,
    100056,
    100057,
    100058,
    100059,
    100060,
    100061,
    100062,
    100063,
    100064,
    100065,
    100066,
    100067,
    100068,
    100070,
    100071,
    100072,
    100073,
    100074,
    100075,
    100078,
    100081,
    100084,
    100085,
    100086,
    100087,
    100092,
    100093,
    100096,
    100097,
    100100,
    100102,
    100105,
    100112,
    100113,
    100114,
    100115,
    100116,
    100117,
    100118,
    100119,
    100122,
    100124,
    100125,
    100127,
    100128,
    100129,
    100133,
    100134,
    100137,
    100139,
    100140,
    100179,
    100180,
    100181,
    100182,
    100187,
    100188,
    100189,
    100192,
    100195,
    100197,
    100198,
    100199,
    100204,
    100205,
    100206,
    100209,
    100212,
    100213,
    100219,
    100220,
    100224,
    100225,
    100228,
    100230,
    100231,
    100232,
    100234,
    100235,
    100241,
    100242,
    100247,
    100249,
    100252,
    100253,
    100255,
    100256,
    100257,
    100258,
    100259,
    100260,
    100262,
    100263,
    100264,
    100265,
    100266,
    100267,
    100268,
    100269,
    100270,
    100271,
    100272,
    100273,
    100274,
    100275,
    100276,
    100277,
    100278,
    100279,
    100280,
    100282,
    100283,
    100284,
    100285,
    100286,
    100287,
    100288,
    100293,
    100294,
    100295,
    100299,
    100302,
    100303,
    100305,
    100306,
    100307,
    100308,
    100309,
    100310,
    100311,
    100312,
    100313,
    100314,
    100317,
    100319,
    100320,
    100322,
    100323,
    100325,
    100326,
    100329,
    100376,
    100381,
    100386,
    100394,
    100396,
    100397,
    100404,
    100405,
    100407,
    100410,
    100412,
    100415,
    100418,
    100419,
    100420,
    100422,
    100427,
    100429,
    100430,
    100431,
    100432,
    100435,
    100436,
    100437,
    100439,
    100440,
    100441,
    100442,
    100443,
    100444,
    100445,
    100446,
    100448,
    100450,
    100451,
    100454,
    100455,
    100457,
    100460,
    100462,
    100463,
    100465,
    100469,
    100470,
    100471,
    100472,
    100473,
    100474,
    100475,
    100476,
    100477,
    100480,
    100481,
    100485,
    100488,
    100489,
    100493,
    100494,
    100496,
    100497,
    100498,
    100500,
    100501,
    100503,
    100505,
    100507,
    100508,
    100511,
    100512,
    100514,
    100515,
    100516,
    100517,
    100519,
    100520,
    100521,
    100524,
    100532,
    100533,
    100534,
    100535,
    100536,
    100537,
    100539,
    100540,
    100541,
    100542,
    100546,
    100547,
    100548,
    100549,
    100550,
    100551,
    100552,
    100553,
    100554,
    100555,
    100556,
    100557,
    100558,
    100559,
    100560,
    100562,
    100563,
    100564,
    100565,
    100566,
    100567,
    100568,
    100569,
    100570,
    100573,
    100574,
    100585,
    100586,
    100587,
    100588,
    100589,
    100591,
    100594,
    100597,
    100600,
    100602,
    100603,
    100604,
    100606,
    100608,
    100609,
    100610,
    100611,
    100612,
    100613,
    100614,
    100615,
    100616,
    100617,
    100618,
    100619,
    100621,
    100622,
    100623,
    100624,
    100626,
    100627,
    100628,
    100629,
    100632,
    100633,
    100637,
    100640,
    100642,
    100643,
    100644,
    100655,
    100656,
    100657,
    100658,
    100660,
    100661,
    100662,
    100665,
    100666,
    100668,
    100669,
    100671,
    100672,
    100673,
    100676,
    100677,
    100681,
    100682,
    100685,
    100686,
    100688,
    100689,
    100691,
    100692,
    100693,
    100694,
    100698,
    100700,
    100702,
    100705,
    100706,
    100707,
    100708,
    100711,
    100714,
    100715,
    100716,
    100717,
    100720,
    100721,
    100722,
    100723,
    100724,
    100725,
    100726,
    100727,
    100728,
    100729,
    100730,
    100731,
    100732,
    100733,
    100734,
    100735,
    100736,
    100737,
    100738,
    100739,
    100740,
    100741,
    100742,
    100743,
    100744,
    100745,
    100746,
    100747,
    100748,
    100749,
    100750,
    100751,
    100752,
    100753,
    100754,
    100755,
    100756,
    100757,
    100758,
    100759,
    100760,
    100762,
    100763,
    100764,
    100765,
    100767,
    100768,
    100769,
    100770,
    100771,
    100772,
    100773,
    100775,
    100776,
    100777,
    100778,
    100779,
    100780,
    100785,
    100786,
    100787,
    100788,
    100791,
    100794,
    100796,
    100797,
    100798,
    100799,
    100800,
    100802,
    100803,
    100805,
    100806,
    100808,
    100809,
    100810,
    100811,
    100812,
    100813,
    100814,
    100815,
    100816,
    100817,
    100821,
    100822,
    100823,
    100824,
    100825,
    100826,
    100827,
    100829,
    100830,
    100833,
    100834,
    100835,
    100836,
    100854,
    100855,
    100856,
    100885,
    100886,
    100887,
    100888,
    100892,
    100897,
    100898,
    100900,
    100903,
    100904,
    100905,
    100907,
    100908,
    100913,
    100914,
    100917,
    100918,
    100919,
    100920,
    100921,
    100922,
    100924,
    100925,
    100926,
    100927,
    100928,
    100930,
    100931,
    100932,
    100936,
    100937,
    100938,
    100939,
    100940,
    100941,
    100943,
    100945,
    100948,
    100949,
    100957,
    100959,
    100963,
    100964,
    100965,
    100966,
    100969,
    100970,
    100973,
    100974,
    100977,
    100978,
    100979,
    100981,
    100982,
    100983,
    100984,
    100985,
    100987,
    100988,
    100989,
    100992,
    100993,
    100994,
    100995,
    100997,
    100998,
    100999,
    101000,
    101001,
    101002,
    101004,
    101005,
    101006,
    101007,
    101008,
    101009,
    101010,
    101011,
    101012,
    101013,
    101014,
    101015,
    101016,
    101017,
    101018,
    101019,
    101020,
    101021,
    101022,
    101023,
    101024,
    101025,
    101026,
    101027,
    101028,
    101029,
    101030,
    101031,
    101032,
    101033,
    101034,
    101035,
    101036,
    101037,
    101038,
    101039,
    101040,
    101041,
    101042,
    101043,
    101044,
    101045,
    101046,
    101047,
    101048,
    101049,
    101050,
    101051,
    101052,
    101053,
    101054,
    101055,
    101056,
    101057,
    101058,
    101059,
    101060,
    101061,
    101062,
    101063,
    101064,
    101065,
    101066,
    101067,
    101068,
    101069,
    101070,
    101072,
    101073,
    101075,
    101076,
    101077,
    101078,
    101079,
    101080,
    101081,
    101082,
    101083,
    101084,
    101085,
    101086,
    101087,
    101088,
    101090,
    101091,
    101092,
    101093,
    101094,
    101095,
    101096,
    101097,
    101098,
    101099,
    101100,
    101101,
    101102,
    101103,
    101104,
    101105,
    101106,
    101107,
    101108,
    101109,
    101110,
    101111,
    101112,
    101113,
    101114,
    101115,
    101116,
    101117,
    101118,
    101119,
    101120,
    101121,
    101124,
    101125,
    101126,
    101127,
    101128,
    101129,
    101130,
    101131,
    101132,
    101133,
    101134,
    101135,
    101144,
    101145,
    101147,
    101149,
    101150,
    101153,
    101154,
    101155,
    101159,
    101160,
    101161,
    101162,
    101163,
    101164,
    101165,
    101166,
    101167,
    101168,
    101169,
    101170,
    101171,
    101172,
    101173,
    101174,
    101176,
    101177,
    101179,
    101180,
    101181,
    101182,
    101183,
    101184,
    101186,
    101187,
    101189,
    101190,
    101192,
    101193,
    101194,
    101195,
    101198,
    101206,
    101207,
    101209,
    101213,
    101214,
    101216,
    101217,
    101218,
    101219,
    101220,
    101221,
    101222,
    101224,
    101225,
    101226,
    101227,
    101229,
    101230,
    101231,
    101232,
    101233,
    101236,
    101238,
    101239,
    101240,
    101241,
    101242,
    101243,
    101244,
    101245,
    101246,
    101247,
    101248,
    101249,
    101250,
    101251,
    101252,
    101253,
    101254,
    101255,
    101256,
    101257,
    101258,
    101259,
    101260,
    101261,
    101262,
    101263,
    101265,
    101269,
    101271,
    101272,
    101273,
    101276,
    101277,
    101279,
    101281,
    101282,
    101287,
    101288,
    101290,
    101294,
    101296,
    101297,
    101298,
    101300,
    101302,
    101303,
    101304,
    101305,
    101307,
    101308,
    101309,
    101310,
    101312,
    101313,
    101316,
    101317,
    101319,
    101320,
    101322,
    101323,
    101325,
    101326,
    101330,
    101331,
    101338,
    101340,
    101371,
    101373,
    101374,
    101375,
    101376,
    101377,
    101379,
    101380,
    101383,
    101386,
    101387,
    101388,
    101389,
    101390,
    101391,
    101393,
    101394,
    101397,
    101398,
    101399,
    101400,
    101401,
    101402,
    101411,
    101412,
    101413,
    101415,
    101416,
    101417,
    101418,
    101419,
    101420,
    101423,
    101424,
    101425,
    101427,
    101428,
    101429,
    101430,
    101432,
    101433,
    101434,
    101435,
    101437,
    101438,
    101439,
    101440,
    101441,
    101442,
    101443,
    101444,
    101446,
    101447,
    101448,
    101450,
    101451,
    101455,
    101456,
    101458,
    101460,
    101461,
    101474,
    101477,
    101480,
    101482,
    101483,
    101486,
    101488,
    101489,
    101490,
    101492,
    101493,
    101494,
    101496,
    101497,
    101498,
    101499,
    101500,
    101503,
    101504,
    101508,
    101512,
    101513,
    101514,
    101515,
    101517,
    101518,
    101525,
    101526,
    101527,
    101528,
    101529,
    101530,
    101531,
    101532,
    101534,
    101535,
    101536,
    101537,
    101541,
    101542,
    101543,
    101544,
    101550,
    101551,
    101554,
    101555,
    101556,
    101561,
    101562,
    101568,
    101569,
    101573,
    101574,
    101575,
    101576,
    101580,
    101585,
    101598,
    101616,
    101617,
    101618,
    101619,
    101622,
    101623,
    101624,
    101626,
    101633,
    101635,
    101640,
    101641,
    101644,
    101658,
    101660,
    101661,
    101662,
    101663,
    101664,
    101665,
    101667,
    101668,
    101678,
    101680,
    101682,
    101683,
    101684,
    101686,
    101691,
    101692,
    101694,
    101695,
    101696,
    101697,
    101699,
    101700,
    101701,
    101707,
    101709,
    101713,
    101714,
    101716,
    101717,
    101718,
    101719,
    101721,
    101722,
    101725,
    101727,
    101728,
    101729,
    101730,
    101732,
    101733,
    101734,
    101735,
    101736,
    101737,
    101738,
    101739,
    101740,
    101741,
    101742,
    101743,
    101744,
    101745,
    101746,
    101747,
    101748,
    101749,
    101750,
    101751,
    101752,
    101754,
    101755,
    101756,
    101757,
    101759,
    101760,
    101764,
    101765,
    101768,
    101770,
    101771,
    101772,
    101773,
    101774,
    101775,
    101779,
    101782,
    101783,
    101784,
    101785,
    101786,
    101787,
    101788,
    101789,
    101790,
    101791,
    101792,
    101793,
    101794,
    101795,
    101796,
    101797,
    101798,
    101799,
    101802,
    101803,
    101814,
    101826,
    101827,
    101830,
    101831,
    101833,
    101834,
    101835,
    101836,
    101840,
    101855,
    101858,
    101860,
    101861,
    101868,
    101869,
    101874,
    101875,
    101878,
    101881,
    101882,
    101885,
    101886,
    101887,
    101888,
    101889,
    101890,
    101892,
    101893,
    101894,
    101895,
    101896,
    101897,
    101898,
    101899,
    101900,
    101901,
    101903,
    101904,
    101906,
    101907,
    101908,
    101909,
    101911,
    101913,
    101914,
    101915,
    101916,
    101917,
    101918,
    101919,
    101920,
    101921,
    101923,
    101924,
    101925,
    101928,
    101929,
    101930,
    101931,
    101934,
    101935,
    101936,
    101938,
    101939,
    101945,
    101946,
    101947,
    101950,
    101953,
    101954,
    101957,
    101958,
    101961,
    101962,
    101966,
    101967,
    101971,
    101972,
    101974,
    101978,
    101980,
    101981,
    101982,
    101984,
    101987,
    101988,
    101990,
    101995,
    101997,
    101998,
    102002,
    102003,
    102007,
    102008,
    102011,
    102012,
    102015,
    102016,
    102018,
    102019,
    102021,
    102022,
    102023,
    102026,
    102027,
    102032,
    102034,
    102035,
    102036,
    102038,
    102039,
    102041,
    102042,
    102043,
    102044,
    102045,
    102047,
    102049,
    102050,
    102051,
    102052,
    102053,
    102054,
    102055,
    102059,
    102060,
    102064,
    102080,
    102081,
    102083,
    102084,
    102087,
    102088,
    102089,
    102091,
    102093,
    102094,
    102097,
    102098,
    102100,
    102101,
    102102,
    102103,
    102106,
    102107,
    102108,
    102109,
    102110,
    102111,
    102112,
    102113,
    102116,
    102117,
    102118,
    102119,
    102120,
    102122,
    102123,
    102124,
    102125,
    102126,
    102127,
    102128,
    102129,
    102130,
    102131,
    102132,
    102136,
    102137,
    102138,
    102139,
    102142,
    102143,
    102152,
    102153,
    102156,
    102157,
    102159,
    102161,
    102163,
    102168,
    102172,
    102173,
    102176,
    102177,
    102181,
    102185,
    102188,
    102192,
    102193,
    102194,
    102195,
    102200,
    102201,
    102202,
    102208,
    102210,
    102214,
    102215,
    102216,
    102219,
    102220,
    102223,
    102227,
    102229,
    102230,
    102231,
    102232,
    102234,
    102235,
    102237,
    102238,
    102239,
    102240,
    102241,
    102244,
    102245,
    102246,
    102247,
    102248,
    102249,
    102250,
    102251,
    102252,
    102254,
    102255,
    102296,
    102298,
    102299,
    102302,
    102304,
    102305,
    102307,
    102308,
    102316,
    102322,
    102324,
    102326,
    102331,
    102332,
    102333,
    102334,
    102335,
    102336,
    102341,
    102342,
    102346,
    102348,
    102349,
    102352,
    102353,
    102354,
    102355,
    102357,
    102358,
    102359,
    102361,
    102363,
    102364,
    102367,
    102368,
    102372,
    102373,
    102375,
    102376,
    102378,
    102383,
    102385,
    102386,
    102388,
    102392,
    102393,
    102397,
    102399,
    102401,
    102402,
    102403,
    102404,
    102405,
    102407,
    102408,
    102409,
    102411,
    102412,
    102413,
    102415,
    102417,
    102418,
    102419,
    102422,
    102423,
    102424,
    102425,
    102428,
    102432,
    102433,
    102434,
    102435,
    102436,
    102437,
    102438,
    102439,
    102440,
    102441,
    102442,
    102444,
    102445,
    102446,
    102447,
    102448,
    102450,
    102454,
    102455,
    102457,
    102458,
    102463,
    102464,
    102465,
    102466,
    102469,
    102473,
    102475,
    102476,
    102477,
    102479,
    102480,
    102481,
    102482,
    102484,
    102492,
    102493,
    102494,
    102495,
    102496,
    102497,
    102511,
    102512,
    102514,
    102515,
    102516,
    102517,
    102518,
    102538,
    102539,
    102545,
    102546,
    102547,
    102548,
    102549,
    102553,
    102557,
    102558,
    102562,
    102563,
    102565,
    102566,
    102568,
    102570,
    102571,
    102574,
    102575,
    102580,
    102581,
    102582,
    102583,
    102584,
    102586,
    102587,
    102588,
    102593,
    102600,
    102601,
    102603,
    102604,
    102608,
    102609,
    102611,
    102612,
    102615,
    102616,
    102618,
    102619,
    102620,
    102621,
    102622,
    102623,
    102624,
    102625,
    102626,
    102627,
    102628,
    102630,
    102631,
    102632,
    102633,
    102635,
    102636,
    102638,
    102639,
    102640,
    102641,
    102642,
    102643,
    102644,
    102645,
    102646,
    102647,
    102648,
    102649,
    102651,
    102653,
    102655,
    102656,
    102658,
    102659,
    102660,
    102661,
    102662,
    102663,
    102664,
    102666,
    102667,
    102668,
    102671,
    102672,
    102673,
    102675,
    102676,
    102677,
    102678,
    102680,
    102683,
    102684,
    102685,
    102688,
    102690,
    102691,
    102694,
    102695,
    102697,
    102699,
    102700,
    102701,
    102702,
    102704,
    102707,
    102715,
    102716,
    102720,
    102721,
    102722,
    102726,
    102728,
    102729,
    102730,
    102731,
    102732,
    102735,
    102736,
    102747,
    102749,
    102753,
    102755,
    102756,
    102760,
    102763,
    102767,
    102768,
    102769,
    102771,
    102772,
    102774,
    102778,
    102779,
    102782,
    102786,
    102788,
    102789,
    102790,
    102792,
    102793,
    102794,
    102798,
    102799,
    102813,
    102814,
    102815,
    102816,
    102819,
    102821,
    102822,
    102824,
    102825,
    102826,
    102827,
    102830,
    102832,
    102833,
    102834,
    102835,
    102836,
    102837,
    102838,
    102839,
    102840,
    102841,
    102842,
    102843,
    102844,
    102845,
    102848,
    102849,
    102851,
    102852,
    102854,
    102855,
    102858,
    102859,
    102860,
    102861,
    102863,
    102864,
    102865,
    102866,
    102868,
    102870,
    102871,
    102872,
    102874,
    102875,
    102876,
    102877,
    102879,
    102880,
    102881,
    102882,
    102883,
    102884,
    102885,
    102886,
    102887,
    102888,
    102889,
    102890,
    102891,
    102893,
    102894,
    102895,
    102896,
    102900,
    102901,
    102904,
    102905,
    102906,
    102907,
    102908,
    102910,
    102911,
    102912,
    102915,
    102919,
    102920,
    102922,
    102923,
    102928,
    102929,
    102930,
    102931,
    102932,
    102935,
    102936,
    102939,
    102940,
    102941,
    102942,
    102945,
    102946,
    102948,
    102949,
    102952,
    102967,
    102968,
    102971,
    102974,
    102975,
    102978,
    102980,
    102983,
    102984,
    102985,
    102986,
    102989,
    102990,
    102992,
    102994,
    102995,
    102996,
    102997,
    102998,
    103000,
    103001,
    103002,
    103006,
    103007,
    103008,
    103009,
    103010,
    103011,
    103014,
    103016,
    103017,
    103019,
    103020,
    103021,
    103022,
    103023,
    103024,
    103025,
    103026,
    103029,
    103030,
    103031,
    103032,
    103033,
    103035,
    103036,
    103037,
    103039,
    103041,
    103047,
    103048,
    103050,
    103051,
    103053,
    103055,
    103056,
    103057,
    103058,
    103059,
    103060,
    103061,
    103062,
    103063,
    103064,
    103065,
    103066,
    103067,
    103069,
    103070,
    103071,
    103073,
    103075,
    103076,
    103077,
    103079,
    103080,
    103082,
    103084,
    103087,
    103088,
    103089,
    103090,
    103091,
    103092,
    103093,
    103094,
    103095,
    103096,
    103097,
    103098,
    103099,
    103100,
    103105,
    103108,
    103112,
    103120,
    103121,
    103124,
    103128,
    103130,
    103131,
    103132,
    103133,
    103134,
    103135,
    103136,
    103137,
    103138,
    103139,
    103140,
    103142,
    103157,
    103161,
    103181,
    103182,
    103183,
    103184,
    103185,
    103186,
    103187,
    103188,
    103189,
    103190,
    103191,
    103192,
    103193,
    103194,
    103195,
    103196,
    103197,
    103198,
    103199,
    103200,
    103201,
    103202,
    103203,
    103204,
    103207,
    103208,
    103209,
    103210,
    103211,
    103212,
    103213,
    103214,
    103215,
    103216,
    103217,
    103218,
    103219,
    103220,
    103221,
    103222,
    103223,
    103224,
    103225,
    103226,
    103227,
    103228,
    103229,
    103230,
    103231,
    103232,
    103233,
    103234,
    103235,
    103236,
    103237,
    103238,
    103239,
    103240,
    103241,
    103242,
    103243,
    103244,
    103245,
    103246,
    103247,
    103248,
    103249,
    103250,
    103251,
    103252,
    103253,
    103254,
    103255,
    103256,
    103258,
    103259,
    103260,
    103261,
    103262,
    103263,
    103264,
    103265,
    103266,
    103269,
    103270,
    103272,
    103273,
    103276,
    103277,
    103279,
    103280,
    103281,
    103282,
    103283,
    103294,
    103296,
    103298,
    103299,
    103300,
    103301,
    103302,
    103303,
    103306,
    103307,
    103324,
    103325,
    103330,
    103331,
    103335,
    103338,
    103339,
    103341,
    103343,
    103344,
    103346,
    103347,
    103353,
    103356,
    103357,
    103361,
    103363,
    103365,
    103369,
    103373,
    103374,
    103416,
    103417,
    103418,
    103420,
    103422,
    103423,
    103424,
    103426,
    103427,
    103428,
    103429,
    103432,
    103433,
    103435,
    103443,
    103444,
    103445,
    103447,
    103448,
    103449,
    103450,
    103452,
    103453,
    103454,
    103456,
    103458,
    103459,
    103467,
    103468,
    103473,
    103474,
    103476,
    103477,
    103479,
    103480,
    103483,
    103484,
    103487,
    103489,
    103490,
    103491,
    103493,
    103494,
    103503,
    103518,
    103520,
    103521,
    103524,
    103525,
    103527,
    103528,
    103530,
    103532,
    103533,
    103535,
    103536,
    103537,
    103540,
    103542,
    103543,
    103544,
    103549,
    103550,
    103552,
    103553,
    103555,
    103556,
    103558,
    103559,
    103564,
    103565,
    103566,
    103567,
    103568,
    103569,
    103570,
    103571,
    103574,
    103576,
    103577,
    103578,
    103582,
    103586,
    103587,
    103589,
    103590,
    103591,
    103592,
    103595,
    103596,
    103597,
    103598,
    103599,
    103600,
    103601,
    103602,
    103603,
    103606,
    103607,
    103608,
    103609,
    103610,
    103611,
    103612,
    103613,
    103614,
    103615,
    103618,
    103619,
    103622,
    103623,
    103624,
    103625,
    103626,
    103627,
    103628,
    103629,
    103630,
    103631,
    103632,
    103633,
    103634,
    103635,
    103636,
    103637,
    103638,
    103639,
    103640,
    103641,
    103642,
    103643,
    103644,
    103645,
    103646,
    103647,
    103648,
    103649,
    103650,
    103651,
    103652,
    103653,
    103654,
    103655,
    103656,
    103657,
    103658,
    103659,
    103660,
    103661,
    103662,
    103663,
    103664,
    103665,
    103666,
    103667,
    103668,
    103669,
    103670,
    103671,
    103673,
    103676,
    103679,
    103680,
    103683,
    103685,
    103686,
    103690,
    103700,
    103702,
    103704,
    103705,
    103706,
    103707,
    103708,
    103709,
    103711,
    103712,
    103718,
    103719,
    103722,
    103723,
    103728,
    103729,
    103731,
    103732,
    103733,
    103734,
    103742,
    103743,
    103745,
    103746,
    103747,
    103750,
    103761,
    103762,
    103765,
    103773,
    103774,
    103775,
    103776,
    103778,
    103787,
    103788,
    103791,
    103793,
    103794,
    103795,
    103796,
    103797,
    103799,
    103800,
    103802,
    103803,
    103804,
    103805,
    103808,
    103809,
    103810,
    103813,
    103814,
    103817,
    103818,
    103819,
    103823,
    103824,
    103825,
    103826,
    103827,
    103828,
    103829,
    103830,
    103831,
    103832,
    103833,
    103834,
    103836,
    103837,
    103838,
    103839,
    103840,
    103841,
    103842,
    103843,
    103844,
    103845,
    103846,
    103847,
    103848,
    103850,
    103851,
    103852,
    103853,
    103854,
    103855,
    103856,
    103857,
    103858,
    103859,
    103860,
    103861,
    103862,
    103863,
    103864,
    103865,
    103866,
    103867,
    103868,
    103869,
    103870,
    103871,
    103872,
    103873,
    103874,
    103875,
    103876,
    103877,
    103878,
    103879,
    103880,
    103881,
    103882,
    103883,
    103884,
    103885,
    103886,
    103887,
    103888,
    103889,
    103890,
    103891,
    103892,
    103893,
    103894,
    103895,
    103896,
    103897,
    103898,
    103899,
    103900,
    103901,
    103902,
    103903,
    103904,
    103905,
    103906,
    103907,
    103908,
    103909,
    103910,
    103911,
    103912,
    103913,
    103914,
    103915,
    103916,
    103917,
    103918,
    103919,
    103920,
    103921,
    103922,
    103923,
    103924,
    103925,
    103928,
    103929,
    103930,
    103931,
    103932,
    103933,
    103934,
    103935,
    103936,
    103937,
    103938,
    103939,
    103940,
    103941,
    103942,
    103943,
    103944,
    103945,
    103946,
    103947,
    103948,
    103949,
    103950,
    103951,
    103952,
    103953,
    103954,
    103956,
    103957,
    103960,
    103961,
    103962,
    103963,
    103964,
    103965,
    103966,
    103967,
    103968,
    103969,
    103970,
    103971,
    103972,
    103973,
    103974,
    103975,
    103976,
    103977,
    103980,
    103981,
    103982,
    103983,
    103984,
    103985,
    103989,
    103990,
    103993,
    103994,
    103996,
    103997,
    103998,
    103999,
    104000,
    104003,
    104004,
    104006,
    104007,
    104010,
    104011,
    104012,
    104013,
    104015,
    104016,
    104017,
    104018,
    104021,
    104022,
    104023,
    104024,
    104025,
    104026,
    104029,
    104030,
    104031,
    104032,
    104033,
    104034,
    104036,
    104037,
    104038,
    104040,
    104042,
    104044,
    104045,
    104047,
    104048,
    104049,
    104050,
    104051,
    104052,
    104053,
    104056,
    104057,
    104060,
    104061,
    104062,
    104065,
    104066,
    104067,
    104071,
    104072,
    104074,
    104076,
    104078,
    104079,
    104080,
    104082,
    104083,
    104084,
    104085,
    104087,
    104088,
    104089,
    104091,
    104092,
    104093,
    104094,
    104098,
    104099,
    104100,
    104101,
    104102,
    104103,
    104104,
    104106,
    104107,
    104112,
    104114,
    104122,
    104123,
    104124,
    104125,
    104126,
    104127,
    104129,
    104131,
    104132,
    104133,
    104134,
    104135,
    104136,
    104137,
    104138,
    104139,
    104140,
    104141,
    104142,
    104143,
    104144,
    104145,
    104146,
    104148,
    104149,
    104151,
    104152,
    104154,
    104155,
    104158,
    104159,
    104161,
    104164,
    104165,
    104166,
    104168,
    104169,
    104170,
    104171,
    104172,
    104181,
    104182,
    104183,
    104184,
    104185,
    104186,
    104187,
    104190,
    104191,
    104192,
    104194,
    104197,
    104198,
    104201,
    104202,
    104204,
    104205,
    104206,
    104207,
    104208,
    104209,
    104210,
    104211,
    104212,
    104213,
    104214,
    104215,
    104216,
    104217,
    104218,
    104219,
    104220,
    104221,
    104222,
    104223,
    104224,
    104225,
    104227,
    104228,
    104229,
    104230,
    104231,
    104232,
    104233,
    104236,
    104237,
    104238,
    104239,
    104240,
    104241,
    104242,
    104243,
    104244,
    104245,
    104246,
    104247,
    104248,
    104249,
    104251,
    104253,
    104254,
    104257,
    104258,
    104259,
    104260,
    104262,
    104263,
    104264,
    104265,
    104267,
    104268,
    104270,
    104271,
    104272,
    104274,
    104275,
    104277,
    104278,
    104281,
    104282,
    104284,
    104285,
    104287,
    104288,
    104290,
    104291,
    104292,
    104294,
    104295,
    104296,
    104297,
    104300,
    104302,
    104303,
    104304,
    104305,
    104307,
    104308,
    104311,
    104313,
    104314,
    104315,
    104316,
    104318,
    104319,
    104320,
    104321,
    104322,
    104323,
    104324,
    104325,
    104326,
    104327,
    104328,
    104329,
    104330,
    104331,
    104332,
    104333,
    104334,
    104335,
    104337,
    104338,
    104339,
    104342,
    104343,
    104346,
    104348,
    104349,
    104350,
    104351,
    104352,
    104353,
    104354,
    104357,
    104358,
    104359,
    104360,
    104361,
    104362,
    104363,
    104365,
    104366,
    104368,
    104369,
    104370,
    104371,
    104372,
    104373,
    104374,
    104375,
    104376,
    104377,
    104379,
    104380,
    104381,
    104382,
    104383,
    104384,
    104385,
    104388,
    104389,
    104390,
    104391,
    104392,
    104393,
    104395,
    104396,
    104397,
    104399,
    104400,
    104401,
    104402,
    104403,
    104404,
    104405,
    104406,
    104407,
    104411,
    104431,
    104433,
    104450,
    104453,
    104454,
    104456,
    104457,
    104458,
    104459,
    104460,
    104462,
    104463,
    104464,
    104465,
    104466,
    104467,
    104468,
    104469,
    104470,
    104471,
    104473,
    104474,
    104475,
    104476,
    104477,
    104478,
    104479,
    104480,
    104481,
    104482,
    104483,
    104484,
    104485,
    104486,
    104487,
    104488,
    104489,
    104490,
    104491,
    104492,
    104493,
    104494,
    104495,
    104496,
    104497,
    104498,
    104499,
    104500,
    104501,
    104503,
    104504,
    104505,
    104506,
    104509,
    104510,
    104511,
    104512,
    104513,
    104514,
    104515,
    104516,
    104517,
    104519,
    104521,
    104522,
    104523,
    104524,
    104525,
    104526,
    104528,
    104531,
    104532,
    104533,
    104534,
    104535,
    104537,
    104538,
    104541,
    104542,
    104543,
    104545,
    104546,
    104547,
    104548,
    104551,
    104552,
    104553,
    104554,
    104557,
    104558,
    104559,
    104561,
    104564,
    104566,
    104567,
    104568,
    104569,
    104571,
    104573,
    104574,
    104575,
    104576,
    104577,
    104578,
    104581,
    104582,
    104585,
    104586,
    104588,
    104589,
    104590,
    104591,
    104593,
    104594,
    104596,
    104597,
    104598,
    104599,
    104600,
    104601,
    104602,
    104603,
    104605,
    104606,
    104607,
    104608,
    104609,
    104610,
    104611,
    104612,
    104613,
    104614,
    104615,
    104616,
    104617,
    104618,
    104619,
    104620,
    104621,
    104622,
    104623,
    104624,
    104625,
    104626,
    104627,
    104628,
    104629,
    104630,
    104631,
    104632,
    104634,
    104635,
    104639,
    104640,
    104641,
    104642,
    104643,
    104644,
    104645,
    104647,
    104648,
    104650,
    104652,
    104653,
    104654,
    104655,
    104656,
    104657,
    104659,
    104660,
    104661,
    104662,
    104663,
    104664,
    104665,
    104666,
    104667,
    104669,
    104670,
    104671,
    104673,
    104675,
    104676,
    104677,
    104678,
    104679,
    104680,
    104712,
    104713,
    104714,
    104715,
    104716,
    104717,
    104718,
    104719,
    104720,
    104721,
    104723,
    104724,
    104728,
    104729,
    104733,
    104736,
    104737,
    104738,
    104739,
    104740,
    104741,
    104745,
    104746,
    104747,
    104748,
    104749,
    104750,
    104751,
    104752,
    104754,
    104758,
    104759,
    104760,
    104761,
    104762,
    104763,
    104764,
    104765,
    104766,
    104767,
    104768,
    104769,
    104770,
    104771,
    104772,
    104773,
    104774,
    104775,
    104776,
    104777,
    104778,
    104779,
    104780,
    104782,
    104783,
    104784,
    104785,
    104786,
    104787,
    104789,
    104790,
    104791,
    104792,
    104793,
    104794,
    104795,
    104796,
    104797,
    104798,
    104799,
    104800,
    104801,
    104802,
    104803,
    104804,
    104805,
    104806,
    104807,
    104808,
    104809,
    104810,
    104811,
    104812,
    104813,
    104814,
    104815,
    104816,
    104818,
    104821,
    104824,
    104826,
    104827,
    104829,
    104830,
    104833,
    104835,
    104836,
    104837,
    104838,
    104841,
    104844,
    104847,
    104849,
    104850,
    104851,
    104852,
    104853,
    104855,
    104856,
    104857,
    104858,
    104859,
    104860,
    104863,
    104865,
    104866,
    104867,
    104868,
    104869,
    104870,
    104872,
    104873,
    104874,
    104875,
    104879,
    104882,
    104883,
    104885,
    104886,
    104887,
    104888,
    104890,
    104891,
    104892,
    104893,
    104894,
    104896,
    104899,
    104900,
    104901,
    104902,
    104903,
    104906,
    104907,
    104910,
    104911,
    104912,
    104913,
    104914,
    104915,
    104916,
    104918,
    104926,
    104927,
    104928,
    104929,
    104932,
    104933,
    104935,
    104936,
    104937,
    104938,
    104939,
    104940,
    104941,
    104943,
    104945,
    104946,
    104947,
    104948,
    104950,
    104953,
    104954,
    104955,
    104956,
    104957,
    104959,
    104960,
    104961,
    104962,
    104963,
    104964,
    104965,
    104967,
    104968,
    104969,
    104970,
    104971,
    104972,
    104973,
    104974,
    104975,
    104977,
    104978,
    104979,
    104980,
    104981,
    104982,
    104983,
    104984,
    104985,
    104986,
    104987,
    104989,
    104990,
    104992,
    104994,
    104995,
    104996,
    104997,
    104998,
    104999,
    105000,
    105001,
    105002,
    105003,
    105004,
    105006,
    105007,
    105008,
    105009,
    105010,
    105011,
    105012,
    105013,
    105014,
    105015,
    105016,
    105017,
    105020,
    105024,
    105025,
    105026,
    105027,
    105028,
    105029,
    105030,
    105031,
    105032,
    105033,
    105034,
    105035,
    105036,
    105037,
    105038,
    105039,
    105040,
    105041,
    105042,
    105043,
    105044,
    105046,
    105047,
    105049,
    105050,
    105051,
    105052,
    105053,
    105054,
    105055,
    105056,
    105058,
    105059,
    105062,
    105063,
    105067,
    105068,
    105073,
    105075,
    105078,
    105079,
    105080,
    105081,
    105082,
    105084,
    105086,
    105087,
    105089,
    105090,
    105091,
    105093,
    105094,
    105095,
    105097,
    105098,
    105100,
    105102,
    105103,
    105104,
    105105,
    105108,
    105109,
    105110,
    105113,
    105116,
    105117,
    105118,
    105119,
    105120,
    105137,
    105138,
    105139,
    105140,
    105145,
    105146,
    105147,
    105148,
    105151,
    105152,
    105154,
    105155,
    105156,
    105157,
    105158,
    105159,
    105160,
    105161,
    105162,
    105163,
    105164,
    105165,
    105166,
    105167,
    105168,
    105169,
    105170,
    105171,
    105172,
    105173,
    105174,
    105175,
    105176,
    105177,
    105178,
    105180,
    105182,
    105184,
    105185,
    105186,
    105187,
    105188,
    105189,
    105190,
    105191,
    105192,
    105193,
    105194,
    105195,
    105196,
    105197,
    105198,
    105199,
    105201,
    105202,
    105203,
    105205,
    105206,
    105207,
    105209,
    105210,
    105211,
    105212,
    105213,
    105214,
    105215,
    105216,
    105217,
    105218,
    105219,
    105220,
    105221,
    105222,
    105223,
    105224,
    105225,
    105226,
    105227,
    105230,
    105231,
    105232,
    105233,
    105234,
    105235,
    105236,
    105237,
    105238,
    105239,
    105240,
    105241,
    105243,
    105244,
    105245,
    105246,
    105253,
    105254,
    105255,
    105256,
    105259,
    105260,
    105262,
    105263,
    105264,
    105266,
    105267,
    105270,
    105274,
    105275,
    105279,
    105282,
    105285,
    105287,
    105288,
    105291,
    105292,
    105293,
    105294,
    105295,
    105296,
    105297,
    105298,
    105301,
    105302,
    105303,
    105304,
    105306,
    105307,
    105308,
    105309,
    105332,
    105333,
    105334,
    105335,
    105336,
    105337,
    105338,
    105339,
    105340,
    105341,
    105342,
    105343,
    105344,
    105345,
    105346,
    105347,
    105348,
    105349,
    105350,
    105351,
    105352,
    105353,
    105354,
    105355,
    105356,
    105357,
    105358,
    105359,
    105360,
    105361,
    105362,
    105363,
    105364,
    105365,
    105366,
    105367,
    105368,
    105369,
    105370,
    105371,
    105372,
    105373,
    105374,
    105375,
    105376,
    105377,
    105379,
    105380,
    105381,
    105382,
    105383,
    105384,
    105385,
    105387,
    105388,
    105389,
    105390,
    105391,
    105392,
    105393,
    105396,
    105398,
    105400,
    105401,
    105402,
    105403,
    105404,
    105406,
    105407,
    105409,
    105410,
    105412,
    105414,
    105415,
    105418,
    105419,
    105420,
    105422,
    105423,
    105424,
    105425,
    105426,
    105427,
    105428,
    105429,
    105430,
    105431,
    105432,
    105433,
    105434,
    105435,
    105436,
    105437,
    105439,
    105440,
    105443,
    105444,
    105446,
    105447,
    105449,
    105450,
    105451,
    105452,
    105453,
    105461,
    105462,
    105463,
    105464,
    105465,
    105468,
    105516,
    105520,
    105522,
    105526,
    105527,
    105531,
    105533,
    105534,
    105535,
    105536,
    105542,
    105548,
    105549,
    105550,
    105551,
    105552,
    105553,
    105554,
    105555,
    105556,
    105557,
    105558,
    105560,
    105561,
    105562,
    105563,
    105564,
    105565,
    105566,
    105568,
    105569,
    105572,
    105577,
    105578,
    105579,
    105584,
    105585,
    105586,
    105587,
    105588,
    105589,
    105590,
    105591,
    105592,
    105594,
    105595,
    105596,
    105597,
    105598,
    105599,
    105609,
    105610,
    105611,
    105617,
    105618,
    105623,
    105624,
    105625,
    105626,
    105629,
    105634,
    105639,
    105640,
    105641,
    105646,
    105647,
    105648,
    105649,
    105650,
    105651,
    105652,
    105653,
    105655,
    105656,
    105657,
    105665,
    105667,
    105668,
    105670,
    105671,
    105672,
    105673,
    105674,
    105675,
    105676,
    105677,
    105678,
    105679,
    105680,
    105681,
    105682,
    105683,
    105684,
    105685,
    105686,
    105687,
    105688,
    105689,
    105690,
    105691,
    105692,
    105693,
    105694,
    105695,
    105696,
    105697,
    105698,
    105699,
    105700,
    105701,
    105702,
    105703,
    105704,
    105705,
    105706,
    105707,
    105708,
    105709,
    105710,
    105711,
    105713,
    105715,
    105720,
    105721,
    105722,
    105724,
    105725,
    105726,
    105727,
    105728,
    105732,
    105733,
    105734,
    105735,
    105738,
    105739,
    105744,
    105790,
    105791,
    105792,
    105793,
    105796,
    105799,
    105800,
    105801,
    105802,
    105803,
    105804,
    105805,
    105806,
    105807,
    105808,
    105809,
    105810,
    105812,
    105813,
    105814,
    105815,
    105816,
    105818,
    105820,
    105821,
    105822,
    105823,
    105824,
    105825,
    105826,
    105828,
    105833,
    105835,
    105836,
    105837,
    105838,
    105839,
    105840,
    105842,
    105843,
    105845,
    105846,
    105848,
    105865,
    105866,
    105867,
    105868,
    105874,
    105875,
    105878,
    105881,
    105882,
    105884,
    105887,
    105888,
    105890,
    105891,
    105892,
    105893,
    105895,
    105896,
    105897,
    105902,
    105904,
    105909,
    105910,
    105915,
    105916,
    105918,
    105919,
    105925,
    105926,
    105928,
    105930,
    105932,
    105933,
    105934,
    105937,
    105939,
    105940,
    105941,
    105942,
    105944,
    105945,
    105948,
    105949,
    105950,
    105951,
    105953,
    105954,
    105958,
    105959,
    105960,
    105962,
    105964,
    105965,
    105966,
    105967,
    105969,
    105970,
    105972,
    105973,
    105976,
    105977,
    105978,
    105979,
    105980,
    105981,
    105982,
    105983,
    105986,
    105987,
    105988,
    105990,
    105992,
    105993,
    105994,
    105995,
    105996,
    105999,
    106001,
    106003,
    106004,
    106007,
    106012,
    106014,
    106018,
    106019,
    106020,
    106023,
    106024,
    106025,
    106026,
    106027,
    106029,
    106030,
    106032,
    106033,
    106034,
    106035,
    106036,
    106037,
    106038,
    106039,
    106041,
    106045,
    106046,
    106053,
    106054,
    106055,
    106056,
    106058,
    106060,
    106065,
    106066,
    106070,
    106071,
    106073,
    106074,
    106076,
    106077,
    106079,
    106081,
    106082,
    106083,
    106084,
    106086,
    106087,
    106088,
    106089,
    106091,
    106092,
    106094,
    106097,
    106098,
    106099,
    106102,
    106103,
    106104,
    106106,
    106107,
    106108,
    106109,
    106110,
    106111,
    106112,
    106113,
    106114,
    106115,
    106116,
    106117,
    106119,
    106120,
    106122,
    106123,
    106124,
    106125,
    106127,
    106128,
    106131,
    106133,
    106134,
    106136,
    106137,
    106138,
    106148,
    106149,
    106150,
    106151,
    106152,
    106153,
    106154,
    106155,
    106157,
    106158,
    106159,
    106160,
    106161,
    106163,
    106164,
    106165,
    106166,
    106167,
    106170,
    106171,
    106174,
    106175,
    106176,
    106177,
    106178,
    106179,
    106180,
    106181,
    106182,
    106183,
    106184,
    106185,
    106186,
    106187,
    106188,
    106190,
    106191,
    106192,
    106193,
    106194,
    106195,
    106196,
    106198,
    106199,
    106200,
    106201,
    106202,
    106224,
    106226,
    106229,
    106231,
    106232,
    106233,
    106234,
    106235,
    106236,
    106238,
    106239,
    106240,
    106241,
    106243,
    106244,
    106246,
    106247,
    106248,
    106249,
    106250,
    106251,
    106253,
    106254,
    106256,
    106257,
    106259,
    106260,
    106261,
    106262,
    106263,
    106264,
    106265,
    106266,
    106267,
    106269,
    106274,
    106280,
    106281,
    106285,
    106286,
    106287,
    106288,
    106290,
    106291,
    106292,
    106293,
    106294,
    106295,
    106296,
    106298,
    106299,
    106300,
    106302,
    106303,
    106304,
    106305,
    106306,
    106307,
    106308,
    106309,
    106310,
    106311,
    106312,
    106313,
    106314,
    106315,
    106316,
    106317,
    106318,
    106319,
    106320,
    106321,
    106322,
    106323,
    106324,
    106325,
    106326,
    106327,
    106328,
    106329,
    106331,
    106332,
    106336,
    106337,
    106338,
    106339,
    106341,
    106342,
    106343,
    106344,
    106345,
    106346,
    106347,
    106348,
    106349,
    106350,
    106351,
    106352,
    106353,
    106357,
    106358,
    106360,
    106361,
    106363,
    106364,
    106366,
    106368,
    106369,
    106371,
    106373,
    106374,
    106377,
    106378,
    106381,
    106382,
    106384,
    106385,
    106387,
    106388,
    106392,
    106393,
    106395,
    106396,
    106399,
    106400,
    106402,
    106403,
    106405,
    106406,
    106407,
    106408,
    106409,
    106410,
    106412,
    106413,
    106414,
    106415,
    106416,
    106417,
    106418,
    106419,
    106420,
    106421,
    106422,
    106423,
    106424,
    106425,
    106426,
    106427,
    106428,
    106429,
    106430,
    106431,
    106432,
    106433,
    106434,
    106435,
    106436,
    106437,
    106438,
    106439,
    106440,
    106441,
    106480,
    106481,
    106482,
    106483,
    106484,
    106485,
    106486,
    106487,
    106488,
    106489,
    106490,
    106491,
    106492,
    106493,
    106494,
    106495,
    106496,
    106497,
    106498,
    106499,
    106500,
    106501,
    106502,
    106503,
    106504,
    106505,
    106506,
    106507,
    106508,
    106509,
    106510,
    106511,
    106512,
    106513,
    106514,
    106515,
    106516,
    106517,
    106518,
    106519,
    106520,
    106521,
    106522,
    106523,
    106524,
    106525,
    106526,
    106527,
    106528,
    106529,
    106530,
    106531,
    106532,
    106533,
    106534,
    106535,
    106536,
    106537,
    106538,
    106539,
    106540,
    106541,
    106542,
    106543,
    106544,
    106545,
    106546,
    106548,
    106549,
    106550,
    106551,
    106552,
    106554,
    106555,
    106557,
    106558,
    106559,
    106561,
    106563,
    106564,
    106567,
    106568,
    106569,
    106570,
    106571,
    106572,
    106573,
    106574,
    106575,
    106576,
    106577,
    106578,
    106580,
    106581,
    106584,
    106585,
    106586,
    106587,
    106588,
    106590,
    106591,
    106592,
    106593,
    106595,
    106596,
    106598,
    106599,
    106601,
    106602,
    106603,
    106604,
    106605,
    106606,
    106610,
    106611,
    106613,
    106614,
    106616,
    106617,
    106618,
    106619,
    106661,
    106662,
    106663,
    106664,
    106665,
    106666,
    106667,
    106668,
    106669,
    106670,
    106671,
    106672,
    106673,
    106674,
    106675,
    106676,
    106677,
    106678,
    106679,
    106680,
    106683,
    106684,
    106685,
    106686,
    106688,
    106691,
    106692,
    106695,
    106696,
    106697,
    106699,
    106701,
    106702,
    106704,
    106705,
    106706,
    106707,
    106708,
    106709,
    106710,
    106711,
    106714,
    106715,
    106716,
    106719,
    106721,
    106722,
    106723,
    106724,
    106725,
    106726,
    106727,
    106728,
    106729,
    106730,
    106731,
    106732,
    106733,
    106734,
    106735,
    106736,
    106737,
    106740,
    106741,
    106742,
    106743,
    106748,
    106749,
    106750,
    106751,
    106752,
    106753,
    106754,
    106756,
    106757,
    106758,
    106759,
    106762,
    106763,
    106764,
    106765,
    106766,
    106767,
    106768,
    106769,
    106771,
    106772,
    106773,
    106774,
    106775,
    106782,
    106783,
    106784,
    106785,
    106788,
    106789,
    106791,
    106794,
    106796,
    106797,
    106798,
    106800,
    106801,
    106803,
    106804,
    106805,
    106806,
    106808,
    106809,
    106811,
    106812,
    106813,
    106814,
    106815,
    106816,
    106817,
    106818,
    106819,
    106820,
    106821,
    106822,
    106823,
    106824,
    106825,
    106826,
    106827,
    106829,
    106830,
    106833,
    106834,
    106835,
    106836,
    106837,
    106838,
    106839,
    106840,
    106841,
    106842,
    106843,
    106844,
    106845,
    106846,
    106847,
    106848,
    106849,
    106850,
    106851,
    106852,
    106853,
    106854,
    106855,
    106856,
    106857,
    106858,
    106859,
    106860,
    106861,
    106862,
    106863,
    106864,
    106865,
    106866,
    106867,
    106868,
    106869,
    106870,
    106871,
    106872,
    106873,
    106874,
    106875,
    106876,
    106877,
    106878,
    106879,
    106880,
    106881,
    106882,
    106883,
    106884,
    106885,
    106886,
    106887,
    106888,
    106889,
    106890,
    106891,
    106892,
    106893,
    106894,
    106895,
    106896,
    106897,
    106898,
    106900,
    106901,
    106902,
    106903,
    106904,
    106905,
    106906,
    106907,
    106908,
    106910,
    106911,
    106912,
    106914,
    106915,
    106916,
    106917,
    106918,
    106919,
    106920,
    106921,
    106922,
    106923,
    106924,
    106925,
    106926,
    106927,
    106928,
    106929,
    106930,
    106931,
    106932,
    106933,
    106934,
    106937,
    106938,
    106939,
    106940,
    106941,
    106942,
    106943,
    106944,
    106945,
    106946,
    106947,
    106948,
    106950,
    106951,
    106952,
    106953,
    106954,
    106955,
    106956,
    106957,
    106958,
    106959,
    106960,
    106961,
    106963,
    106964,
    106966,
    106967,
    106968,
    106969,
    106970,
    106971,
    106972,
    106973,
    106974,
    106975,
    106976,
    106977,
    106978,
    106979,
    106981,
    106982,
    106983,
    106984,
    106985,
    106986,
    106987,
    106988,
    106989,
    106990,
    106991,
    106994,
    106996,
    106997,
    106998,
    106999,
    107000,
    107001,
    107002,
    107003,
    107004,
    107005,
    107006,
    107007,
    107008,
    107009,
    107010,
    107011,
    107012,
    107013,
    107014,
    107015,
    107016,
    107018,
    107019,
    107020,
    107021,
    107022,
    107023,
    107024,
    107025,
    107026,
    107027,
    107028,
    107029,
    107030,
    107031,
    107032,
    107033,
    107034,
    107035,
    107036,
    107037,
    107038,
    107039,
    107040,
    107041,
    107042,
    107043,
    107044,
    107045,
    107046,
    107047,
    107048,
    107049,
    107050,
    107051,
    107052,
    107053,
    107054,
    107055,
    107056,
    107057,
    107058,
    107059,
    107060,
    107061,
    107062,
    107063,
    107064,
    107065,
    107066,
    107067,
    107068,
    107069,
    107070,
    107071,
    107072,
    107073,
    107074,
    107075,
    107076,
    107077,
    107078,
    107079,
    107080,
    107081,
    107082,
    107083,
    107084,
    107085,
    107086,
    107088,
    107089,
    107090,
    107091,
    107092,
    107093,
    107094,
    107095,
    107096,
    107097,
    107098,
    107099,
    107100,
    107101,
    107102,
    107103,
    107104,
    107105,
    107106,
    107107,
    107108,
    107109,
    107110,
    107111,
    107112,
    107113,
    107114,
    107115,
    107116,
    107117,
    107118,
    107119,
    107120,
    107121,
    107122,
    107123,
    107124,
    107125,
    107126,
    107127,
    107128,
    107129,
    107130,
    107131,
    107132,
    107133,
    107134,
    107135,
    107136,
    107137,
    107138,
    107139,
    107140,
    107141,
    107142,
    107143,
    107144,
    107145,
    107146,
    107147,
    107148,
    107149,
    107150,
    107151,
    107152,
    107153,
    107154,
    107155,
    107156,
    107157,
    107158,
    107159,
    107160,
    107161,
    107162,
    107163,
    107164,
    107165,
    107166,
    107167,
    107168,
    107169,
    107170,
    107171,
    107175,
    107176,
    107177,
    107178,
    107179,
    107180,
    107181,
    107182,
    107183,
    107184,
    107185,
    107186,
    107187,
    107188,
    107189,
    107190,
    107191,
    107192,
    107193,
    107194,
    107195,
    107196,
    107197,
    107198,
    107199,
    107200,
    107201,
    107202,
    107203,
    107204,
    107205,
    107206,
    107207,
    107208,
    107209,
    107210,
    107211,
    107212,
    107213,
    107214,
    107215,
    107216,
    107217,
    107218,
    107219,
    107220,
    107221,
    107222,
    107223,
    107224,
    107225,
    107226,
    107227,
    107228,
    107229,
    107230,
    107231,
    107232,
    107233,
    107234,
    107235,
    107236,
    107237,
    107238,
    107239,
    107240,
    107241,
    107242,
    107243,
    107244,
    107245,
    107246,
    107247,
    107248,
    107249,
    107250,
    107251,
    107252,
    107253,
    107254,
    107255,
    107256,
    107257,
    107258,
    107259,
    107260,
    107261,
    107262,
    107263,
    107264,
    107265,
    107266,
    107267,
    107268,
    107269,
    107270,
    107271,
    107272,
    107273,
    107274,
    107275,
    107276,
    107277,
    107278,
    107279,
    107280,
    107281,
    107282,
    107283,
    107284,
    107285,
    107286,
    107291,
    107292,
    107293,
    107294,
    107295,
    107296,
    107297,
    107298,
    107299,
    107300,
    107301,
    107302,
    107303,
    107304,
    107305,
    107306,
    107307,
    107308,
    107309,
    107310,
    107311,
    107312,
    107313,
    107314,
    107315,
    107316,
    107317,
    107318,
    107319,
    107320,
    107321,
    107322,
    107323,
    107324,
    107325,
    107326,
    107327,
    107328,
    107329,
    107330,
    107331,
    107332,
    107333,
    107334,
    107335,
    107336,
    107337,
    107338,
    107339,
    107340,
    107341,
    107342,
    107343,
    107345,
    107346,
    107347,
    107348,
    107349,
    107350,
    107351,
    107352,
    107353,
    107354,
    107355,
    107356,
    107357,
    107358,
    107359,
    107360,
    107361,
    107362,
    107363,
    107364,
    107365,
    107366,
    107367,
    107368,
    107369,
    107370,
    107371,
    107372,
    107373,
    107374,
    107375,
    107376,
    107377,
    107378,
    107379,
    107380,
    107381,
    107382,
    107383,
    107384,
    107385,
    107386,
    107387,
    107388,
    107389,
    107390,
    107391,
    107392,
    107393,
    107394,
    107395,
    107396,
    107397,
    107398,
    107399,
    107400,
    107401,
    107402,
    107403,
    107404,
    107405,
    107406,
    107407,
    107408,
    107409,
    107410,
    107411,
    107412,
    107413,
    107414,
    107415,
    107416,
    107417,
    107418,
    107419,
    107420,
    107421,
    107422,
    107423,
    107424,
    107425,
    107426,
    107427,
    107428,
    107429,
    107430,
    107431,
    107432,
    107433,
    107434,
    107435,
    107436,
    107437,
    107438,
    107439,
    107440,
    107441,
    107442,
    107443,
    107444,
    107445,
    107447,
    107448,
    107449,
    107450,
    107451,
    107453,
    107454,
    107455,
    107456,
    107457,
    107458,
    107459,
    107460,
    107461,
    107462,
    107463,
    107464,
    107465,
    107466,
    107467,
    107468,
    107469,
    107470,
    107471,
    107472,
    107473,
    107474,
    107475,
    107476,
    107477,
    107478,
    107479,
    107480,
    107481,
    107482,
    107483,
    107484,
    107485,
    107486,
    107487,
    107488,
    107489,
    107490,
    107491,
    107492,
    107493,
    107494,
    107495,
    107496,
    107497,
    107498,
    107499,
    107500,
    107501,
    107502,
    107503,
    107504,
    107505,
    107506,
    107507,
    107508,
    107509,
    107510,
    107511,
    107512,
    107513,
    107514,
    107515,
    107516,
    107517,
    107518,
    107519,
    107520,
    107521,
    107522,
    107523,
    107524,
    107525,
    107526,
    107527,
    107528,
    107529,
    107530,
    107531,
    107532,
    107533,
    107534,
    107535,
    107536,
    107537,
    107538,
    107539,
    107540,
    107541,
    107542,
    107543,
    107544,
    107545,
    107546,
    107547,
    107548,
    107549,
    107550,
    107551,
    107552,
    107553,
    107554,
    107555,
    107556,
    107557,
    107558,
    107559,
    107560,
    107561,
    107562,
    107563,
    107564,
    107565,
    107566,
    107567,
    107568,
    107569,
    107570,
    107571,
    107572,
    107573,
    107574,
    107575,
    107576,
    107577,
    107578,
    107579,
    107580,
    107581,
    107582,
    107583,
    107584,
    107585,
    107586,
    107587,
    107588,
    107589,
    107590,
    107591,
    107592,
    107593,
    107594,
    107595,
    107596,
    107597,
    107598,
    107599,
    107600,
    107601,
    107602,
    107603,
    107604,
    107605,
    107606,
    107607,
    107608,
    107609,
    107610,
    107611,
    107612,
    107613,
    107614,
    107615,
    107616,
    107617,
    107618,
    107619,
    107620,
    107621,
    107622,
    107623,
    107624,
    107625,
    107626,
    107627,
    107628,
    107629,
    107630,
    107631,
    107632,
    107633,
    107634,
    107635,
    107636,
    107637,
    107638,
    107639,
    107640,
    107641,
    107642,
    107643,
    107644,
    107645,
    107646,
    107647,
    107648,
    107649,
    107650,
    107657,
    107673,
    107679,
    107680,
    107687,
    107704,
    107705,
    107784,
    108304,
    108840,
    108841,
    108842,
    108843,
    108844,
    108845,
    108846,
    108847,
    108848,
    108849,
    108850,
    108851,
    108852,
    108853,
    108854,
    108870,
    108871,
    108872,
    108878,
    108879,
    108880,
    108881,
    108882,
    108883,
    108884,
    108885,
    108886,
    108887,
    108888,
    108892,
    108906,
    108907,
    108928,
    108930,
    108931,
    108960,
    108961,
    109101,
    109102,
    109120,
    109231,
    109232,
    109238,
    111006,
    111007,
    111010,
    111013,
    111014,
    111017,
    111032,
    111033,
    111034,
    111035,
    111036,
    111039,
    111040,
    111041,
    111042,
    111043,
    111044,
    111045,
    111047,
    111048,
    111052,
    111054,
    111060,
    111061,
    111062,
    111063,
    111064,
    111065,
    111066,
    111067,
    111069,
    111070,
    111071,
    111072,
    111073,
    111074,
    111075,
    111076,
    111101,
    111944,
    111967,
    112026,
    112034,
    112204,
    112205,
    112214,
    112768,
    112769,
    112776,
    112777,
    112780,
    112781,
    112782,
    112783,
    112784,
    112785,
    112786,
    112792,
    112793,
    112794,
    112795,
    112796,
    112797,
    112800,
    112801,
    112806,
    112807,
    112810,
    112811,
    112812,
    112814,
    112815,
    112816,
    112817,
    112819,
    112820,
    112821,
    112822,
    112823,
    112824,
    112825,
    112826,
    112827,
    112828,
    112829,
    112830,
    112831,
    112832,
    112833,
    112834,
    112835,
    112836,
    112837,
    112838,
    112839,
    112840,
    112841,
    112842,
    112843,
    112844,
    112845,
    112846,
    112847,
    112848,
    112849,
    112850,
    112851,
    112852,
    112853,
    112854,
    112855,
    112856,
    112857,
    112858,
    112859,
    112860,
    112861,
    112862,
    112863,
    112864,
    112865,
    112866,
    112867,
    112868,
    112869,
    112870,
    112871,
    112872,
    112873,
    112874,
    112875,
    112876,
    112877,
    112878,
    112879,
    112880,
    112881,
    112882,
    112883,
    112884,
    112887,
    112888,
    112889,
    112890,
    112891,
    112892,
    112893,
    112894,
    112895,
    112896,
    112897,
    112898,
    112899,
    112900,
    112901,
    112902,
    112903,
    112904,
    112905,
    112906,
    112907,
    112908,
    112909,
    112910,
    112911,
    112912,
    112913,
    112914,
    112915,
    112916,
    112917,
    112918,
    112919,
    112920,
    112921,
    112922,
    112923,
    112924,
    112925,
    112926,
    112927,
    112928,
    112929,
    112930,
    112931,
    112932,
    112933,
    112934,
    112935,
    112936,
    112937,
    112938,
    112939,
    112940,
    112941,
    112942,
    112943,
    112944,
    112945,
    112946,
    112947,
    112948,
    112949,
    112950,
    112951,
    112952,
    112953,
    112954,
    112955,
    112956,
    112957,
    112958,
    112959,
    112960,
    112961,
    112962,
    112963,
    112964,
    112965,
    112966,
    112967,
    112968,
    112969,
    112970,
    112971,
    112972,
    112973,
    112974,
    112975,
    112976,
    112977,
    112978,
    112979,
    112980,
    112981,
    112982,
    112983,
    112984,
    112985,
    112986,
    112987,
    112988,
    112989,
    112990,
    112991,
    112992,
    112993,
    112994,
    112995,
    112996,
    112997,
    112998,
    112999,
    113000,
    113001,
    113002,
    113003,
    113004,
    113005,
    113006,
    113007,
    113008,
    113009,
    113010,
    113011,
    113012,
    113013,
    113014,
    113015,
    113016,
    113017,
    113018,
    113019,
    113020,
    113022,
    113023,
    113024,
    113025,
    113026,
    113027,
    113028,
    113029,
    113030,
    113031,
    113032,
    113033,
    113034,
    113035,
    113036,
    113037,
    113038,
    113039,
    113040,
    113041,
    113042,
    113043,
    113044,
    113045,
    113046,
    113047,
    113048,
    113049,
    113050,
    113051,
    113052,
    113053,
    113054,
    113055,
    113056,
    113057,
    113058,
    113059,
    113060,
    113061,
    113062,
    113063,
    113064,
    113065,
    113066,
    113067,
    113068,
    113069,
    113070,
    113071,
    113072,
    113073,
    113074,
    113075,
    113076,
    113077,
    113078,
    113079,
    113080,
    113081,
    113082,
    113083,
    113084,
    113085,
    113086,
    113087,
    113088,
    113089,
    113090,
    113091,
    113092,
    113093,
    113094,
    113095,
    113096,
    113097,
    113098,
    113099,
    113100,
    113101,
    113102,
    113103,
    113104,
    113105,
    113106,
    113107,
    113108,
    113109,
    113110,
    113111,
    113112,
    113113,
    113114,
    113115,
    113116,
    113117,
    113118,
    113121,
    113122,
    113123,
    113124,
    113125,
    113126,
    113127,
    113128,
    113129,
    113130,
    113131,
    113132,
    113133,
    113134,
    113135,
    113136,
    113137,
    113138,
    113139,
    113140,
    113141,
    113142,
    113143,
    113144,
    113145,
    113150,
    113151,
    113154,
    113155,
    113156,
    113161,
    113162,
    113165,
    113166,
    113167,
    113168,
    113169,
    113170,
    113171,
    113172,
    113175,
    113176,
    113177,
    113182,
    113183,
    113184,
    113185,
    113186,
    113193,
    113194,
    113195,
    113218,
    113219,
    113320,
    113321,
    113328,
    113335,
    113336,
    113339,
    113344,
    113345,
    113353,
    113354,
    113355,
    113364,
    113391,
    113395,
    113406,
    113422,
    113423,
    113424,
    113425,
    113432,
    113433,
    113466,
    113469,
    113473,
    113474,
    113475,
    113476,
    113478,
    113481,
    113483,
    113484,
    113493,
    113498,
    113505,
    113506,
    113521,
    113523,
    113524,
    113526,
    113539,
    113540,
    113553,
    113554,
    113567,
    113568,
    113579,
    113588,
    113589,
    113598,
    113611,
    113612,
    113631,
    113632,
    113633,
    113634,
    113635,
    113636,
    113641,
    113642,
    113647,
    113658,
    113659,
    113674,
    113675,
    113677,
    113693,
    113704,
    113712,
    113716,
    113717,
    113738,
    113739,
    113767,
    113772,
    113799,
    113800,
    113801,
    113837,
    113846,
    113856,
    113861,
    113903,
    113927,
    113932,
    113959,
    113960,
    113961,
    113962,
    114032,
    114033,
    114060,
    114061,
    114068,
    114069,
    114089,
    114096,
    114111,
    114125,
    114126,
    114127,
    114128,
    114137,
    114138,
    114165,
    114166,
    114173,
    114176,
    114190,
    114194,
    114195,
    114196,
    114197,
    114198,
    114205,
    114206,
    114213,
    114214,
    114233,
    114249,
    114250,
    114259,
    114260,
    114292,
    114293,
    114297,
    114326,
    114327,
    114350,
    114351,
    114354,
    114355,
    114357,
    114366,
    114392,
    114393,
    114428,
    114438,
    114439,
    114474,
    114475,
    114740,
    114993,
    115146,
    120556,
    120557,
    120559,
    120560,
    120561,
    120562,
    120563,
    120564,
    120565,
    120566,
    120567,
    120568,
    120569,
    120570,
    120571,
    120572,
    120573,
    120574,
    120575,
    120576,
    120577,
    120578,
    120579,
    120580,
    120581,
    120582,
    120583,
    120584,
    120585,
    120586,
    120587,
    120588,
    120589,
    120590,
    120591,
    120592,
    120593,
    120594,
    120595,
    120596,
    120597,
    120598,
    120599,
    120600,
    120601,
    120602,
    120603,
    120604,
    120605,
    120606,
    120607,
    120608,
    120609,
    120610,
    120611,
    120612,
    120613,
    120614,
    120615,
    120616,
    120617,
    120618,
    120619,
    120620,
    120621,
    120622,
    120623,
    120624,
    120625,
    120626,
    120627,
    120628,
    120629,
    120630,
    120631,
    120632,
    120633,
    120634,
    120635,
    120636,
    120637,
    120638,
    120639,
    120640,
    120641,
    120642,
    120643,
    120644,
    120645,
    120646,
    120647,
    120648,
    120649,
    120650,
    120651,
    120652,
    120653,
    120654,
    120655,
    120656,
    120657,
    120658,
    120659,
    120660,
    120661,
    120662,
    120663,
    120664,
    120665,
    120666,
    120667,
    120668,
    120669,
    120670,
    120671,
    120672,
    120673,
    120674,
    120675,
    120676,
    120677,
    120678,
    120679,
    120680,
    120681,
    120682,
    120683,
    120684,
    120685,
    120686,
    120687,
    120688,
    120689,
    120690,
    120691,
    120692,
    120693,
    120694,
    120695,
    120696,
    120697,
    120698,
    120699,
    120700,
    120701,
    120702,
    120703,
    120704,
    120705,
    120706,
    120707,
    120708,
    120709,
    120710,
    120711,
    120712,
    120713,
    120714,
    120715,
    120716,
    120717,
    120718,
    120719,
    120720,
    120721,
    120722,
    120723,
    120724,
    120725,
    120726,
    120727,
    120728,
    120729,
    120730,
    120731,
    120732,
    120733,
    120734,
    120735,
    120736,
    120737,
    120738,
    120739,
    120740,
    120741,
    120742,
    120743,
    120744,
    120745,
    120746,
    120747,
    120748,
    120749,
    120750,
    120751,
    120752,
    120753,
    120754,
    120755,
    120756,
    120757,
    120758,
    120759,
    120760,
    120761,
    120762,
    120763,
    120764,
    120765,
    120766,
    120767,
    120768,
    120769,
    120770,
    120771,
    120772,
    120773,
    120774,
    120775,
    120776,
    120777,
    120778,
    120779,
    120780,
    120781,
    120782,
    120783,
    120784,
    120785,
    120786,
    120787,
    120788,
    120789,
    120790,
    120791,
    120792,
    120793,
    120794,
    120795,
    120796,
    120797,
    120798,
    120799,
    120800,
    120801,
    120802,
    120803,
    120804,
    120805,
    120806,
    120807,
    120808,
    120809,
    120810,
    120811,
    120812,
    120813,
    120814,
    120815,
    120816,
    120817,
    120818,
    120819,
    120820,
    120821,
    120822,
    120823,
    120824,
    120825,
    120826,
    120827,
    120828,
    120829,
    120830,
    120831,
    120832,
    120833,
    120834,
    120835,
    120836,
    120837,
    120838,
    120839,
    120840,
    120841,
    120842,
    120843,
    120844,
    120845,
    120846,
    120847,
    120848,
    120849,
    120850,
    120851,
    120852,
    120853,
    120854,
    120855,
    120856,
    120857,
    120858,
    120859,
    120860,
    120861,
    120862,
    120863,
    120864,
    120865,
    120866,
    120867,
    120868,
    120869,
    120870,
    120871,
    120872,
    120873,
    120874,
    120875,
    120876,
    120877,
    120878,
    120879,
    120880,
    120881,
    120882,
    120883,
    120884,
    120885,
    120886,
    120887,
    120888,
    120889,
    120890,
    120891,
    120892,
    120893,
    120894,
    120895,
    120896,
    120897,
    120898,
    120899,
    120900,
    120901,
    120902,
    120903,
    120904,
    120905,
    120906,
    120907,
    120908,
    120909,
    120910,
    120911,
    120912,
    120913,
    120914,
    120915,
    120916,
    120917,
    120918,
    120919,
    120920,
    120921,
    120922,
    120923,
    120924,
    120925,
    120926,
    120927,
    120928,
    120929,
    120930,
    120931,
    120932,
    120933,
    120934,
    120935,
    120936,
    120937,
    120938,
    120939,
    120940,
    120941,
    120942,
    120943,
    120944,
    120945,
    120946,
    120947,
    120948,
    120949,
    120950,
    120951,
    120952,
    120953,
    120954,
    120955,
    120956,
    120957,
    120958,
    120959,
    120960,
    120961,
    120962,
    120963,
    120964,
    120965,
    120966,
    120967,
    120968,
    120969,
    120970,
    120971,
    120972,
    120973,
    120974,
    120975,
    120976,
    120977,
    120978,
    120979,
    120980,
    120981,
    120982,
    120983,
    120984,
    120985,
    120986,
    120987,
    120988,
    120989,
    120990,
    120991,
    120992,
    120993,
    120994,
    121079,
    121102,
    121103,
    121105,
    121106,
    121107,
    121108,
    121110,
    121112,
    121113,
    121114,
    121115,
    121116,
    121117,
    121120,
    121121,
    121178,
    121179,
    121180,
    121181,
    121182,
    121183,
    121184,
    121185,
    121186,
    121187,
    121188,
    121189,
    121190,
    121191,
    121218,
    121258,
    121393,
    121394,
    121420,
    121421,
    121422,
    121423,
    121424,
    121427,
    121428,
    121429,
    121430,
    121436,
    121437,
    121443,
    121444,
    121445,
    121446,
    121451,
    121452,
    121453,
    121454,
    121455,
    121456,
    121457,
    121793,
    121794,
    121802,
    121805,
    121806,
    121808,
    121809,
    121825,
    121826,
    121827,
    121828,
    121829,
    121850,
    121851,
    121852,
    121853,
    121858,
    121859,
    121860,
    121861,
    121862,
    121863,
    121864,
    121865,
    121866,
    121867,
    121868,
    121869,
    121870,
    121871,
    121876,
    121877,
    121878,
    121879,
    121880,
    121881,
    121882,
    121883,
    121884,
    121885,
    121886,
    121887,
    121888,
    121889,
    121890,
    121891,
    121892,
    121893,
    121894,
    121895,
    121896,
    121897,
    121898,
    121899,
    121900,
    121901,
    121902,
    121903,
    121904,
    121905,
    121906,
    121907,
    121908,
    121909,
    121910,
    121911,
    121912,
    121913,
    121914,
    121915,
    121916,
    121917,
    121918,
    121919,
    121920,
    121921,
    121922,
    121923,
    121924,
    121925,
    121926,
    121927,
    121928,
    121929,
    121930,
    121931,
    121932,
    121933,
    121934,
    121935,
    121936,
    121937,
    121938,
    121939,
    121940,
    121941,
    121942,
    121943,
    121944,
    121945,
    121946,
    121947,
    121948,
    121949,
    121950,
    121951,
    121952,
    121953
]
