# Supplementary material for: The 3D skull 0–4 years: A validated, generative, statistical shape model
Source: Bone Rep. 2021 Nov 29;15:101154. doi: 10.1016/j.bonr.2021.101154 (PMC8645852; doi:10.1016/j.bonr.2021.101154)
Supplement: Supplementary file 1 — Model construction and analysis code and 3D assets. [file mmc1.zip › skull_template.obj]

####
#
# OBJ File Generated by Meshlab
#
####
# Object template_v21.obj
#
# Vertices: 61586
# Faces: 122348
#
####
v 0.139813 -0.420842 -0.973076
v 0.152762 -0.418694 -0.973213
v 0.152773 -0.428236 -0.962078
v 0.086913 -0.016812 -1.087983
v 0.074555 -0.029691 -1.088927
v 0.074466 -0.016773 -1.088328
v 0.087019 -0.029771 -1.088617
v 0.125530 -0.017586 -1.086030
v 0.138471 -0.017732 -1.084692
v 0.125594 -0.030401 -1.086658
v 0.341315 0.085835 -1.009316
v 0.341237 0.073198 -1.009846
v 0.326871 0.073316 -1.016648
v 0.515863 0.527972 -0.801417
v 0.503268 0.529199 -0.811882
v 0.504215 0.543200 -0.801181
v 0.478434 0.545281 -0.822092
v 0.491558 0.544317 -0.811658
v 0.490216 0.530379 -0.822332
v 0.074744 -0.110255 -1.088944
v 0.074816 -0.124317 -1.088205
v 0.062452 -0.124231 -1.088356
v 0.000000 -0.445282 0.970465
v 0.009865 -0.446277 0.970117
v 0.009633 -0.436865 0.968595
v 0.125728 -0.055605 -1.087533
v 0.138593 -0.042996 -1.085871
v 0.138659 -0.055561 -1.086278
v 0.018859 -0.446001 0.971029
v 0.009924 -0.453839 0.967664
v 0.228238 0.340252 -1.011087
v 0.228304 0.353710 -1.007364
v 0.241524 0.353732 -1.004855
v 0.050349 0.454145 -0.990028
v 0.038501 0.440995 -0.993927
v 0.038493 0.454162 -0.989810
v 0.087349 -0.110295 -1.088632
v 0.087418 -0.124328 -1.087911
v 0.125914 -0.110333 -1.086915
v 0.113029 -0.124404 -1.086964
v 0.113018 -0.110294 -1.087647
v 0.560035 0.216178 -0.855381
v 0.560824 0.229120 -0.855179
v 0.572883 0.229188 -0.843664
v 0.572070 0.216296 -0.843869
v 0.561274 0.242323 -0.855066
v 0.561399 0.254743 -0.854992
v 0.573781 0.254703 -0.843371
v 0.573516 0.242327 -0.843477
v 0.050287 -0.055079 -1.089920
v 0.050254 -0.042389 -1.089638
v 0.062358 -0.042397 -1.089555
v 0.062384 -0.055144 -1.089862
v 0.074612 -0.042454 -1.089399
v 0.074649 -0.055261 -1.089708
v 0.050211 -0.029696 -1.089217
v 0.038254 -0.042422 -1.089669
v 0.050185 -0.016747 -1.088615
v 0.038225 -0.029746 -1.089252
v 0.062306 -0.029671 -1.089114
v 0.062249 -0.016748 -1.088523
v 0.050301 -0.068028 -1.090045
v 0.050299 -0.081509 -1.089973
v 0.038340 -0.081296 -1.089965
v 0.062381 -0.081744 -1.089924
v 0.062393 -0.068190 -1.089988
v 0.074661 -0.068371 -1.089844
v 0.074664 -0.081967 -1.089777
v 0.087175 -0.068568 -1.089549
v 0.268902 0.397452 -0.985885
v 0.268928 0.412285 -0.981182
v 0.282962 0.412276 -0.977604
v 0.112434 0.023846 -1.083274
v 0.112445 0.036896 -1.081941
v 0.125386 0.037135 -1.080820
v 0.125388 0.010292 -1.083583
v 0.125372 0.024086 -1.082195
v 0.138267 0.024127 -1.080715
v 0.138242 0.454178 -0.988018
v 0.150911 0.467307 -0.982596
v 0.151007 0.454255 -0.986907
v 0.087085 -0.042569 -1.089117
v 0.087130 -0.055404 -1.089440
v 0.087212 -0.082158 -1.089470
v 0.151485 -0.068392 -1.084938
v 0.138739 -0.081917 -1.086510
v 0.138708 -0.068448 -1.086497
v 0.151488 -0.081865 -1.085026
v 0.125794 -0.068539 -1.087693
v 0.112894 -0.082162 -1.088433
v 0.112816 -0.068659 -1.088520
v 0.125856 -0.082006 -1.087649
v 0.138516 -0.030440 -1.085293
v 0.125660 -0.042992 -1.087163
v 0.112858 -0.164923 -1.084035
v 0.112937 -0.151657 -1.085133
v 0.125782 -0.151626 -1.084429
v 0.125730 -0.164859 -1.083284
v 0.138577 -0.151544 -1.083445
v 0.138555 -0.164771 -1.082325
v 0.151281 -0.151428 -1.082204
v 0.151271 -0.164673 -1.081090
v 0.074858 -0.138092 -1.087312
v 0.087431 -0.138134 -1.087060
v 0.062314 0.023753 -1.085461
v 0.062254 0.010199 -1.086680
v 0.050204 0.010257 -1.086811
v 0.050254 0.023859 -1.085616
v 0.074527 0.023664 -1.085177
v 0.074464 0.010154 -1.086412
v 0.125839 -0.138245 -1.085407
v 0.125887 -0.124483 -1.086236
v 0.138672 -0.124492 -1.085212
v 0.050304 0.037095 -1.084306
v 0.038289 0.023996 -1.085695
v 0.038323 0.037269 -1.084413
v 0.050344 0.049922 -1.082897
v 0.062377 0.036950 -1.084131
v 0.074593 0.036823 -1.083838
v 0.062430 0.049767 -1.082704
v 0.112745 -0.055623 -1.088401
v 0.112681 -0.042902 -1.088068
v 0.112998 -0.138210 -1.086130
v 0.151361 -0.124458 -1.083897
v 0.151312 -0.138131 -1.083132
v 0.138621 -0.138212 -1.084411
v 0.062494 -0.138013 -1.087451
v 0.050338 -0.137873 -1.087513
v 0.112432 0.010260 -1.084577
v 0.112594 -0.030221 -1.087621
v 0.112492 -0.017297 -1.086961
v 0.050314 -0.124063 -1.088413
v 0.086946 0.023618 -1.084729
v 0.086893 0.010136 -1.085981
v 0.050293 -0.109907 -1.089147
v 0.062403 -0.110121 -1.089095
v 0.074855 -0.151604 -1.086273
v 0.074797 -0.164984 -1.085095
v 0.062471 -0.164942 -1.085215
v 0.062457 0.062335 -1.081190
v 0.050362 0.062465 -1.081395
v 0.074671 0.062184 -1.080907
v 0.074644 0.049622 -1.082417
v 0.138721 -0.110339 -1.085858
v 0.189124 -0.124161 -1.077931
v 0.189069 -0.137791 -1.077308
v 0.176481 -0.137883 -1.079623
v 0.176538 -0.124261 -1.080278
v 0.125410 0.049513 -1.079411
v 0.125444 0.061661 -1.077977
v 0.138342 0.061669 -1.076369
v 0.176610 -0.110186 -1.080756
v 0.189198 -0.110075 -1.078346
v 0.138295 0.010285 -1.082182
v 0.112379 0.264163 -1.041120
v 0.112406 0.276145 -1.038373
v 0.125281 0.276081 -1.037999
v 0.151251 -0.017668 -1.082898
v 0.151322 -0.030385 -1.083536
v 0.151418 -0.110322 -1.084500
v 0.151400 -0.042943 -1.084151
v 0.163745 0.023992 -1.076612
v 0.163774 0.010283 -1.078145
v 0.151063 0.010328 -1.080370
v 0.151454 -0.055515 -1.084624
v 0.038353 -0.095321 -1.089654
v 0.026496 -0.095111 -1.089616
v 0.151036 0.024083 -1.078850
v 0.164160 -0.068373 -1.083010
v 0.176819 -0.055436 -1.080255
v 0.176809 -0.042795 -1.079602
v 0.189513 -0.042741 -1.076778
v 0.189498 -0.055417 -1.077492
v 0.176477 0.023867 -1.074001
v 0.176485 0.036803 -1.072446
v 0.189269 0.036697 -1.069475
v 0.189262 0.023770 -1.071034
v 0.112340 0.240336 -1.046534
v 0.112358 0.252284 -1.043829
v 0.125315 0.252302 -1.043449
v 0.014648 -0.081101 -1.089907
v 0.000000 -0.095014 -1.089616
v 0.000000 -0.081056 -1.089952
v 0.214681 -0.124128 -1.071966
v 0.201771 -0.137761 -1.074570
v 0.201803 -0.124121 -1.075186
v 0.214673 -0.137807 -1.071388
v 0.214704 -0.109929 -1.072317
v 0.201867 -0.109974 -1.075540
v 0.099976 -0.082221 -1.089032
v 0.100056 -0.096167 -1.088722
v 0.087271 -0.096148 -1.089163
v 0.099534 -0.303140 -1.059570
v 0.099639 -0.315187 -1.055532
v 0.086793 -0.315309 -1.055595
v 0.086652 -0.303229 -1.059701
v 0.227843 -0.124191 -1.068252
v 0.227886 -0.137879 -1.067641
v 0.099350 -0.267277 -1.069159
v 0.086490 -0.279265 -1.066553
v 0.086605 -0.267294 -1.069318
v 0.241378 -0.124248 -1.063955
v 0.241438 -0.138014 -1.063382
v 0.227812 -0.109946 -1.068608
v 0.241290 -0.109971 -1.064324
v 0.125523 -0.230747 -1.074723
v 0.112496 -0.243067 -1.073320
v 0.112565 -0.230666 -1.075389
v 0.125521 -0.243130 -1.072695
v 0.099343 -0.279227 -1.066353
v 0.026456 -0.081178 -1.089922
v 0.138489 -0.230907 -1.073852
v 0.138526 -0.243197 -1.071767
v 0.138485 -0.218250 -1.075822
v 0.125556 -0.218066 -1.076719
v 0.189034 -0.151086 -1.076478
v 0.176426 -0.164490 -1.077723
v 0.176445 -0.151164 -1.078763
v 0.189004 -0.164448 -1.075482
v 0.014713 -0.095004 -1.089592
v 0.189378 -0.081797 -1.078393
v 0.189288 -0.095792 -1.078506
v 0.176686 -0.095881 -1.080995
v 0.163888 -0.151288 -1.080657
v 0.163879 -0.164568 -1.079579
v 0.228167 -0.042671 -1.065985
v 0.228098 -0.055301 -1.066911
v 0.215067 -0.055335 -1.070861
v 0.202231 -0.055388 -1.074358
v 0.202271 -0.042701 -1.073568
v 0.215128 -0.042677 -1.069999
v 0.151286 -0.205374 -1.076493
v 0.151298 -0.218486 -1.074641
v 0.138505 -0.205168 -1.077708
v 0.151304 -0.231057 -1.072630
v 0.151316 -0.243252 -1.070449
v 0.214978 -0.068212 -1.071562
v 0.214875 -0.081574 -1.072068
v 0.202060 -0.081698 -1.075437
v 0.164054 -0.030276 -1.081385
v 0.138274 0.037132 -1.079265
v 0.138308 0.049531 -1.077847
v 0.151079 0.049480 -1.075908
v 0.189432 -0.017284 -1.075304
v 0.189489 -0.030083 -1.076038
v 0.176766 -0.030161 -1.078877
v 0.176689 -0.017404 -1.078197
v 0.163966 -0.017568 -1.080747
v 0.164119 -0.042866 -1.082049
v 0.480429 0.263784 0.737443
v 0.480114 0.252064 0.737494
v 0.492117 0.252210 0.726047
v 0.126743 0.533186 0.818876
v 0.114477 0.544811 0.815659
v 0.113424 0.533164 0.823008
v 0.138377 0.073903 -1.074826
v 0.138406 0.086424 -1.073194
v 0.151226 0.086433 -1.071351
v 0.074726 0.493524 0.853316
v 0.087040 0.493509 0.850680
v 0.074666 0.506893 0.847106
v 0.202259 -0.030010 -1.072768
v 0.215125 -0.029979 -1.069119
v 0.018449 -0.578565 0.974603
v 0.009296 -0.588471 0.978348
v 0.018572 -0.589075 0.978781
v 0.138372 0.366850 -1.014266
v 0.125563 0.353085 -1.018729
v 0.125639 0.367040 -1.014879
v 0.009221 -0.577798 0.973884
v 0.062149 0.520438 -0.968900
v 0.050534 0.506721 -0.973385
v 0.050569 0.520385 -0.969012
v 0.176530 -0.243419 -1.066983
v 0.176504 -0.231382 -1.069191
v 0.189132 -0.231580 -1.067041
v 0.125657 0.412749 -1.001653
v 0.125701 0.397472 -1.006172
v 0.112867 0.397515 -1.006656
v 0.202200 -0.017189 -1.072016
v 0.215058 -0.017095 -1.068258
v 0.189081 -0.219296 -1.069041
v 0.125460 0.073913 -1.076394
v 0.189038 -0.206327 -1.070917
v 0.176482 -0.218940 -1.071198
v 0.176460 -0.205918 -1.073101
v 0.000000 -0.454647 0.966935
v 0.000000 0.751041 0.650105
v 0.015263 0.757743 0.639507
v 0.000000 0.759583 0.639015
v 0.164155 -0.055464 -1.082630
v 0.013424 0.559903 0.825540
v 0.012739 0.572792 0.816693
v 0.000000 0.560539 0.825262
v 0.074622 0.087274 -1.077579
v 0.074658 0.074675 -1.079315
v 0.062440 0.074809 -1.079612
v 0.062430 0.087439 -1.077814
v 0.062581 0.648259 0.750960
v 0.050501 0.651524 0.750947
v 0.050468 0.641357 0.759775
v 0.039387 0.534783 0.838252
v 0.039708 0.521487 0.845322
v 0.051720 0.521105 0.844007
v 0.018864 -0.454125 0.967696
v 0.028346 -0.445301 0.972130
v 0.017990 -0.463931 0.961660
v 0.008871 -0.463771 0.962512
v 0.050446 0.493370 -0.977632
v 0.038774 0.493285 -0.977497
v 0.000000 -0.206172 -1.080629
v 0.014661 -0.192227 -1.082350
v 0.014637 -0.205884 -1.080615
v 0.062244 -0.191872 -1.082427
v 0.062224 -0.205317 -1.080663
v 0.050186 -0.205397 -1.080680
v 0.051112 0.534325 0.837063
v 0.062931 0.520815 0.842377
v 0.269283 0.127311 -1.036176
v 0.283540 0.141258 -1.029876
v 0.283500 0.127282 -1.031071
v 0.086939 -0.243070 -1.074027
v 0.099712 -0.230650 -1.075869
v 0.099608 -0.243052 -1.073756
v 0.125474 0.086497 -1.074673
v 0.112474 0.074001 -1.077596
v 0.086774 -0.255254 -1.071773
v 0.099460 -0.255248 -1.071579
v 0.164139 -0.081849 -1.083183
v 0.164094 -0.095925 -1.083121
v 0.151466 -0.095952 -1.084886
v 0.275369 0.632495 -0.885222
v 0.277106 0.619475 -0.889951
v 0.264130 0.618556 -0.895416
v 0.087407 -0.151641 -1.086031
v 0.241452 -0.042702 -1.061566
v 0.241400 -0.055296 -1.062531
v 0.047371 -0.607949 0.984058
v 0.047313 -0.616866 0.987552
v 0.057118 -0.608269 0.982377
v 0.057179 -0.617067 0.985458
v 0.062504 -0.151536 -1.086404
v 0.062334 0.114028 -1.073555
v 0.050297 0.100410 -1.076020
v 0.050247 0.114022 -1.073711
v 0.062394 0.100425 -1.075823
v 0.087015 -0.230714 -1.076223
v 0.087043 -0.218072 -1.078317
v 0.099764 -0.217992 -1.077940
v 0.176753 -0.081843 -1.080968
v 0.176800 -0.068378 -1.080704
v 0.189452 -0.068364 -1.078032
v 0.074576 0.114030 -1.073284
v 0.074595 0.100301 -1.075592
v 0.099810 -0.191697 -1.081746
v 0.099788 -0.205001 -1.079913
v 0.087036 -0.205088 -1.080300
v 0.087325 -0.164996 -1.084870
v 0.125454 0.128205 -1.068204
v 0.125423 0.142230 -1.065826
v 0.138328 0.142185 -1.064692
v 0.057551 -0.625518 0.988515
v 0.048012 -0.632405 0.992625
v 0.057528 -0.633466 0.991358
v 0.048035 -0.625268 0.990178
v 0.087026 0.087138 -1.077159
v 0.087037 0.074485 -1.078923
v 0.227904 -0.151216 -1.066849
v 0.227895 -0.164615 -1.065863
v 0.214642 -0.164483 -1.069640
v 0.164033 -0.110274 -1.082806
v 0.112622 -0.217992 -1.077424
v 0.151124 0.061664 -1.074425
v 0.112476 0.061720 -1.079120
v 0.099651 0.061846 -1.079939
v 0.099910 -0.178282 -1.083248
v 0.112784 -0.178213 -1.082758
v 0.125607 -0.205034 -1.078658
v 0.112670 -0.204989 -1.079389
v 0.125570 -0.255246 -1.070510
v 0.138564 -0.255236 -1.069450
v 0.241503 -0.151363 -1.062516
v 0.099634 0.074243 -1.078374
v 0.112541 0.128215 -1.069134
v 0.087034 0.114033 -1.072871
v 0.087019 0.100244 -1.075169
v 0.125481 0.099704 -1.072744
v 0.125475 0.113748 -1.070567
v 0.138395 0.113599 -1.069249
v 0.112534 0.099981 -1.073766
v 0.112547 0.113945 -1.071532
v 0.100119 -0.151662 -1.085666
v 0.100172 -0.138156 -1.086659
v 0.112501 0.086673 -1.075795
v 0.099634 0.086887 -1.076620
v 0.099681 0.100154 -1.074567
v 0.099588 -0.016965 -1.087533
v 0.112452 -0.003611 -1.085823
v 0.112441 -0.255248 -1.071186
v 0.099568 -0.003483 -1.086516
v 0.099910 -0.068673 -1.089121
v 0.100032 -0.164977 -1.084515
v 0.138405 0.099634 -1.071317
v 0.151255 0.113545 -1.067567
v 0.112463 0.049434 -1.080559
v 0.038530 0.467177 -0.985712
v 0.050325 0.467187 -0.985922
v 0.151045 0.037057 -1.077353
v 0.176512 0.010252 -1.075557
v 0.189296 0.010218 -1.072587
v 0.151174 0.073931 -1.072903
v 0.050192 -0.191907 -1.082442
v 0.037710 -0.607594 0.985110
v 0.047370 -0.598934 0.980797
v 0.037573 -0.598871 0.981877
v 0.047397 -0.589489 0.977556
v 0.057268 -0.589415 0.976018
v 0.057276 -0.578646 0.972871
v 0.047399 -0.578784 0.974171
v 0.037635 -0.578842 0.974792
v 0.037592 -0.589477 0.978446
v 0.038277 -0.205515 -1.080662
v 0.189171 -0.243529 -1.064961
v 0.151249 0.099625 -1.069553
v 0.214878 -0.219235 -1.062937
v 0.201881 -0.219346 -1.066247
v 0.214781 -0.206361 -1.064896
v 0.201814 -0.206381 -1.068130
v 0.086980 0.142179 -1.067766
v 0.087019 0.128207 -1.070369
v 0.074544 0.128265 -1.070714
v 0.057184 -0.599109 0.979198
v 0.058408 -0.527744 0.962289
v 0.048561 -0.527854 0.962996
v 0.048423 -0.537004 0.964326
v 0.038300 -0.527764 0.962603
v 0.038324 -0.536931 0.963987
v 0.058172 -0.536841 0.963669
v 0.048150 -0.546192 0.965854
v 0.228147 0.023588 -1.059860
v 0.228113 0.010174 -1.061333
v 0.215030 0.010177 -1.065499
v 0.047833 -0.555865 0.967906
v 0.057565 -0.555742 0.967251
v 0.057892 -0.546037 0.965261
v 0.201952 -0.231623 -1.064270
v 0.047751 -0.491456 0.957977
v 0.048400 -0.500559 0.959768
v 0.058820 -0.491410 0.956817
v 0.058117 -0.500243 0.958989
v 0.037933 -0.500209 0.959358
v 0.038130 -0.632136 0.993684
v 0.038059 -0.624327 0.991316
v 0.038126 -0.509579 0.960396
v 0.048324 -0.509974 0.961216
v 0.047930 -0.436933 0.960197
v 0.048334 -0.446049 0.963665
v 0.060051 -0.444967 0.954555
v 0.241393 -0.017070 -1.059502
v 0.241469 -0.030008 -1.060519
v 0.228174 -0.029971 -1.065019
v 0.047482 -0.455106 0.959583
v 0.038171 -0.518662 0.961384
v 0.048505 -0.518830 0.961946
v 0.058590 -0.518729 0.961132
v 0.038154 -0.616381 0.988442
v 0.163966 0.086524 -1.069128
v 0.164024 0.099719 -1.067407
v 0.176779 0.099790 -1.064944
v 0.241574 -0.219180 -1.055010
v 0.228078 -0.219203 -1.059225
v 0.241521 -0.206303 -1.056938
v 0.058376 -0.463563 0.951879
v 0.047339 -0.463934 0.957209
v 0.047380 -0.473106 0.956100
v 0.057676 -0.473162 0.952724
v 0.037214 -0.472624 0.957773
v 0.176599 -0.003778 -1.076943
v 0.057817 -0.482136 0.954640
v 0.047033 -0.482567 0.956790
v 0.037550 -0.491898 0.958735
v 0.059032 -0.437173 0.949679
v 0.047383 -0.430944 0.951127
v 0.058662 -0.454954 0.953081
v 0.064249 -0.439700 0.942611
v 0.058618 -0.432310 0.941637
v 0.047493 -0.429699 0.942598
v 0.037561 -0.429818 0.951654
v 0.050254 -0.279177 -1.066257
v 0.050391 -0.291146 -1.062909
v 0.038512 -0.291042 -1.062903
v 0.038123 -0.429402 0.942938
v 0.067904 -0.447997 0.937231
v 0.057649 -0.431445 0.933506
v 0.047689 -0.429493 0.933726
v 0.062224 0.142398 -1.068158
v 0.062284 0.128345 -1.070917
v 0.050190 0.128410 -1.071008
v 0.056143 -0.174339 0.925512
v 0.062294 -0.175844 0.925104
v 0.054873 -0.166775 0.923752
v 0.064261 -0.168641 0.921001
v 0.057392 -0.181965 0.924019
v 0.043621 -0.172351 0.924067
v 0.072857 -0.113045 0.860760
v 0.061569 -0.110993 0.872267
v 0.067498 -0.122977 0.871013
v 0.037151 -0.482099 0.957778
v 0.215085 0.036548 -1.062472
v 0.215043 0.023623 -1.063981
v 0.202104 0.023695 -1.067703
v 0.059054 -0.122816 0.881333
v 0.065252 -0.132612 0.879900
v 0.043993 -0.177153 0.920429
v 0.202121 0.010189 -1.069240
v 0.055651 -0.186915 0.919290
v 0.215197 0.086529 -1.057089
v 0.215187 0.073901 -1.058353
v 0.202234 0.073947 -1.061905
v 0.054447 -0.187633 0.915582
v 0.074495 0.142279 -1.068031
v 0.228012 -0.206282 -1.061144
v 0.228322 0.073872 -1.054443
v 0.228299 0.086493 -1.053254
v 0.241650 0.086474 -1.049056
v 0.516031 0.086277 0.692012
v 0.516455 0.073362 0.692146
v 0.524726 0.073458 0.680726
v 0.202128 0.036607 -1.066152
v 0.059129 -0.430843 0.901972
v 0.046699 -0.432791 0.912775
v 0.057847 -0.432951 0.911684
v 0.050631 0.403002 0.889763
v 0.050578 0.388947 0.892925
v 0.062643 0.388959 0.891302
v 0.058299 -0.509698 0.960830
v 0.112722 -0.191657 -1.081219
v 0.163919 -0.138009 -1.081545
v 0.228214 0.036497 -1.058396
v 0.087036 -0.191765 -1.082125
v 0.050339 0.087514 -1.077990
v 0.038325 0.074918 -1.079970
v 0.038303 0.087457 -1.078159
v 0.074396 -0.303270 -1.059573
v 0.086546 -0.291231 -1.063321
v 0.074765 0.455350 0.869426
v 0.087236 0.455418 0.866897
v 0.074734 0.467863 0.864486
v 0.151328 -0.255242 -1.068099
v 0.138367 0.128082 -1.066987
v 0.151204 0.142024 -1.063250
v 0.202195 0.061518 -1.063266
v 0.202158 0.049139 -1.064676
v 0.189297 0.049215 -1.067984
v 0.201719 -0.164451 -1.072792
v 0.201744 -0.151070 -1.073776
v 0.214677 -0.151116 -1.070572
v 0.151007 -0.314572 -1.052372
v 0.150801 -0.326649 -1.047972
v 0.138713 -0.326866 -1.049087
v 0.126351 -0.327037 -1.049945
v 0.138702 -0.314735 -1.053601
v 0.112515 0.142157 -1.066691
v 0.188996 -0.192517 -1.072710
v 0.201726 -0.192627 -1.070002
v 0.202593 -0.290171 -1.052022
v 0.202921 -0.301717 -1.048786
v 0.189716 -0.301981 -1.051029
v 0.241476 -0.164735 -1.061575
v 0.176513 0.049308 -1.070969
v 0.176564 0.061617 -1.069510
v 0.189340 0.061572 -1.066546
v 0.125722 -0.279093 -1.065196
v 0.112635 -0.291076 -1.062782
v 0.112518 -0.279166 -1.065927
v 0.125834 -0.290971 -1.062071
v 0.062657 0.429938 0.880506
v 0.062638 0.442710 0.876214
v 0.050680 0.442612 0.878086
v 0.074849 0.388951 0.889370
v 0.074838 0.403030 0.886061
v 0.062662 0.403033 0.888062
v 0.050651 0.467653 0.868538
v 0.038687 0.467520 0.870113
v 0.050656 0.455149 0.873471
v 0.125280 0.191840 -1.056523
v 0.125286 0.203906 -1.054045
v 0.138142 0.203888 -1.053335
v 0.189490 -0.290339 -1.054236
v 0.138677 -0.279017 -1.064200
v 0.014796 -0.136826 -1.087547
v 0.014771 -0.150376 -1.086526
v 0.000000 -0.149693 -1.086616
v 0.202161 -0.003635 -1.070715
v 0.189366 -0.003701 -1.074021
v 0.215137 0.049078 -1.061015
v 0.087040 0.049494 -1.081990
v 0.087186 0.467934 0.861918
v 0.241657 0.049012 -1.052583
v 0.241579 0.036479 -1.053918
v 0.176628 0.073990 -1.068049
v 0.176697 0.086585 -1.066588
v 0.189457 0.086609 -1.063732
v 0.050691 0.429852 0.882325
v 0.038738 0.442462 0.879648
v 0.112321 0.191878 -1.057051
v 0.370473 -0.017463 -1.000251
v 0.355603 -0.017597 -1.008817
v 0.370152 -0.003749 -0.999412
v 0.099673 0.142132 -1.067329
v 0.112465 0.155427 -1.064281
v 0.343016 -0.138491 -1.017626
v 0.357512 -0.138378 -1.009163
v 0.342701 -0.151765 -1.016992
v 0.087056 0.062011 -1.080503
v 0.188952 -0.178195 -1.074397
v 0.201646 -0.178206 -1.071748
v 0.074813 0.429971 0.878365
v 0.074830 0.416749 0.882373
v 0.074734 0.480532 0.859114
v 0.087150 0.480586 0.856491
v 0.050624 0.545410 0.831338
v 0.062356 0.533802 0.835581
v 0.189713 0.141599 -1.056942
v 0.189688 0.127629 -1.058746
v 0.176889 0.127690 -1.061296
v 0.050166 0.569034 0.816399
v 0.049762 0.557372 0.823831
v 0.062643 0.566427 0.815725
v 0.151241 0.127918 -1.065437
v 0.074613 0.533303 0.833706
v 0.062353 0.545059 0.829498
v 0.073919 0.544713 0.827171
v 0.026472 -0.178239 -1.083905
v 0.026490 -0.164459 -1.085293
v 0.038352 -0.164705 -1.085280
v 0.163902 0.073968 -1.070642
v 0.074296 0.562793 0.815244
v 0.075043 0.572955 0.808083
v 0.074759 0.583097 0.800596
v 0.074640 0.593226 0.792874
v 0.063237 0.586740 0.800756
v 0.087186 0.568072 0.808098
v 0.086854 0.578562 0.800498
v 0.062585 0.576633 0.808417
v 0.050653 0.579542 0.808552
v 0.050679 0.610255 0.785149
v 0.038550 0.612749 0.785234
v 0.038843 0.602319 0.793280
v 0.050126 0.142452 -1.068182
v 0.086765 0.588818 0.792764
v 0.062513 0.627756 0.768382
v 0.062536 0.617425 0.776814
v 0.074658 0.623925 0.768321
v 0.000000 0.669183 0.741835
v 0.000000 0.659074 0.750878
v 0.014736 0.668014 0.741861
v 0.050544 0.661459 0.741941
v 0.038488 0.654187 0.750908
v 0.075003 0.664095 0.732755
v 0.062729 0.667921 0.732760
v 0.062652 0.658205 0.741964
v 0.038535 0.673912 0.732730
v 0.050587 0.671170 0.732744
v 0.050625 0.680669 0.723325
v 0.062881 0.686692 0.713607
v 0.062936 0.695871 0.703657
v 0.050678 0.689885 0.713618
v 0.075108 0.673652 0.723316
v 0.062808 0.677400 0.723314
v 0.202158 -0.068311 -1.074986
v 0.038588 0.692620 0.713646
v 0.050719 0.699004 0.703675
v 0.062986 0.704906 0.693452
v 0.773028 -0.137026 -0.066533
v 0.777168 -0.123315 -0.066501
v 0.774616 -0.123327 -0.053377
v 0.227898 -0.081422 -1.068316
v 0.228001 -0.068115 -1.067709
v 0.241325 -0.068090 -1.063376
v 0.063045 0.713770 0.683007
v 0.050769 0.707966 0.693469
v 0.050823 0.716808 0.683038
v 0.038761 0.719387 0.683051
v 0.038697 0.710563 0.693481
v 0.038644 0.701627 0.703678
v 0.075223 0.682959 0.713579
v 0.241256 -0.081411 -1.064024
v 0.038560 0.683367 0.723312
v 0.063081 0.722584 0.672412
v 0.050874 0.725563 0.672433
v 0.050966 0.742682 0.650881
v 0.050998 0.750998 0.640040
v 0.038932 0.745243 0.650834
v 0.063185 0.748049 0.640057
v 0.063156 0.739734 0.650883
v 0.075525 0.744734 0.640036
v 0.038289 -0.055053 -1.089934
v 0.038318 -0.067911 -1.090046
v 0.026406 -0.067849 -1.090026
v 0.176542 -0.255279 -1.064635
v 0.189234 -0.255284 -1.062573
v 0.063218 0.764036 0.618461
v 0.063204 0.756164 0.629243
v 0.075543 0.760794 0.618451
v 0.051001 0.781864 0.597005
v 0.038917 0.777082 0.607634
v 0.051017 0.774547 0.607697
v 0.063218 0.771678 0.607718
v 0.051024 0.766954 0.618428
v 0.088014 0.757209 0.618407
v 0.088004 0.764952 0.607660
v 0.075541 0.768484 0.607704
v 0.063211 0.779075 0.597000
v 0.051022 0.759082 0.629212
v 0.038958 0.753579 0.639965
v 0.063205 0.786204 0.586274
v 0.050984 0.788905 0.586313
v 0.038879 0.784316 0.596992
v 0.038950 0.769526 0.618336
v 0.087928 0.813764 0.530857
v 0.075475 0.816672 0.530951
v 0.075500 0.810185 0.542326
v 0.355375 -0.003842 -1.007728
v 0.038838 0.791285 0.586362
v 0.228093 -0.017059 -1.064088
v 0.063198 0.793106 0.575498
v 0.063190 0.799822 0.564626
v 0.050967 0.795721 0.575573
v 0.050953 0.802350 0.564732
v 0.038806 0.798003 0.575669
v 0.038786 0.804531 0.564857
v 0.063180 0.806396 0.553620
v 0.075459 0.823057 0.519355
v 0.063164 0.819211 0.531066
v 0.050969 0.821380 0.531209
v 0.038805 0.817066 0.542738
v 0.050950 0.815155 0.542585
v 0.038839 0.823145 0.531362
v 0.050998 0.827529 0.519581
v 0.051092 0.845716 0.483348
v 0.039004 0.847213 0.483213
v 0.038975 0.841273 0.495559
v 0.063197 0.861139 0.446600
v 0.075421 0.864723 0.434368
v 0.063192 0.866547 0.434236
v 0.051109 0.857229 0.458747
v 0.063208 0.855529 0.458901
v 0.039026 0.853030 0.470853
v 0.051106 0.851534 0.471047
v 0.051103 0.862723 0.446437
v 0.051092 0.868051 0.434082
v 0.039005 0.864036 0.446244
v 0.038802 0.884130 0.396227
v 0.050944 0.883047 0.396393
v 0.050840 0.887730 0.383617
v 0.038695 0.888771 0.383427
v 0.050715 0.892238 0.370788
v 0.038584 0.893235 0.370582
v 0.038481 0.897524 0.357753
v 0.050457 0.900683 0.345217
v 0.038391 0.901578 0.345006
v 0.050583 0.896562 0.357967
v 0.038260 0.908957 0.319959
v 0.050269 0.908161 0.320162
v 0.050217 0.911523 0.307864
v 0.038227 0.912280 0.307683
v 0.086998 0.036744 -1.083397
v 0.053024 -0.491180 0.294780
v 0.043706 -0.490049 0.295045
v 0.043514 -0.495324 0.283142
v 0.053438 -0.495209 0.283205
v 0.034148 -0.488967 0.295276
v 0.033537 -0.495084 0.283178
v 0.033129 -0.498439 0.272058
v 0.038248 0.918268 0.283210
v 0.050192 0.917635 0.283335
v 0.050214 0.920434 0.270873
v 0.038284 0.921023 0.270752
v 0.043414 -0.498192 0.272041
v 0.112452 -0.267241 -1.068708
v 0.038344 0.926138 0.245182
v 0.050287 0.925556 0.245382
v 0.050311 0.927883 0.232546
v 0.038355 0.928474 0.232278
v 0.284142 -0.219071 -1.038684
v 0.284189 -0.231359 -1.036688
v 0.269619 -0.231371 -1.042862
v 0.038200 -0.546162 0.965676
v 0.014737 -0.164100 -1.085321
v 0.014714 -0.178169 -1.083904
v 0.000000 -0.178007 -1.083969
v 0.062866 -0.315356 -1.055239
v 0.063226 -0.327585 -1.050603
v 0.051775 -0.327497 -1.050504
v 0.051115 -0.315274 -1.055033
v 0.241656 -0.243353 -1.050961
v 0.228193 -0.243403 -1.055153
v 0.241618 -0.231444 -1.053020
v 0.074623 -0.315370 -1.055449
v 0.074791 -0.327602 -1.050838
v 0.053970 -0.510717 0.205623
v 0.043333 -0.513206 0.205497
v 0.043307 -0.517437 0.194193
v 0.053902 -0.514658 0.194339
v 0.328285 -0.110404 -1.026852
v 0.343111 -0.110436 -1.018703
v 0.328434 -0.124787 -1.026274
v 0.038370 0.932711 0.206724
v 0.050333 0.932101 0.207030
v 0.050350 0.934044 0.194213
v 0.038394 0.934653 0.193965
v 0.032634 -0.519063 0.194037
v 0.032629 -0.523998 0.182698
v 0.043276 -0.522244 0.182887
v 0.050375 0.935927 0.181219
v 0.038430 0.936533 0.181053
v 0.053825 -0.519255 0.183047
v 0.043239 -0.527445 0.171634
v 0.050408 0.937775 0.168053
v 0.038466 0.938393 0.167980
v 0.086880 -0.327535 -1.050945
v 0.053695 -0.529806 0.160676
v 0.043194 -0.532846 0.160500
v 0.043151 -0.538409 0.149523
v 0.053653 -0.535327 0.149708
v 0.228137 -0.231490 -1.057233
v 0.214977 -0.243496 -1.058978
v 0.215049 -0.255206 -1.056777
v 0.032569 -0.540451 0.149268
v 0.032529 -0.546192 0.138469
v 0.038496 0.940239 0.154824
v 0.050434 0.939611 0.154837
v 0.050455 0.941416 0.141709
v 0.038516 0.942062 0.141721
v 0.050467 0.943186 0.128764
v 0.038531 0.943842 0.128790
v 0.343162 -0.124818 -1.018252
v 0.328438 -0.138554 -1.025621
v 0.228246 -0.255142 -1.052963
v 0.032449 -0.564977 0.107242
v 0.043068 -0.556521 0.117641
v 0.032469 -0.558344 0.117451
v 0.050466 0.944924 0.115985
v 0.038535 0.945587 0.116025
v 0.043049 -0.563350 0.107383
v 0.032426 -0.572137 0.097244
v 0.053568 -0.560825 0.107422
v 0.043025 -0.570730 0.097326
v 0.053582 -0.553782 0.117736
v 0.038528 0.947307 0.103287
v 0.050454 0.946645 0.103226
v 0.050449 0.948346 0.090267
v 0.038531 0.948996 0.090329
v 0.214937 -0.231558 -1.060980
v 0.126089 -0.314892 -1.054488
v 0.112953 -0.315044 -1.055134
v 0.125944 -0.302886 -1.058509
v 0.061992 0.180141 -1.060063
v 0.049986 0.168073 -1.062643
v 0.049914 0.180245 -1.059889
v 0.062081 0.167997 -1.062750
v 0.032349 -0.597562 0.068134
v 0.042960 -0.587345 0.077724
v 0.032385 -0.588449 0.077747
v 0.074245 0.180055 -1.060139
v 0.074347 0.167937 -1.062754
v 0.050663 -0.303165 -1.059178
v 0.062247 -0.291219 -1.063068
v 0.062499 -0.303248 -1.059368
v 0.061882 0.192224 -1.057353
v 0.049839 0.192358 -1.057117
v 0.053553 -0.568390 0.097316
v 0.074139 0.192110 -1.057486
v 0.112784 -0.303017 -1.059193
v 0.202021 -0.243537 -1.062212
v 0.038560 0.952350 0.063179
v 0.050455 0.951729 0.063201
v 0.050453 0.953407 0.049296
v 0.038571 0.954014 0.049253
v 0.086893 -0.003449 -1.087060
v 0.053469 -0.631846 0.028223
v 0.053446 -0.623171 0.038377
v 0.042889 -0.633930 0.028259
v 0.042865 -0.625169 0.038454
v 0.032275 -0.626433 0.038631
v 0.032304 -0.635540 0.028380
v 0.021843 -0.656387 -0.002338
v 0.032441 -0.655073 -0.002114
v 0.032396 -0.650271 0.007778
v 0.021801 -0.651781 0.007641
v 0.099608 0.155414 -1.064826
v 0.038564 0.955635 0.035482
v 0.050441 0.955037 0.035526
v 0.050422 0.956576 0.022144
v 0.038539 0.957175 0.022077
v 0.032348 -0.643598 0.018020
v 0.021739 -0.645020 0.018134
v 0.053437 -0.613907 0.048402
v 0.064046 -0.611075 0.048380
v 0.064057 -0.601374 0.058205
v 0.086748 0.179986 -1.060084
v 0.086841 0.167886 -1.062630
v 0.050391 0.958011 0.009213
v 0.038498 0.958615 0.009111
v 0.086914 0.155422 -1.065178
v 0.099703 -0.029959 -1.088203
v 0.099794 -0.042741 -1.088678
v 0.042975 -0.648424 0.007901
v 0.053561 -0.646514 0.007925
v 0.053507 -0.639663 0.018037
v 0.086661 0.192017 -1.057492
v 0.043029 -0.653814 -0.002017
v 0.032478 -0.658963 -0.011738
v 0.043085 -0.657761 -0.011677
v 0.038451 0.959951 -0.003461
v 0.050359 0.959332 -0.003335
v 0.050321 0.960564 -0.015703
v 0.038406 0.961190 -0.015813
v 0.032430 -0.660505 -0.020979
v 0.043185 -0.660557 -0.021137
v 0.050288 0.961709 -0.028129
v 0.038368 0.962341 -0.028200
v 0.053926 -0.659393 -0.021459
v 0.043457 -0.660986 -0.030678
v 0.054445 -0.660554 -0.031169
v 0.032397 -0.660905 -0.030473
v 0.099259 0.216137 -1.052168
v 0.086504 0.204086 -1.054880
v 0.086331 0.216228 -1.052227
v 0.099330 0.203998 -1.054791
v 0.469348 -0.278022 0.358925
v 0.455349 -0.277673 0.371995
v 0.461640 -0.289677 0.358975
v 0.039096 -0.315112 -1.054905
v 0.038338 0.964319 -0.054051
v 0.050246 0.963716 -0.054024
v 0.050241 0.964550 -0.067474
v 0.038350 0.965120 -0.067543
v 0.039659 -0.327389 -1.050173
v 0.038366 0.965798 -0.081027
v 0.050248 0.965242 -0.080881
v 0.050265 0.965772 -0.093900
v 0.038378 0.966323 -0.094149
v 0.038382 0.966699 -0.106697
v 0.050270 0.966164 -0.106430
v 0.050262 0.966428 -0.118526
v 0.038381 0.966942 -0.118705
v 0.050243 0.966588 -0.130422
v 0.038371 0.967092 -0.130465
v 0.050215 0.966672 -0.142451
v 0.038361 0.967178 -0.142344
v 0.050186 0.966705 -0.154891
v 0.038355 0.967221 -0.154680
v 0.125302 0.179863 -1.058911
v 0.138157 0.191817 -1.055739
v 0.125341 0.167893 -1.061236
v 0.138198 0.179836 -1.058069
v 0.112357 0.179893 -1.059502
v 0.050248 0.966644 -0.206888
v 0.038463 0.967319 -0.206937
v 0.038417 0.967280 -0.194151
v 0.112409 0.167859 -1.061895
v 0.269785 -0.151660 -1.052118
v 0.255452 -0.164893 -1.056659
v 0.255484 -0.151521 -1.057577
v 0.269783 -0.165038 -1.051126
v 0.038544 0.967310 -0.230897
v 0.050392 0.966542 -0.230955
v 0.050469 0.966403 -0.242597
v 0.038571 0.967210 -0.242516
v 0.050547 0.966163 -0.254233
v 0.038607 0.967015 -0.254152
v 0.073973 0.204203 -1.054814
v 0.050629 0.965826 -0.265996
v 0.284367 -0.151773 -1.046010
v 0.284362 -0.165143 -1.045027
v 0.038660 0.966719 -0.265948
v 0.050715 0.965396 -0.277930
v 0.038729 0.966305 -0.277973
v 0.138700 -0.290864 -1.061082
v 0.138705 -0.302750 -1.057581
v 0.151148 -0.302618 -1.056284
v 0.086403 0.240422 -1.046779
v 0.086534 0.252346 -1.044076
v 0.099369 0.252304 -1.044030
v 0.038802 0.965819 -0.290110
v 0.050792 0.964906 -0.289978
v 0.050856 0.964370 -0.302069
v 0.038868 0.965279 -0.302257
v 0.038362 -0.137636 -1.087530
v 0.038367 -0.151195 -1.086477
v 0.026512 -0.150861 -1.086490
v 0.000000 -0.136301 -1.087613
v 0.113162 -0.327218 -1.050504
v 0.050923 0.963157 -0.326466
v 0.038933 0.964099 -0.326621
v 0.038915 0.964705 -0.314403
v 0.099298 0.240364 -1.046737
v 0.099447 0.264200 -1.041325
v 0.026527 -0.137269 -1.087524
v 0.050349 -0.151412 -1.086462
v 0.050913 0.962460 -0.338938
v 0.038922 0.963422 -0.339036
v 0.086648 0.264246 -1.041387
v 0.313762 -0.138547 -1.033162
v 0.313740 -0.151869 -1.032307
v 0.038765 0.960673 -0.377472
v 0.050737 0.959774 -0.377355
v 0.050676 0.958630 -0.389828
v 0.269580 -0.124482 -1.053636
v 0.269719 -0.138290 -1.052958
v 0.255412 -0.138140 -1.058444
v 0.038724 0.959501 -0.389926
v 0.255301 -0.124341 -1.059080
v 0.269393 -0.110098 -1.054080
v 0.255158 -0.110015 -1.059480
v 0.112309 0.203936 -1.054529
v 0.163859 -0.278866 -1.061217
v 0.163770 -0.290642 -1.058168
v 0.151249 -0.290761 -1.059744
v 0.328300 -0.151843 -1.024842
v 0.202106 -0.255261 -1.060000
v 0.189293 -0.266988 -1.060006
v 0.283927 -0.110190 -1.048111
v 0.190932 -0.325168 -1.043387
v 0.176859 -0.325849 -1.045168
v 0.190203 -0.313558 -1.047668
v 0.299020 -0.138502 -1.040266
v 0.298881 -0.124692 -1.040984
v 0.313670 -0.124784 -1.033890
v 0.138249 0.167888 -1.060314
v 0.284148 -0.124595 -1.047586
v 0.284296 -0.138419 -1.046892
v 0.298651 -0.110264 -1.041561
v 0.313458 -0.110344 -1.034475
v 0.051564 -0.723701 -0.437324
v 0.039947 -0.724698 -0.437576
v 0.039565 -0.722792 -0.448751
v 0.150192 -0.350711 -1.037557
v 0.163080 -0.338418 -1.041859
v 0.162336 -0.350762 -1.036182
v 0.150493 -0.338798 -1.043047
v 0.051158 -0.721601 -0.448635
v 0.202218 -0.266920 -1.057596
v 0.050674 -0.715106 -0.471740
v 0.039009 -0.716371 -0.471743
v 0.038773 -0.711955 -0.483458
v 0.189371 -0.278670 -1.057221
v 0.176499 -0.290501 -1.056316
v 0.176513 -0.278776 -1.059344
v 0.202360 0.099799 -1.059086
v 0.202274 0.086579 -1.060573
v 0.203979 -0.324456 -1.040748
v 0.204728 -0.335524 -1.035361
v 0.191730 -0.336780 -1.037793
v 0.268979 -0.068145 -1.053353
v 0.269058 -0.081485 -1.053954
v 0.254979 -0.081449 -1.059234
v 0.202374 -0.278559 -1.054955
v 0.215277 -0.278502 -1.051759
v 0.254977 -0.068101 -1.058605
v 0.215165 -0.266859 -1.054331
v 0.000000 -0.067792 -1.090090
v 0.014542 -0.055107 -1.089946
v 0.014583 -0.067835 -1.090022
v 0.283286 -0.068190 -1.047619
v 0.283454 -0.081508 -1.048151
v 0.176897 0.141710 -1.059376
v 0.038416 -0.692068 -0.530462
v 0.038413 -0.686865 -0.542313
v 0.050400 -0.691449 -0.530556
v 0.050412 -0.686322 -0.542433
v 0.050458 -0.706240 -0.495203
v 0.038502 -0.702274 -0.506939
v 0.050412 -0.701439 -0.506963
v 0.038410 -0.681601 -0.554258
v 0.050418 -0.681103 -0.554386
v 0.202499 0.127581 -1.055875
v 0.202522 0.141528 -1.054182
v 0.215389 0.141464 -1.051078
v 0.215383 0.127528 -1.052668
v 0.163858 -0.003890 -1.079543
v 0.311845 -0.017545 -1.030814
v 0.326265 -0.003878 -1.022612
v 0.326323 -0.017534 -1.023926
v 0.241507 0.023577 -1.055312
v 0.228281 0.049037 -1.056992
v 0.255024 -0.055332 -1.057707
v 0.255051 -0.042760 -1.056708
v 0.268956 -0.042838 -1.051441
v 0.268968 -0.055387 -1.052451
v 0.255053 -0.030098 -1.055628
v 0.268950 -0.030202 -1.050317
v 0.150898 0.203866 -1.052375
v 0.150957 0.191791 -1.054704
v 0.151026 0.179814 -1.056949
v 0.340897 -0.017549 -1.016619
v 0.340749 -0.003875 -1.015420
v 0.038607 -0.707217 -0.495198
v 0.000000 -0.055112 -1.090030
v 0.215166 0.061470 -1.059656
v 0.038478 -0.652656 -0.614762
v 0.050532 -0.652212 -0.614696
v 0.050498 -0.658461 -0.602689
v 0.151094 0.167839 -1.059061
v 0.241447 0.010195 -1.056750
v 0.176651 0.191794 -1.051731
v 0.189562 0.191864 -1.049710
v 0.176745 0.179829 -1.053765
v 0.189631 0.179883 -1.051627
v 0.202345 0.191973 -1.047330
v 0.202280 0.204000 -1.045363
v 0.214940 0.204140 -1.042751
v 0.228314 0.061436 -1.055684
v 0.241688 0.061407 -1.051346
v 0.189480 0.203887 -1.047653
v 0.189394 0.073982 -1.065136
v 0.000000 -0.163592 -1.085399
v 0.099847 -0.055550 -1.089009
v 0.241685 0.099645 -1.047828
v 0.228355 0.099688 -1.051935
v 0.241733 0.113360 -1.046522
v 0.176848 0.113569 -1.063172
v 0.189630 0.113572 -1.060495
v 0.228415 0.113420 -1.050540
v 0.189548 0.099826 -1.062164
v 0.163813 0.366993 -1.012222
v 0.163764 0.353112 -1.016112
v 0.151014 0.353036 -1.017208
v 0.311862 -0.003856 -1.029413
v 0.268983 -0.003584 -1.047740
v 0.255008 -0.017123 -1.054510
v 0.255048 -0.003534 -1.053148
v 0.268907 -0.017256 -1.049170
v 0.038428 -0.602929 -0.698102
v 0.050386 -0.603148 -0.698043
v 0.050429 -0.610470 -0.686015
v 0.038461 -0.610410 -0.686023
v 0.203416 -0.313139 -1.045211
v 0.038395 -0.595572 -0.710184
v 0.050353 -0.595931 -0.710066
v 0.150942 0.339867 -1.020792
v 0.283480 0.048984 -1.036948
v 0.283407 0.036561 -1.038034
v 0.269183 0.036537 -1.043735
v 0.283333 0.023701 -1.039220
v 0.269113 0.023668 -1.044987
v 0.215404 -0.290096 -1.049046
v 0.215638 -0.301552 -1.045918
v 0.163710 0.339909 -1.019722
v 0.255149 0.023627 -1.050362
v 0.176819 0.167738 -1.055606
v 0.189665 0.167692 -1.053364
v 0.202453 0.167674 -1.050796
v 0.202408 0.179954 -1.049154
v 0.215124 0.180026 -1.046345
v 0.215019 0.192098 -1.044636
v 0.255097 0.010213 -1.051738
v 0.269053 0.010226 -1.046324
v 0.229153 -0.301541 -1.041590
v 0.215943 -0.312771 -1.042365
v 0.228426 0.141397 -1.047609
v 0.228444 0.127458 -1.049093
v 0.228670 -0.290135 -1.045079
v 0.242748 -0.290313 -1.040253
v 0.038451 -0.558047 -0.779495
v 0.050510 -0.558137 -0.779409
v 0.050456 -0.563729 -0.768301
v 0.228471 -0.278517 -1.047952
v 0.219010 0.914371 0.129695
v 0.205503 0.918240 0.129659
v 0.205494 0.916309 0.142650
v 0.242253 -0.278643 -1.043408
v 0.050547 -0.552645 -0.790390
v 0.038482 -0.552742 -0.790443
v 0.038519 -0.547485 -0.801259
v 0.050579 -0.547192 -0.801266
v 0.038549 -0.542128 -0.812057
v 0.050604 -0.541667 -0.812113
v 0.038573 -0.536565 -0.822922
v 0.050620 -0.535961 -0.823024
v 0.241724 0.141352 -1.043772
v 0.269265 0.048997 -1.042559
v 0.269290 0.061345 -1.041494
v 0.283512 0.061297 -1.035970
v 0.038581 -0.524487 -0.845228
v 0.050625 -0.523684 -0.845379
v 0.050627 -0.529980 -0.834093
v 0.087207 -0.178347 -1.083554
v 0.215247 0.167694 -1.047907
v 0.227983 0.180084 -1.043161
v 0.050612 -0.495640 -0.892426
v 0.038569 -0.496708 -0.892394
v 0.038602 -0.489239 -0.904357
v 0.163611 0.288131 -1.032810
v 0.163607 0.276126 -1.035629
v 0.150834 0.276074 -1.036640
v 0.212268 0.615228 -0.912437
v 0.223376 0.628401 -0.903428
v 0.223503 0.616109 -0.909000
v 0.176339 0.240738 -1.042296
v 0.176336 0.252800 -1.039669
v 0.189193 0.252902 -1.038039
v 0.429735 -0.331433 0.586120
v 0.423846 -0.321366 0.579148
v 0.435589 -0.320602 0.586054
v 0.430414 -0.311482 0.579134
v 0.215272 0.099746 -1.055681
v 0.215344 0.113486 -1.054199
v 0.074873 -0.492899 -0.892453
v 0.074897 -0.500515 -0.880576
v 0.062644 -0.494363 -0.892445
v 0.000000 0.062407 -1.082070
v 0.000000 0.074450 -1.080509
v 0.014429 0.074687 -1.080293
v 0.150806 0.288171 -1.033802
v 0.164014 0.155280 -1.059474
v 0.164058 0.141848 -1.061479
v 0.241746 -0.255108 -1.048718
v 0.075184 -0.429301 -0.973291
v 0.075103 -0.439482 -0.962275
v 0.062778 -0.430721 -0.973507
v 0.151154 0.155357 -1.061124
v 0.150869 0.326940 -1.024214
v 0.050568 -0.462457 -0.939730
v 0.050580 -0.471543 -0.928043
v 0.038540 -0.464154 -0.939719
v 0.302692 -0.327851 -0.994731
v 0.306382 -0.340237 -0.984321
v 0.285723 -0.340919 -0.996287
v 0.309919 -0.349957 -0.976174
v 0.296846 -0.348584 -0.984857
v 0.163657 0.326946 -1.023159
v 0.150784 0.300806 -1.030782
v 0.163624 0.313865 -1.026495
v 0.163602 0.300732 -1.029789
v 0.038536 0.591734 -0.946060
v 0.038641 0.605821 -0.941075
v 0.050370 0.605452 -0.940731
v 0.050231 0.591357 -0.945746
v 0.241694 0.073849 -1.050168
v 0.038524 0.577468 -0.950889
v 0.050181 0.577138 -0.950577
v 0.269632 -0.219110 -1.044791
v 0.255444 -0.231399 -1.048251
v 0.255446 -0.219114 -1.050180
v 0.284445 -0.243380 -1.034437
v 0.269710 -0.243304 -1.040732
v 0.176553 0.203831 -1.049583
v 0.297257 -0.357547 -0.978124
v 0.061979 0.548454 -0.959650
v 0.062103 0.534356 -0.964310
v 0.050487 0.534362 -0.964511
v 0.269650 -0.206279 -1.046680
v 0.255428 -0.206246 -1.052082
v 0.014003 -0.467588 -0.939446
v 0.000000 -0.459431 -0.951021
v 0.014121 -0.458061 -0.951211
v 0.038576 -0.473138 -0.928009
v 0.050539 -0.432162 -0.973787
v 0.050532 -0.442667 -0.962659
v 0.038426 -0.433562 -0.974077
v 0.062121 0.506786 -0.973372
v 0.074001 0.520476 -0.968654
v 0.073958 0.506829 -0.973236
v 0.284186 -0.206224 -1.040550
v 0.299066 -0.151838 -1.039410
v 0.176451 0.216006 -1.047340
v 0.176380 0.228392 -1.044870
v 0.189315 0.228391 -1.043099
v 0.038800 0.534350 -0.964636
v 0.038605 0.548658 -0.960126
v 0.050330 0.548554 -0.959921
v 0.062083 0.493419 -0.977700
v 0.038912 0.506610 -0.973330
v 0.340967 0.048529 -1.011183
v 0.326514 0.036300 -1.018972
v 0.326652 0.048675 -1.018075
v 0.051351 -0.399245 -1.005262
v 0.063156 -0.409374 -0.994790
v 0.050880 -0.410346 -0.995092
v 0.327121 0.179964 -1.009385
v 0.327235 0.192228 -1.008198
v 0.341473 0.192196 -1.002124
v 0.062281 0.454130 -0.990179
v 0.062180 0.467192 -0.986061
v 0.341088 0.264820 -0.994071
v 0.341232 0.252977 -0.995620
v 0.326742 0.252937 -1.001235
v 0.074677 0.427139 -0.998557
v 0.062470 0.427212 -0.998498
v 0.074571 0.440849 -0.994358
v 0.062384 0.440897 -0.994300
v 0.050401 0.440936 -0.994146
v 0.050458 0.427287 -0.998346
v 0.050529 0.397809 -1.007174
v 0.038601 0.397801 -1.007017
v 0.050502 0.412894 -1.002699
v 0.038577 0.412966 -1.002505
v 0.062617 -0.669808 -0.578534
v 0.050444 -0.670211 -0.578508
v 0.050468 -0.664457 -0.590614
v 0.050571 0.367718 -1.015789
v 0.038612 0.353666 -1.019524
v 0.038612 0.367691 -1.015666
v 0.062647 -0.664069 -0.590600
v 0.113833 -0.404601 -0.994367
v 0.126925 -0.403023 -0.994445
v 0.126839 -0.412958 -0.983837
v 0.297353 -0.507544 -0.801410
v 0.284857 -0.511619 -0.801335
v 0.284744 -0.503683 -0.812329
v 0.341464 0.228864 -0.998514
v 0.341538 0.216632 -0.999861
v 0.327376 0.216656 -1.005685
v 0.050578 0.353639 -1.019653
v 0.000000 -0.401369 -1.006971
v 0.013773 -0.401056 -1.006595
v 0.014038 -0.412984 -0.996531
v 0.038606 0.340185 -1.023107
v 0.050559 0.340144 -1.023237
v 0.050423 0.313896 -1.029802
v 0.050312 0.301012 -1.032839
v 0.038485 0.300805 -1.032757
v 0.038553 0.313765 -1.029709
v 0.050075 0.276254 -1.038401
v 0.038189 0.264392 -1.040774
v 0.038287 0.276187 -1.038235
v 0.049966 0.264347 -1.041006
v 0.050188 0.288438 -1.035702
v 0.038389 0.288266 -1.035591
v 0.049856 0.252545 -1.043586
v 0.038095 0.252665 -1.043288
v 0.049767 0.240704 -1.046189
v 0.038012 0.240853 -1.045841
v 0.061639 0.216485 -1.051888
v 0.049720 0.216642 -1.051572
v 0.061572 0.228603 -1.049169
v 0.074233 -0.291249 -1.063227
v 0.049698 0.228749 -1.048851
v 0.037937 0.216827 -1.051176
v 0.037965 0.228915 -1.048463
v 0.037916 0.192520 -1.056795
v 0.037909 0.204677 -1.053965
v 0.049779 0.204497 -1.054333
v 0.099409 -0.291169 -1.063178
v 0.037943 0.180373 -1.059635
v 0.283141 -0.042921 -1.045740
v 0.283184 -0.055437 -1.046792
v 0.037988 0.168169 -1.062461
v 0.228333 0.154872 -1.046136
v 0.215344 0.154869 -1.049476
v 0.228178 0.167715 -1.044661
v 0.038712 -0.303033 -1.059117
v 0.151315 -0.278944 -1.062839
v 0.050228 -0.243221 -1.074394
v 0.050221 -0.255255 -1.071926
v 0.038311 -0.255191 -1.071956
v 0.283074 -0.017407 -1.043441
v 0.283105 -0.030323 -1.044621
v 0.062141 -0.279239 -1.066349
v 0.074143 -0.279269 -1.066505
v 0.038405 -0.279085 -1.066307
v 0.164348 -0.363242 -1.027202
v 0.150468 -0.361238 -1.031393
v 0.297488 -0.003771 -1.035856
v 0.297415 -0.017564 -1.037349
v 0.038105 0.142518 -1.068132
v 0.038169 0.128460 -1.071020
v 0.038268 0.100331 -1.076163
v 0.241441 -0.178519 -1.060368
v 0.255414 -0.178645 -1.055448
v 0.038227 0.113979 -1.073804
v 0.321817 -0.329095 -0.981604
v 0.318188 -0.316050 -0.991876
v 0.336923 -0.316381 -0.979825
v 0.285968 -0.353762 -0.987707
v 0.163941 -0.243324 -1.068830
v 0.163945 -0.255261 -1.066511
v 0.014533 0.062562 -1.081850
v 0.038308 -0.243196 -1.074435
v 0.150953 -0.369398 -1.024966
v 0.165014 -0.375692 -1.016139
v 0.163934 -0.231198 -1.071046
v 0.163928 -0.218715 -1.073102
v 0.163539 -0.314345 -1.050926
v 0.176621 -0.314020 -1.049302
v 0.050228 -0.230970 -1.076646
v 0.038301 -0.230991 -1.076668
v 0.050349 0.074900 -1.079812
v 0.026428 0.050214 -1.083137
v 0.038346 0.050080 -1.083032
v 0.026428 0.037454 -1.084487
v 0.038351 0.062558 -1.081546
v 0.176523 -0.302245 -1.052972
v 0.026402 0.062599 -1.081687
v 0.099644 0.049426 -1.081392
v 0.038214 -0.016791 -1.088660
v 0.099621 0.036748 -1.082771
v 0.138746 -0.095986 -1.086300
v 0.125902 -0.096026 -1.087393
v 0.014768 -0.109203 -1.089080
v 0.014796 -0.123182 -1.088398
v 0.000000 -0.122948 -1.088433
v 0.038326 -0.178302 -1.083919
v 0.163665 -0.302456 -1.054745
v 0.026256 0.100016 -1.076351
v 0.026218 0.113959 -1.073833
v 0.026171 0.128509 -1.070986
v 0.038250 0.010330 -1.086863
v 0.061774 0.204343 -1.054618
v 0.086315 0.228382 -1.049503
v 0.073807 0.216349 -1.052113
v 0.073721 0.228486 -1.049398
v 0.050336 -0.164857 -1.085262
v 0.050283 -0.178343 -1.083924
v 0.038278 -0.191967 -1.082420
v 0.074517 -0.191823 -1.082328
v 0.073825 0.240501 -1.046685
v 0.073996 0.252399 -1.043999
v 0.150858 0.216067 -1.049935
v 0.138144 0.216065 -1.050826
v 0.026064 0.204885 -1.053523
v 0.099519 0.276227 -1.038577
v 0.014169 0.205111 -1.053022
v 0.000000 0.205280 -1.052707
v 0.014243 0.217240 -1.050229
v 0.150840 0.228338 -1.047357
v 0.138144 0.228284 -1.048209
v 0.125313 0.216064 -1.051483
v 0.000000 0.217333 -1.049962
v 0.026122 0.217024 -1.050725
v 0.125325 0.228251 -1.048831
v 0.112322 0.216083 -1.051927
v 0.150850 0.264276 -1.039371
v 0.163584 0.264409 -1.038331
v 0.150813 0.313895 -1.027531
v 0.074125 0.264291 -1.041333
v 0.099257 0.228301 -1.049460
v 0.061788 0.252462 -1.043829
v 0.061663 0.240588 -1.046477
v 0.099402 0.191936 -1.057362
v 0.099541 0.167864 -1.062357
v 0.099480 0.179931 -1.059875
v 0.138136 0.252367 -1.042866
v 0.125326 0.240350 -1.046144
v 0.138147 0.240412 -1.045550
v 0.125295 0.264155 -1.040742
v 0.138077 0.276063 -1.037420
v 0.138111 0.264189 -1.040165
v 0.112333 0.228255 -1.049242
v 0.026366 -0.055072 -1.089931
v 0.229750 -0.312679 -1.037608
v 0.000000 0.506617 0.855597
v 0.000000 0.492712 0.862240
v 0.014394 0.492685 0.861650
v 0.014468 -0.266865 -1.069357
v 0.014418 -0.278870 -1.066289
v 0.000000 -0.278873 -1.066355
v 0.243607 -0.301713 -1.036364
v 0.028022 -0.555463 0.967335
v 0.037966 -0.555787 0.967878
v 0.017996 -0.472508 0.959075
v 0.008675 -0.472527 0.959118
v 0.008832 -0.480795 0.957181
v 0.018110 -0.518329 0.958783
v 0.009033 -0.517989 0.957613
v 0.008949 -0.527026 0.958596
v 0.000000 -0.535239 0.958965
v 0.008913 -0.535849 0.960590
v 0.000000 -0.615954 0.990108
v 0.009427 -0.607204 0.986408
v 0.000000 -0.606556 0.986314
v 0.009440 -0.598065 0.982501
v 0.018657 -0.598412 0.982657
v 0.018430 -0.565832 0.969868
v 0.027933 -0.566444 0.970678
v 0.009131 -0.564768 0.968790
v 0.018497 -0.554990 0.966393
v 0.283253 0.010224 -1.040534
v 0.000000 -0.631176 0.995459
v 0.009139 -0.630807 0.995373
v 0.009236 -0.624133 0.993024
v 0.000000 -0.598113 0.980861
v 0.027621 -0.607447 0.986033
v 0.027418 -0.616004 0.989451
v 0.000000 -0.624546 0.993241
v 0.009432 -0.616434 0.990323
v 0.018411 -0.615967 0.989983
v 0.018575 -0.607577 0.986609
v 0.297790 0.036545 -1.031973
v 0.297868 0.048935 -1.030970
v 0.312294 0.048826 -1.024667
v 0.018385 -0.623850 0.992926
v 0.017395 -0.630689 0.995110
v 0.027434 -0.624006 0.992564
v 0.255233 0.036494 -1.049030
v 0.027864 -0.578841 0.974958
v 0.027854 -0.589379 0.978888
v 0.027780 -0.598749 0.982573
v 0.000000 -0.588151 0.976690
v 0.026777 -0.631784 0.994977
v 0.067321 -0.625507 0.986044
v 0.028051 -0.545926 0.964973
v 0.037753 -0.566776 0.970976
v 0.009119 -0.554242 0.965263
v 0.000000 -0.554142 0.963260
v 0.000000 -0.565119 0.966622
v 0.018472 -0.545673 0.963925
v 0.028118 -0.435728 0.969602
v 0.037885 -0.436183 0.968222
v 0.037951 -0.446106 0.969359
v 0.018803 -0.430750 0.961088
v 0.009148 -0.430854 0.961408
v 0.018402 -0.436147 0.969141
v 0.028032 -0.431151 0.960604
v 0.027211 -0.454562 0.967931
v 0.305602 -0.280265 -1.014839
v 0.302730 -0.268091 -1.019988
v 0.318569 -0.268551 -1.011675
v 0.322485 -0.280690 -1.005647
v 0.000000 -0.437280 0.968740
v 0.255312 0.049000 -1.047774
v 0.255344 0.061379 -1.046616
v 0.000000 -0.577478 0.972061
v 0.047547 -0.566801 0.970722
v 0.027728 -0.527538 0.961554
v 0.027948 -0.536710 0.963143
v 0.018106 -0.527340 0.960101
v 0.018254 -0.536454 0.961879
v 0.000000 -0.508994 0.956129
v 0.009216 -0.509042 0.956904
v 0.009394 -0.499837 0.956482
v 0.017914 -0.500813 0.957605
v 0.009142 -0.545016 0.962753
v 0.000000 -0.544071 0.961042
v 0.018175 -0.491007 0.957776
v 0.000000 -0.499941 0.956344
v 0.008933 -0.490736 0.956998
v 0.026371 -0.491499 0.958480
v 0.026632 -0.500780 0.958681
v 0.074218 -0.267300 -1.069346
v 0.062116 -0.267284 -1.069309
v 0.037459 -0.431563 0.960212
v 0.000000 -0.463344 0.961979
v 0.026681 -0.472947 0.958608
v 0.026544 -0.463354 0.961510
v 0.037790 -0.454390 0.965329
v 0.000000 -0.481266 0.956848
v 0.026407 -0.481909 0.958005
v 0.026761 -0.509460 0.959287
v 0.000000 -0.431687 0.961460
v 0.018069 -0.509444 0.957954
v 0.017872 -0.481541 0.957432
v 0.027519 -0.518467 0.960249
v 0.269215 0.086380 -1.039556
v 0.255341 0.073814 -1.045522
v 0.255279 0.086433 -1.044497
v 0.038329 -0.267144 -1.069293
v 0.026421 -0.278969 -1.066231
v 0.000000 -0.526474 0.957811
v 0.037697 -0.463406 0.960470
v 0.000000 -0.517594 0.956811
v 0.000000 -0.472150 0.958541
v 0.000000 -0.490736 0.956512
v 0.028294 -0.429439 0.951563
v 0.019156 -0.429513 0.951614
v 0.285194 -0.255450 -1.031517
v 0.270108 -0.255232 -1.038118
v 0.009405 -0.429682 0.952784
v 0.000000 -0.430164 0.952397
v 0.274010 -0.360217 -0.989865
v 0.285694 -0.364735 -0.979571
v 0.255628 -0.255122 -1.043906
v 0.255492 -0.243309 -1.046178
v 0.028511 -0.429066 0.942910
v 0.273582 -0.371404 -0.981043
v 0.019677 -0.429161 0.943479
v 0.009603 -0.429370 0.943592
v 0.000000 -0.429548 0.943724
v 0.028357 -0.429335 0.935446
v 0.038232 -0.429498 0.934315
v 0.019839 -0.429267 0.935817
v 0.009309 -0.429422 0.936114
v 0.000000 -0.429591 0.935863
v 0.163840 0.061650 -1.072135
v 0.000000 0.300153 -1.032613
v 0.000000 0.313318 -1.029533
v 0.014898 0.313469 -1.029543
v 0.355735 0.099154 -1.001568
v 0.370201 0.099117 -0.994065
v 0.355691 0.085799 -1.002176
v 0.370127 0.085801 -0.994558
v 0.038982 -0.430635 0.925298
v 0.029036 -0.430461 0.926768
v 0.020318 -0.430238 0.927593
v 0.009565 -0.430029 0.928044
v 0.000000 -0.429956 0.927682
v 0.269250 0.113242 -1.037382
v 0.255298 0.099587 -1.043362
v 0.255333 0.113295 -1.042148
v 0.283460 0.113214 -1.032212
v 0.283445 0.099491 -1.033253
v 0.269223 0.099533 -1.038509
v 0.326815 0.127264 -1.013637
v 0.326830 0.141241 -1.012646
v 0.341226 0.141255 -1.006207
v 0.019967 -0.430635 0.920426
v 0.029324 -0.431130 0.919269
v 0.038790 -0.431494 0.917336
v 0.009663 -0.430324 0.920510
v 0.313643 -0.165242 -1.031341
v 0.299038 -0.165211 -1.038406
v 0.000000 -0.430461 0.920364
v 0.000000 -0.266778 -1.069466
v 0.298772 -0.219127 -1.032021
v 0.298781 -0.206263 -1.033928
v 0.313191 -0.206444 -1.026962
v 0.086830 -0.339941 -1.045719
v 0.086527 -0.352444 -1.039864
v 0.074788 -0.352656 -1.039992
v 0.061912 0.264322 -1.041199
v 0.217411 -0.334363 -1.032687
v 0.206079 -0.345839 -1.028972
v 0.099590 0.023663 -1.084102
v 0.298073 -0.081502 -1.041824
v 0.312517 -0.068272 -1.034587
v 0.312828 -0.081559 -1.034905
v 0.221266 -0.361859 -1.012824
v 0.233924 -0.357717 -1.010743
v 0.233859 -0.367586 -1.003382
v 0.297827 -0.068220 -1.041382
v 0.178774 -0.393616 -0.995426
v 0.192460 -0.390301 -0.995520
v 0.192125 -0.400683 -0.984775
v 0.220278 -0.372184 -1.004387
v 0.231761 -0.333878 -1.027451
v 0.219331 -0.344082 -1.026576
v 0.233084 -0.342998 -1.021680
v 0.178607 -0.349998 -1.033132
v 0.192267 -0.348022 -1.031176
v 0.150848 0.252487 -1.042057
v 0.150840 0.240515 -1.044723
v 0.241894 -0.266867 -1.046281
v 0.726062 0.049304 0.168805
v 0.721892 0.062018 0.181904
v 0.719410 0.049261 0.181901
v 0.312053 -0.043086 -1.033074
v 0.312253 -0.055562 -1.033965
v 0.297638 -0.055497 -1.040645
v 0.297522 -0.043010 -1.039642
v 0.139540 -0.362529 -1.032574
v 0.139617 -0.371829 -1.024429
v 0.127480 -0.363692 -1.033058
v 0.127328 -0.373505 -1.024375
v 0.114287 -0.374787 -1.024068
v 0.114800 -0.365184 -1.033354
v 0.341135 -0.030588 -1.017616
v 0.341447 -0.043164 -1.018374
v 0.326689 -0.043139 -1.026022
v 0.052099 -0.339846 -1.045288
v 0.051753 -0.352470 -1.039320
v 0.039830 -0.352351 -1.038976
v 0.138648 -0.351291 -1.038475
v 0.311914 -0.030513 -1.032022
v 0.297450 -0.030435 -1.038529
v 0.256040 -0.267004 -1.041138
v 0.000000 0.156018 -1.064848
v 0.000000 0.168624 -1.061776
v 0.014153 0.168428 -1.061983
v 0.283165 -0.003659 -1.041959
v 0.228088 -0.003538 -1.062788
v 0.215040 -0.003574 -1.066960
v 0.000000 -0.352252 -1.038470
v 0.000000 -0.339364 -1.044671
v 0.014416 -0.339468 -1.044558
v 0.139873 -0.401230 -0.994623
v 0.152648 -0.399113 -0.994874
v 0.152728 -0.408970 -0.984153
v 0.220735 -0.352521 -1.019438
v 0.178310 -0.360433 -1.024337
v 0.206350 -0.354925 -1.021460
v 0.241170 0.180125 -1.039587
v 0.227776 0.192225 -1.041594
v 0.227699 0.204288 -1.039767
v 0.240775 0.204426 -1.036391
v 0.241424 0.167705 -1.041000
v 0.241766 0.127392 -1.045146
v 0.206897 -0.376085 -1.005323
v 0.219734 -0.382700 -0.994774
v 0.038561 0.388903 0.894279
v 0.038622 0.402952 0.891206
v 0.189705 0.155048 -1.055150
v 0.000000 0.402706 0.893943
v 0.014702 0.388732 0.896268
v 0.014628 0.402767 0.893274
v 0.472332 0.155496 -0.927122
v 0.472002 0.142281 -0.927077
v 0.457652 0.142133 -0.937772
v 0.192924 -0.357517 -1.023484
v 0.194024 -0.368876 -1.015607
v 0.139787 0.402934 0.872034
v 0.139727 0.388943 0.875735
v 0.153334 0.388987 0.872440
v 0.207601 -0.365425 -1.014257
v 0.457895 0.155446 -0.937736
v 0.443218 0.142023 -0.948030
v 0.326892 0.154685 -1.011602
v 0.326993 0.167522 -1.010507
v 0.341315 0.167518 -1.004252
v 0.125384 0.155444 -1.063506
v 0.240856 0.192332 -1.038146
v 0.312585 0.167523 -1.016428
v 0.312482 0.154707 -1.017614
v 0.214857 0.228490 -1.038492
v 0.214891 0.216258 -1.040705
v 0.202217 0.216130 -1.043248
v 0.216542 -0.323790 -1.037755
v 0.189409 0.216029 -1.045483
v 0.230544 -0.323505 -1.032967
v 0.014565 0.429446 0.886238
v 0.000000 0.429347 0.887010
v 0.014572 0.416407 0.889953
v 0.202139 0.228420 -1.040953
v 0.244640 -0.312875 -1.031898
v 0.245990 -0.323990 -1.026283
v 0.189240 0.240770 -1.040598
v 0.202063 0.240750 -1.038556
v 0.163553 0.252643 -1.040999
v 0.026181 0.229097 -1.048038
v 0.163549 0.228383 -1.046255
v 0.163588 0.216043 -1.048794
v 0.014486 0.479864 0.867263
v 0.000000 0.479884 0.867931
v 0.000000 0.241509 -1.044832
v 0.014472 0.241274 -1.045103
v 0.000000 0.229451 -1.047336
v 0.026255 0.241034 -1.045464
v 0.202009 0.252909 -1.036088
v 0.214776 0.252875 -1.033819
v 0.214813 0.240745 -1.036190
v 0.163538 0.240635 -1.043644
v 0.189189 0.264693 -1.035447
v 0.227651 0.228577 -1.035703
v 0.227646 0.216392 -1.037824
v 0.240752 0.228664 -1.032495
v 0.062026 0.276305 -1.038541
v 0.074249 0.276328 -1.038628
v 0.086757 0.276294 -1.038653
v 0.240769 0.240791 -1.030370
v 0.163674 0.203836 -1.051145
v 0.163766 0.191776 -1.053382
v 0.176463 0.288126 -1.031576
v 0.176485 0.300656 -1.028587
v 0.189363 0.300613 -1.027140
v 0.312425 0.086071 -1.022435
v 0.312420 0.073464 -1.023111
v 0.297923 0.073595 -1.029260
v 0.297887 0.086206 -1.028503
v 0.261897 -0.354837 -1.000195
v 0.274700 -0.349948 -0.996994
v 0.014293 0.099989 -1.076396
v 0.014329 0.087005 -1.078528
v 0.000000 0.086819 -1.078684
v 0.176367 0.264563 -1.037029
v 0.189233 0.276325 -1.032820
v 0.314340 -0.243910 -1.020003
v 0.300804 -0.255791 -1.024073
v 0.299596 -0.243597 -1.027257
v 0.315851 -0.256198 -1.016415
v 0.176417 0.276220 -1.034357
v 0.201991 0.264760 -1.033574
v 0.202024 0.276426 -1.030993
v 0.214811 0.276501 -1.028875
v 0.486715 0.155570 -0.916052
v 0.297870 0.099425 -1.027621
v 0.297865 0.113173 -1.026669
v 0.312358 0.113117 -1.020783
v 0.312388 0.099304 -1.021652
v 0.443381 0.155344 -0.947873
v 0.269309 0.141283 -1.034904
v 0.163856 0.179805 -1.055531
v 0.163945 0.167786 -1.057504
v 0.313505 -0.231709 -1.022752
v 0.298987 -0.231465 -1.029888
v 0.313177 -0.219316 -1.024998
v 0.062614 0.455263 0.871620
v 0.062614 0.467771 0.866670
v 0.202504 0.154923 -1.052475
v 0.038044 0.155676 -1.065282
v 0.026078 0.155772 -1.065125
v 0.026041 0.168284 -1.062229
v 0.014193 0.155875 -1.064965
v 0.268933 0.180117 -1.031094
v 0.269168 0.167635 -1.032350
v 0.255092 0.167671 -1.036893
v 0.254797 0.180139 -1.035584
v 0.214770 0.264760 -1.031389
v 0.298135 0.192325 -1.019615
v 0.298066 0.204541 -1.018229
v 0.312893 0.204493 -1.012684
v 0.283448 0.180082 -1.026169
v 0.063459 -0.398535 -1.005019
v 0.075491 -0.408337 -0.994570
v 0.283557 0.167589 -1.027386
v 0.269291 0.154731 -1.033608
v 0.189302 0.288166 -1.030080
v 0.202097 0.288246 -1.028315
v 0.074984 -0.365217 -1.033242
v 0.063481 -0.365013 -1.032938
v 0.063405 -0.352575 -1.039590
v 0.227646 0.240772 -1.033488
v 0.051984 -0.388060 -1.015059
v 0.039868 -0.376940 -1.024029
v 0.051830 -0.376602 -1.024206
v 0.038574 -0.411294 -0.995501
v 0.038969 -0.399884 -1.005581
v 0.086278 -0.364799 -1.033393
v 0.240716 0.216527 -1.034542
v 0.261410 -0.366334 -0.991760
v 0.063401 -0.339998 -1.045377
v 0.254196 0.301257 -1.015492
v 0.254381 0.314111 -1.012506
v 0.268038 0.314162 -1.009180
v 0.038444 -0.697202 -0.518685
v 0.227655 0.264751 -1.028853
v 0.227689 0.276559 -1.026436
v 0.240789 0.276634 -1.023609
v 0.269283 0.073765 -1.040490
v 0.283436 0.086295 -1.034230
v 0.126865 -0.339349 -1.044742
v 0.127744 -0.351671 -1.038945
v 0.114709 -0.352061 -1.039338
v 0.414088 0.141684 -0.967117
v 0.414113 0.155001 -0.966707
v 0.428780 0.155156 -0.957516
v 0.000000 0.454462 0.878258
v 0.014589 0.454655 0.877452
v 0.000000 0.467151 0.873242
v 0.127494 -0.383057 -1.014674
v 0.139961 -0.381387 -1.014920
v 0.000000 0.441914 0.882877
v 0.282676 0.228857 -1.020215
v 0.282752 0.216739 -1.021973
v 0.268139 0.216715 -1.026661
v 0.026303 0.087254 -1.078346
v 0.255372 0.127344 -1.040850
v 0.255349 0.141319 -1.039540
v 0.189430 0.367292 -1.009330
v 0.202319 0.382147 -1.003249
v 0.202319 0.367492 -1.007550
v 0.240776 0.264753 -1.025932
v 0.240772 0.252831 -1.028181
v 0.227645 0.252851 -1.031198
v 0.038998 0.546928 0.831436
v 0.074706 0.520505 0.840359
v 0.038712 0.455008 0.875045
v 0.328051 -0.165224 -1.023923
v 0.342226 -0.165157 -1.016205
v 0.050835 0.493395 0.857448
v 0.039087 0.507034 0.852633
v 0.038809 0.493167 0.859152
v 0.256711 -0.278886 -1.037974
v 0.000000 0.547584 0.833401
v 0.000000 0.535289 0.840560
v 0.014539 0.535337 0.839974
v 0.062742 0.493488 0.855553
v 0.062927 0.506992 0.849268
v 0.051160 0.507069 0.851045
v 0.038481 0.558440 0.824704
v 0.038497 0.570280 0.817194
v 0.051040 0.599931 0.793160
v 0.062625 0.607173 0.785044
v 0.014551 0.467244 0.872493
v 0.000000 0.572752 0.816446
v 0.013711 0.547734 0.832798
v 0.152084 -0.379100 -1.015376
v 0.152480 -0.389134 -1.005307
v 0.012838 0.584097 0.808806
v 0.000000 0.584533 0.808735
v 0.013426 0.594738 0.801181
v 0.000000 0.595364 0.801195
v 0.013818 0.605325 0.793368
v 0.000000 0.605975 0.793404
v 0.163351 -0.326326 -1.046700
v 0.086789 0.599047 0.784820
v 0.113585 -0.339555 -1.045297
v 0.062285 0.301179 -1.032896
v 0.050927 0.589579 0.801077
v 0.037922 0.581477 0.809068
v 0.000000 0.616657 0.785310
v 0.014142 0.615910 0.785266
v 0.062147 0.288572 -1.035790
v 0.074501 0.301289 -1.032909
v 0.074366 0.288650 -1.035834
v 0.206199 -0.386689 -0.995305
v 0.219268 -0.393280 -0.984518
v 0.000000 0.638121 0.768431
v 0.014516 0.637205 0.768393
v 0.014635 0.647640 0.759696
v 0.247996 -0.361626 -1.001672
v 0.014370 0.626555 0.776924
v 0.062529 0.638089 0.759767
v 0.050462 0.631041 0.768433
v 0.000000 0.627385 0.776962
v 0.340931 0.276698 -0.992433
v 0.326493 0.264826 -0.999626
v 0.067398 -0.608491 0.979995
v 0.067326 -0.589410 0.973843
v 0.000000 0.688609 0.723170
v 0.014813 0.687236 0.723240
v 0.014866 0.696483 0.713566
v 0.000000 0.679034 0.732605
v 0.014773 0.677761 0.732663
v 0.074393 -0.255258 -1.071839
v 0.062219 -0.255271 -1.071890
v 0.000000 0.733611 0.672082
v 0.000000 0.724830 0.682821
v 0.015205 0.732065 0.672282
v 0.298016 0.154674 -1.023273
v 0.298082 0.167550 -1.022063
v 0.283577 0.154700 -1.028624
v 0.062422 0.314019 -1.029857
v 0.038456 0.644005 0.759748
v 0.026484 0.646083 0.759710
v 0.026417 0.635655 0.768398
v 0.074643 0.314112 -1.029855
v 0.278382 -0.314550 -1.015402
v 0.275763 -0.302702 -1.021882
v 0.294118 -0.303397 -1.012255
v 0.342902 -0.095938 -1.019107
v 0.273583 -0.291054 -1.027193
v 0.271891 -0.279257 -1.031591
v 0.288341 -0.279715 -1.023694
v 0.038967 0.761671 0.629118
v 0.075537 0.775933 0.596973
v 0.063122 0.731234 0.661683
v 0.015272 0.740739 0.661436
v 0.038431 0.633649 0.768430
v 0.026653 0.694754 0.713612
v 0.050924 0.734189 0.661695
v 0.026617 0.685512 0.723276
v 0.086968 0.301317 -1.032878
v 0.086868 0.288652 -1.035820
v 0.000000 0.742357 0.661161
v 0.281727 -0.327297 -1.006986
v 0.262671 -0.325724 -1.017585
v 0.000000 0.697905 0.713477
v 0.014934 0.705562 0.703634
v 0.000000 0.707002 0.703519
v 0.327662 -0.081684 -1.027405
v 0.327300 -0.068324 -1.027264
v 0.342180 -0.068397 -1.019365
v 0.342573 -0.081849 -1.019326
v 0.025795 0.571966 0.816799
v 0.290852 -0.291634 -1.018637
v 0.138039 0.300905 -1.031560
v 0.138074 0.313957 -1.028353
v 0.125299 0.301025 -1.032140
v 0.125346 0.314045 -1.028952
v 0.257647 -0.290622 -1.034401
v 0.015123 0.723300 0.682950
v 0.038889 0.736729 0.661672
v 0.038829 0.728105 0.672429
v 0.037859 0.591797 0.801514
v 0.026465 0.593629 0.801180
v 0.025670 0.583352 0.808769
v 0.015033 0.714460 0.693402
v 0.074584 0.603428 0.784925
v 0.062865 0.596904 0.793011
v 0.313159 -0.095683 -1.034850
v 0.328009 -0.095800 -1.027258
v 0.026410 -0.267016 -1.069274
v 0.000000 0.715959 0.693293
v 0.112496 0.301177 -1.032511
v 0.112566 0.314128 -1.029370
v 0.327407 -0.193071 -1.021499
v 0.327046 -0.206672 -1.019766
v 0.313366 -0.192914 -1.028755
v 0.087091 0.314165 -1.029802
v 0.151311 -0.178101 -1.079908
v 0.163898 -0.178120 -1.078412
v 0.341316 0.099170 -1.008647
v 0.138047 0.288242 -1.034570
v 0.326967 -0.055601 -1.026793
v 0.341798 -0.055663 -1.018981
v 0.125274 0.288333 -1.035140
v 0.112442 0.288455 -1.035514
v 0.038446 0.623243 0.776949
v 0.026331 0.625188 0.776941
v 0.027049 0.747420 0.650713
v 0.015297 0.749315 0.650484
v 0.014744 0.794876 0.586525
v 0.026749 0.793314 0.586433
v 0.026702 0.799902 0.575779
v 0.026262 0.614614 0.785260
v 0.026895 0.779295 0.607524
v 0.014699 0.657945 0.750859
v 0.026560 0.666357 0.741883
v 0.241410 -0.003521 -1.058175
v 0.000000 0.767829 0.628082
v 0.015170 0.765957 0.628609
v 0.015052 0.773820 0.617889
v 0.026967 0.771790 0.618164
v 0.027027 0.763932 0.628932
v 0.026721 0.830456 0.519839
v 0.026697 0.824497 0.531521
v 0.038883 0.829196 0.519716
v 0.000000 0.775544 0.617486
v 0.014944 0.781199 0.607375
v 0.000000 0.782700 0.607221
v 0.026679 0.818528 0.542864
v 0.297589 0.010198 -1.034409
v 0.297695 0.023717 -1.033110
v 0.312063 0.023644 -1.026706
v 0.311945 0.010133 -1.027987
v 0.297640 0.228864 -1.015167
v 0.312186 0.036449 -1.025610
v 0.283498 0.073690 -1.035070
v 0.026672 0.806304 0.564972
v 0.326781 0.060943 -1.017318
v 0.000000 0.802206 0.575929
v 0.014669 0.801341 0.575882
v 0.014629 0.807586 0.565024
v 0.000000 0.808379 0.564987
v 0.026821 0.786445 0.596976
v 0.014601 0.813640 0.554045
v 0.000000 0.814354 0.554028
v 0.014566 0.819557 0.542971
v 0.000000 0.820163 0.543033
v 0.027056 0.755787 0.639802
v 0.000000 0.825962 0.531783
v 0.014531 0.825417 0.531662
v 0.014501 0.831340 0.519950
v 0.000000 0.831885 0.519963
v 0.014495 0.849397 0.482617
v 0.000000 0.850138 0.482041
v 0.000000 0.844115 0.494772
v 0.014490 0.843427 0.495223
v 0.014513 0.855151 0.470173
v 0.087847 0.851228 0.459102
v 0.087854 0.856984 0.446830
v 0.075434 0.853538 0.459017
v 0.026537 0.889620 0.383194
v 0.026611 0.885003 0.396029
v 0.026788 0.842504 0.495453
v 0.014487 0.837366 0.507759
v 0.026688 0.880224 0.408769
v 0.014496 0.876031 0.421244
v 0.026753 0.875321 0.421355
v 0.026753 0.836469 0.507793
v 0.014452 0.880936 0.408601
v 0.630080 -0.384714 -0.014531
v 0.626087 -0.384510 -0.002486
v 0.622714 -0.396763 -0.014295
v 0.741617 -0.229676 -0.093057
v 0.747558 -0.217102 -0.093092
v 0.744517 -0.217148 -0.079865
v 0.038949 0.874376 0.421487
v 0.038986 0.869282 0.433914
v 0.051067 0.873213 0.421637
v 0.026810 0.848445 0.482984
v 0.014517 0.860667 0.457953
v 0.026818 0.859764 0.458269
v 0.026821 0.854215 0.470568
v 0.508809 0.048871 0.703070
v 0.498211 0.061013 0.713863
v 0.498950 0.048938 0.713743
v 0.326293 0.010027 -1.021254
v 0.326385 0.023483 -1.020024
v 0.014425 0.885710 0.395780
v 0.062680 0.353595 -1.019735
v 0.062635 0.340116 -1.023313
v 0.486484 0.086112 0.724892
v 0.486804 0.073354 0.724787
v 0.497693 0.073334 0.713941
v 0.074971 0.353570 -1.019724
v 0.074898 0.340099 -1.023308
v 0.189419 0.353397 -1.013258
v 0.189404 0.340087 -1.016930
v 0.176536 0.339984 -1.018436
v 0.297915 0.061215 -1.030079
v 0.202309 0.353531 -1.011532
v 0.215273 0.367635 -1.005575
v 0.026411 -0.255066 -1.071987
v 0.164065 0.113543 -1.065542
v 0.254391 0.192397 -1.034266
v 0.254214 0.204532 -1.032641
v 0.268253 0.204582 -1.028361
v 0.414006 0.204356 -0.965062
v 0.399220 0.204340 -0.973277
v 0.413926 0.216488 -0.964617
v 0.062676 0.367709 -1.015865
v 0.139921 -0.391295 -1.004970
v 0.074975 0.367667 -1.015866
v 0.341280 0.113072 -1.007917
v 0.326885 0.099222 -1.015327
v 0.283680 -0.095591 -1.048310
v 0.298364 -0.095616 -1.041869
v 0.298124 0.180040 -1.020865
v 0.312720 0.179998 -1.015259
v 0.327320 0.204451 -1.006963
v 0.000000 0.895231 0.369762
v 0.000000 0.890895 0.382541
v 0.014453 0.894709 0.370055
v 0.087448 0.353503 -1.019636
v 0.087363 0.340074 -1.023214
v 0.000000 0.899351 0.356995
v 0.014492 0.898877 0.357249
v 0.014510 0.902842 0.344494
v 0.000000 0.861305 0.457636
v 0.014526 0.865935 0.445842
v 0.428691 0.141839 -0.957803
v 0.326870 -0.219619 -1.017859
v 0.297943 0.141248 -1.024477
v 0.370033 0.204346 -0.988087
v 0.355711 0.204379 -0.994755
v 0.369954 0.216556 -0.987224
v 0.000000 0.886316 0.395434
v 0.014424 0.890315 0.382904
v 0.326841 0.113086 -1.014534
v 0.712923 -0.301584 -0.129656
v 0.715692 -0.301589 -0.141707
v 0.719191 -0.289783 -0.129634
v 0.254180 0.216644 -1.030833
v 0.268176 0.228819 -1.024785
v 0.341241 0.127269 -1.007101
v 0.327799 -0.244295 -1.012917
v 0.327043 -0.232072 -1.015666
v 0.339499 -0.232550 -1.008882
v 0.087475 0.367604 -1.015768
v 0.355669 0.216606 -0.993733
v 0.339699 -0.220137 -1.010848
v 0.014528 0.910060 0.319400
v 0.014560 0.913283 0.307169
v 0.000000 0.910489 0.319007
v 0.340226 -0.207138 -1.012562
v 0.000000 0.913671 0.306825
v 0.014517 0.906577 0.331850
v 0.000000 0.907009 0.331503
v 0.312879 0.216689 -1.011303
v 0.382346 -0.179148 -0.990082
v 0.367078 -0.193846 -0.998355
v 0.368765 -0.179181 -0.998943
v 0.254226 0.228753 -1.028874
v 0.399148 0.216494 -0.972668
v 0.384540 0.204332 -0.980952
v 0.409762 -0.178973 -0.970873
v 0.407027 -0.193680 -0.970812
v 0.393569 -0.193825 -0.980514
v 0.380244 -0.193904 -0.989710
v 0.396016 -0.179080 -0.980713
v 0.127089 -0.393037 -1.004757
v 0.114136 -0.384377 -1.014588
v 0.326916 0.085945 -1.016039
v 0.138216 0.339856 -1.021648
v 0.138293 0.353000 -1.018093
v 0.075415 -0.376255 -1.024403
v 0.063508 -0.376420 -1.024456
v 0.268117 0.264767 -1.018826
v 0.268184 0.252842 -1.020853
v 0.254276 0.252819 -1.024726
v 0.268203 0.240869 -1.022840
v 0.282538 0.252874 -1.016510
v 0.282415 0.264800 -1.014586
v 0.000000 0.903277 0.344212
v 0.113915 -0.394490 -1.004659
v 0.026331 0.909588 0.319704
v 0.026329 0.912852 0.307453
v 0.023563 -0.488399 0.295115
v 0.023016 -0.494783 0.283214
v 0.011801 -0.494643 0.283143
v 0.012262 -0.488578 0.294592
v 0.000000 -0.494902 0.282905
v 0.000000 -0.489063 0.293005
v 0.189380 0.313838 -1.023812
v 0.189437 0.382017 -1.005022
v 0.022557 -0.498450 0.272131
v 0.074858 0.397684 -1.007316
v 0.074771 0.412730 -1.002887
v 0.087260 0.412612 -1.002817
v 0.000000 -0.498685 0.272204
v 0.011483 -0.498432 0.272201
v 0.000000 -0.501164 0.261469
v 0.011220 -0.500991 0.261347
v 0.178727 -0.403794 -0.984616
v 0.000000 0.922046 0.270547
v 0.014690 0.921795 0.270547
v 0.014683 0.924439 0.257761
v 0.000000 0.924707 0.257674
v 0.176495 0.313849 -1.025257
v 0.021822 -0.511247 0.216696
v 0.010799 -0.515137 0.205276
v 0.021807 -0.515186 0.205299
v 0.026355 0.915885 0.295296
v 0.026398 0.918738 0.283073
v 0.050558 -0.645724 -0.626627
v 0.038501 -0.646144 -0.626699
v 0.038520 -0.639380 -0.638546
v 0.010787 -0.519824 0.193763
v 0.010826 -0.511151 0.216769
v 0.021859 -0.507986 0.228017
v 0.010871 -0.507889 0.228159
v 0.021915 -0.505325 0.239212
v 0.233874 -0.350049 -1.016369
v 0.248244 -0.343972 -1.014274
v 0.248263 -0.351241 -1.009193
v 0.026359 0.906059 0.332143
v 0.038488 -0.617883 -0.674037
v 0.050485 -0.617787 -0.674055
v 0.050531 -0.625014 -0.662167
v 0.043380 -0.504170 0.239075
v 0.054050 -0.502639 0.239085
v 0.054014 -0.500880 0.250078
v 0.163854 0.381808 -1.007956
v 0.176615 0.381897 -1.006596
v 0.010940 -0.505271 0.239389
v 0.267944 0.520941 -0.940192
v 0.268154 0.507146 -0.946311
v 0.254184 0.507211 -0.949886
v 0.022028 -0.503070 0.250276
v 0.011032 -0.503091 0.250436
v 0.000000 -0.503064 0.250652
v 0.000000 -0.505065 0.239651
v 0.050411 -0.569576 -0.756993
v 0.038420 -0.563509 -0.768387
v 0.176510 0.326980 -1.021899
v 0.189392 0.327020 -1.020427
v 0.032699 -0.505015 0.239115
v 0.032658 -0.507632 0.227954
v 0.043386 -0.502120 0.250111
v 0.032768 -0.502803 0.250171
v 0.022229 -0.500937 0.261222
v 0.202294 0.340168 -1.015232
v 0.000000 -0.507576 0.228408
v 0.423563 -0.178810 -0.960659
v 0.164076 0.127779 -1.063529
v 0.032639 -0.510810 0.216703
v 0.176568 0.353240 -1.014791
v 0.000000 -0.510819 0.216955
v 0.038584 -0.530698 -0.833957
v 0.176595 0.367124 -1.010883
v 0.233428 -0.378126 -0.994093
v 0.050639 -0.421333 -0.984597
v 0.038441 -0.422514 -0.984969
v 0.176874 0.155178 -1.057485
v 0.326468 -0.030565 -1.025074
v 0.050327 0.930049 0.219770
v 0.038359 0.930665 0.219458
v 0.355939 -0.030595 -1.009583
v 0.040284 -0.340078 -1.044763
v 0.021813 -0.519762 0.193882
v 0.000000 -0.514775 0.205367
v 0.000000 -0.519570 0.193737
v 0.259079 -0.302098 -1.029859
v 0.254268 0.240823 -1.026824
v 0.254252 0.264752 -1.022584
v 0.000000 -0.524943 0.182199
v 0.021838 -0.524851 0.182491
v 0.010810 -0.525024 0.182301
v 0.000000 0.935828 0.193665
v 0.014736 0.935539 0.193645
v 0.014827 0.937397 0.180981
v 0.000000 0.937665 0.181113
v 0.010848 -0.530572 0.170921
v 0.267949 0.288896 -1.014482
v 0.267892 0.301358 -1.012064
v 0.281966 0.301410 -1.008193
v 0.312380 0.061090 -1.023854
v 0.260741 -0.313562 -1.024527
v 0.014904 0.939260 0.168012
v 0.000000 0.939545 0.168107
v 0.254200 0.288815 -1.018018
v 0.227847 0.300920 -1.021119
v 0.227994 0.313937 -1.017961
v 0.241056 0.314026 -1.015421
v 0.254227 0.276704 -1.020358
v 0.268030 0.276739 -1.016720
v 0.021877 -0.535957 0.159953
v 0.021856 -0.530295 0.171166
v 0.010883 -0.536312 0.159643
v 0.340734 0.023402 -1.013004
v 0.340699 0.010002 -1.014159
v 0.010878 -0.542100 0.148561
v 0.021848 -0.541635 0.148934
v 0.000000 -0.542242 0.148241
v 0.000000 -0.536414 0.159463
v 0.214982 0.300752 -1.023420
v 0.215087 0.313872 -1.020180
v 0.026478 0.933216 0.206398
v 0.026456 0.931175 0.219070
v 0.010853 -0.547910 0.137733
v 0.021805 -0.547384 0.138133
v 0.000000 -0.548086 0.137350
v 0.240874 0.301093 -1.018502
v 0.240819 0.288672 -1.021155
v 0.227760 0.288533 -1.023869
v 0.000000 0.941467 0.154721
v 0.014951 0.941141 0.154827
v 0.014982 0.943008 0.141619
v 0.000000 0.943396 0.141295
v 0.026579 0.937018 0.180962
v 0.026631 0.938880 0.167965
v 0.214889 0.288393 -1.026238
v 0.015010 0.944818 0.128643
v 0.000000 0.945197 0.128337
v 0.010819 -0.553793 0.127152
v 0.163919 -0.267088 -1.063985
v 0.015028 0.946557 0.115984
v 0.000000 0.946881 0.115923
v 0.010766 -0.559813 0.116806
v 0.021718 -0.559368 0.117172
v 0.021757 -0.553263 0.127549
v 0.010726 -0.566102 0.106674
v 0.000000 -0.559918 0.116436
v 0.000000 -0.566074 0.106296
v 0.067364 -0.599245 0.976979
v 0.043116 -0.544154 0.138719
v 0.021690 -0.565822 0.107009
v 0.053621 -0.541062 0.138900
v 0.355465 0.060688 -1.003215
v 0.341114 0.060801 -1.010460
v 0.010698 -0.572826 0.096783
v 0.021669 -0.572773 0.097069
v 0.000000 -0.572563 0.096395
v 0.000000 0.948496 0.103523
v 0.015046 0.948224 0.103421
v 0.015056 0.949879 0.090535
v 0.000000 0.950144 0.090722
v 0.312400 0.141237 -1.018730
v 0.312357 0.127261 -1.019803
v 0.297887 0.127271 -1.025624
v 0.032495 -0.552128 0.127861
v 0.399431 0.141513 -0.975926
v 0.021665 -0.580376 0.087325
v 0.010701 -0.580188 0.087122
v 0.000000 -0.579558 0.086777
v 0.026728 0.946121 0.116027
v 0.026719 0.944370 0.128773
v 0.399411 0.154849 -0.975399
v 0.384768 0.141387 -0.984245
v 0.384727 0.154758 -0.983604
v 0.026701 0.942570 0.141723
v 0.015101 0.951546 0.076995
v 0.026769 0.951167 0.076980
v 0.026804 0.952837 0.063128
v 0.355629 0.154753 -0.998545
v 0.355644 0.141310 -0.999388
v 0.297886 0.216722 -1.016763
v 0.282971 0.204579 -1.023542
v 0.010762 -0.588336 0.077618
v 0.000000 -0.587378 0.077394
v 0.255274 0.154783 -1.038206
v 0.000000 -0.596367 0.068142
v 0.026672 0.940735 0.154834
v 0.370155 0.141338 -0.992076
v 0.021682 -0.588701 0.077720
v 0.032631 -0.514627 0.205384
v 0.032631 -0.529348 0.171417
v 0.053534 -0.576537 0.087408
v 0.042996 -0.578720 0.087456
v 0.067285 -0.578532 0.970776
v 0.014230 0.142689 -1.067949
v 0.000000 0.142791 -1.067904
v 0.064075 -0.591641 0.067887
v 0.074765 -0.587448 0.067844
v 0.057335 -0.566749 0.969800
v 0.067357 -0.555661 0.965569
v 0.283204 0.192378 -1.024970
v 0.042862 -0.615818 0.048497
v 0.000000 0.953555 0.062888
v 0.015150 0.953238 0.063040
v 0.015170 0.954922 0.048991
v 0.000000 0.955269 0.048756
v 0.268499 0.192409 -1.029888
v 0.312813 0.192270 -1.013997
v 0.021667 -0.636530 0.028667
v 0.384464 0.216501 -0.980221
v 0.341527 0.204415 -1.001022
v 0.064083 -0.637200 0.017980
v 0.064141 -0.644334 0.007809
v 0.015147 0.956554 0.035101
v 0.015082 0.958105 0.021572
v 0.000000 0.956920 0.034681
v 0.000000 0.958471 0.021042
v 0.064231 -0.649999 -0.002226
v 0.053634 -0.652163 -0.002027
v 0.014993 0.959554 0.008568
v 0.000000 0.959902 0.008110
v 0.000000 -0.651607 0.008235
v 0.011023 -0.652106 0.007973
v 0.010974 -0.645658 0.018531
v 0.021799 -0.661021 -0.030502
v 0.011182 -0.661629 -0.030830
v 0.011328 -0.661567 -0.039304
v 0.021040 -0.661206 -0.039316
v 0.000000 -0.656056 -0.001528
v 0.011031 -0.656272 -0.001834
v 0.350898 -0.233106 -1.002590
v 0.340097 -0.244642 -1.006290
v 0.350988 -0.244775 -1.000545
v 0.021887 -0.659088 -0.011739
v 0.021852 -0.660484 -0.020984
v 0.351721 -0.220896 -1.004021
v 0.011161 -0.660735 -0.020931
v 0.011086 -0.659089 -0.011355
v 0.000000 0.961231 -0.004184
v 0.014895 0.960902 -0.003911
v 0.014806 0.962149 -0.016057
v 0.000000 0.962480 -0.016156
v 0.026575 0.966771 -0.094553
v 0.026563 0.966272 -0.081326
v 0.014725 0.963312 -0.028253
v 0.000000 0.963673 -0.028256
v 0.352790 -0.207861 -1.005325
v 0.000000 -0.660762 -0.020727
v 0.000000 -0.661664 -0.031156
v 0.051690 -0.364801 -1.032270
v 0.370120 0.154733 -0.991319
v 0.050058 0.155598 -1.065394
v 0.026123 0.142593 -1.068041
v 0.353974 -0.193755 -1.006555
v 0.026531 -0.339865 -1.044442
v 0.246998 -0.335030 -1.020174
v 0.087734 -0.386348 -1.014727
v 0.087986 -0.396784 -1.004713
v 0.075465 -0.387062 -1.014854
v 0.026541 0.965611 -0.067672
v 0.026517 0.964816 -0.054085
v 0.062716 -0.441076 -0.962459
v 0.026715 0.959118 0.008911
v 0.026775 0.957668 0.021914
v 0.026811 0.956128 0.035359
v 0.241610 0.154850 -1.042392
v 0.282691 0.493657 -0.948156
v 0.282773 0.480485 -0.953699
v 0.268445 0.480533 -0.957498
v 0.000000 0.965586 -0.054204
v 0.014743 0.965236 -0.054137
v 0.014781 0.966014 -0.067878
v 0.000000 0.966345 -0.068156
v 0.039137 -0.364871 -1.031874
v 0.026576 0.967127 -0.107083
v 0.000000 0.966954 -0.082328
v 0.014804 0.966654 -0.081747
v 0.014810 0.967136 -0.095121
v 0.000000 0.967407 -0.095840
v 0.202271 0.327060 -1.018764
v 0.014843 0.967977 -0.154010
v 0.026599 0.967685 -0.167324
v 0.014866 0.968034 -0.167076
v 0.026581 0.967644 -0.154342
v 0.026534 0.962866 -0.028249
v 0.026509 0.963904 -0.040905
v 0.000000 0.967912 -0.119527
v 0.000000 0.967707 -0.108134
v 0.014813 0.967676 -0.119222
v 0.014810 0.967463 -0.107570
v 0.284936 -0.428349 -0.916375
v 0.272480 -0.424234 -0.928199
v 0.285078 -0.418661 -0.927890
v 0.341398 0.179940 -1.003207
v 0.014824 0.967812 -0.130514
v 0.000000 0.968047 -0.130580
v 0.000000 0.968158 -0.141825
v 0.014833 0.967906 -0.141951
v 0.000000 0.968241 -0.153828
v 0.191825 -0.439039 -0.939669
v 0.178749 -0.441773 -0.939523
v 0.178744 -0.432669 -0.951038
v 0.050886 -0.718666 -0.460123
v 0.039270 -0.720003 -0.460150
v 0.038509 0.967336 -0.219113
v 0.026653 0.967922 -0.219101
v 0.026662 0.967864 -0.207009
v 0.038382 0.967258 -0.180922
v 0.050172 0.966686 -0.181053
v 0.050196 0.966668 -0.194183
v 0.026648 0.960463 -0.003651
v 0.014709 0.964338 -0.040899
v 0.312609 0.228857 -1.009811
v 0.026575 0.967588 -0.142149
v 0.075021 -0.546309 -0.801252
v 0.062713 -0.546807 -0.801264
v 0.062722 -0.541111 -0.812154
v 0.000000 0.968372 -0.180735
v 0.014879 0.968097 -0.180775
v 0.014873 0.968173 -0.194243
v 0.075019 -0.552129 -0.790304
v 0.000000 0.968449 -0.194280
v 0.014831 0.968266 -0.206973
v 0.000000 0.968551 -0.206985
v 0.356324 -0.043189 -1.010173
v 0.356741 -0.055734 -1.010574
v 0.282622 0.240907 -1.018386
v 0.026623 0.967732 -0.180844
v 0.205694 -0.397199 -0.984762
v 0.193108 -0.379626 -1.005915
v 0.179448 -0.372030 -1.016419
v 0.297012 0.264823 -1.009946
v 0.296782 0.276807 -1.008067
v 0.311490 0.276803 -1.003162
v 0.401691 -0.056001 -0.981873
v 0.402124 -0.068867 -0.981936
v 0.387219 -0.068797 -0.992007
v 0.357166 -0.068557 -1.010782
v 0.357549 -0.082011 -1.010683
v 0.297430 0.240930 -1.013485
v 0.297229 0.252901 -1.011742
v 0.312039 0.252917 -1.006618
v 0.151081 0.366864 -1.013368
v 0.000000 0.968809 -0.231043
v 0.014697 0.968424 -0.230880
v 0.014684 0.968409 -0.242576
v 0.000000 0.968869 -0.242858
v 0.311765 0.264832 -1.004931
v 0.014749 0.968244 -0.254260
v 0.000000 0.968678 -0.254471
v 0.112812 0.353265 -1.019148
v 0.112875 0.367312 -1.015280
v 0.000000 0.968373 -0.266232
v 0.014849 0.967952 -0.266113
v 0.014942 0.967560 -0.278283
v 0.014870 0.288054 -1.035355
v 0.000000 0.276370 -1.037765
v 0.000000 0.287967 -1.035315
v 0.247601 -0.372520 -0.992997
v 0.015081 0.964796 -0.339210
v 0.000000 0.965915 -0.327289
v 0.015129 0.965436 -0.327084
v 0.087364 0.397587 -1.007229
v 0.062588 0.397771 -1.007285
v 0.062536 0.412821 -1.002836
v 0.000000 0.965297 -0.339088
v 0.014996 0.964020 -0.351779
v 0.125484 0.339876 -1.022296
v 0.027070 -0.327121 -1.050081
v 0.000000 0.966451 -0.315609
v 0.112727 0.339955 -1.022723
v 0.138472 0.397374 -1.005461
v 0.138460 0.412686 -1.000894
v 0.151188 0.412585 -0.999929
v 0.015100 0.966545 -0.302970
v 0.000000 0.966979 -0.303644
v 0.000000 0.967499 -0.291270
v 0.215257 0.353657 -1.009563
v 0.026601 0.957263 -0.413454
v 0.026644 0.958821 -0.401894
v 0.038753 0.956684 -0.413496
v 0.015134 0.966006 -0.315082
v 0.000000 0.964515 -0.351579
v 0.015032 0.967073 -0.290664
v 0.062949 0.963247 -0.301954
v 0.062990 0.962668 -0.314067
v 0.014414 0.959364 -0.401913
v 0.000000 0.959697 -0.401897
v 0.000000 0.961083 -0.390205
v 0.026955 0.965986 -0.302540
v 0.026995 0.965436 -0.314684
v 0.100176 -0.124353 -1.087508
v 0.014608 0.960734 -0.390172
v 0.000000 0.962358 -0.377982
v 0.050872 0.961680 -0.351655
v 0.038725 0.958198 -0.401894
v 0.026701 0.960179 -0.390023
v 0.026530 0.953285 -0.436371
v 0.014314 0.953595 -0.436275
v 0.014246 0.955741 -0.424894
v 0.026558 0.955388 -0.424930
v 0.014429 0.951318 -0.447651
v 0.026515 0.951022 -0.447811
v 0.026507 0.948631 -0.459338
v 0.000000 0.099931 -1.076481
v 0.014748 0.961981 -0.377848
v 0.298024 -0.315372 -1.004445
v 0.340831 0.036166 -1.012018
v 0.014524 0.948931 -0.459158
v 0.355232 0.036106 -1.004649
v 0.014106 -0.326919 -1.050014
v 0.000000 -0.326706 -1.050103
v 0.282257 0.276784 -1.012596
v 0.367540 -0.279249 -0.978416
v 0.362155 -0.267520 -0.987043
v 0.374115 -0.266985 -0.978448
v 0.014242 -0.728146 -0.428013
v 0.014971 -0.729126 -0.418305
v 0.000000 -0.729299 -0.428656
v 0.125709 -0.178161 -1.082046
v 0.355875 -0.256037 -0.995558
v 0.347689 -0.268625 -0.995662
v 0.125670 -0.191669 -1.080496
v 0.000000 -0.727847 -0.438309
v 0.312315 0.240941 -1.008245
v 0.014919 -0.726829 -0.438204
v 0.014801 0.276276 -1.037871
v 0.353030 -0.280438 -0.987809
v 0.338193 -0.280767 -0.996678
v 0.000000 -0.725680 -0.448979
v 0.015126 -0.724752 -0.449020
v 0.202183 0.300625 -1.025432
v 0.329748 -0.256548 -1.009011
v 0.342764 -0.256653 -1.002087
v 0.027004 0.964848 -0.326833
v 0.358566 -0.291762 -0.978877
v 0.015147 -0.718047 -0.471833
v 0.015192 -0.721715 -0.460301
v 0.000000 -0.718890 -0.471809
v 0.000000 -0.722635 -0.460241
v 0.028753 -0.726751 -0.408368
v 0.028432 -0.727101 -0.416896
v 0.042591 -0.724241 -0.405088
v 0.000000 -0.714348 -0.483556
v 0.015043 -0.713722 -0.483516
v 0.041616 -0.725932 -0.415548
v 0.028003 -0.726924 -0.427226
v 0.040589 -0.725835 -0.426566
v 0.027738 -0.725806 -0.437886
v 0.026505 -0.687379 -0.542171
v 0.026496 -0.682087 -0.554096
v 0.455859 0.288169 -0.934841
v 0.456519 0.276929 -0.935376
v 0.442124 0.276801 -0.944158
v 0.202238 0.313838 -1.022131
v 0.470133 0.288407 -0.925563
v 0.441846 0.288104 -0.943254
v 0.282099 0.288954 -1.010483
v 0.027331 -0.720812 -0.460252
v 0.027149 -0.717216 -0.471796
v 0.282019 0.314178 -1.005446
v 0.254559 0.327069 -1.009332
v 0.268471 0.340159 -1.002551
v 0.268199 0.327053 -1.006100
v 0.138139 0.326966 -1.025062
v 0.125412 0.327000 -1.025681
v 0.112643 0.327031 -1.026113
v 0.050496 0.326955 -1.026620
v 0.038588 0.326934 -1.026496
v 0.163883 0.397243 -1.003394
v 0.176619 0.412406 -0.997391
v 0.176625 0.397217 -1.002036
v 0.215220 0.340227 -1.013296
v 0.228338 0.367736 -1.003355
v 0.282591 0.353656 -0.995218
v 0.282393 0.340119 -0.998941
v 0.014905 -0.708876 -0.495251
v 0.000000 -0.709399 -0.495318
v 0.000000 -0.704071 -0.507032
v 0.014803 -0.703652 -0.506962
v 0.215154 0.327079 -1.016854
v 0.000000 -0.698692 -0.518672
v 0.014723 -0.698371 -0.518631
v 0.241416 0.340241 -1.008585
v 0.254815 0.340207 -1.005749
v 0.026564 -0.697840 -0.518641
v 0.026646 -0.703019 -0.506933
v 0.026779 -0.708082 -0.495211
v 0.000000 -0.693369 -0.530262
v 0.000000 -0.688092 -0.541894
v 0.014689 -0.693077 -0.530294
v 0.014679 -0.687801 -0.542029
v 0.000000 -0.682832 -0.553693
v 0.014668 -0.682512 -0.553907
v 0.026510 -0.602823 -0.698117
v 0.026482 -0.595286 -0.710285
v 0.000000 -0.677489 -0.565746
v 0.014656 -0.677135 -0.565974
v 0.026493 -0.665402 -0.590565
v 0.038431 -0.664916 -0.590602
v 0.038417 -0.670674 -0.578443
v 0.268660 0.353684 -0.998814
v 0.215103 0.440721 -0.982794
v 0.214978 0.454293 -0.978233
v 0.228063 0.454232 -0.975913
v 0.340909 -0.193297 -1.014086
v 0.000000 -0.666241 -0.590447
v 0.014652 -0.665864 -0.590509
v 0.014647 -0.671605 -0.578203
v 0.000000 -0.671968 -0.578041
v 0.038411 -0.676220 -0.566311
v 0.050429 -0.675746 -0.566418
v 0.355726 0.113090 -1.000891
v 0.088008 -0.407223 -0.994433
v 0.087917 -0.417600 -0.983904
v 0.014672 -0.659878 -0.602780
v 0.026509 -0.659406 -0.602752
v 0.000000 -0.660283 -0.602825
v 0.000000 -0.654033 -0.615048
v 0.014701 -0.653618 -0.614919
v 0.420583 -0.193526 -0.960653
v 0.026529 -0.610478 -0.685980
v 0.411938 -0.164998 -0.970825
v 0.397985 -0.165079 -0.980765
v 0.284303 -0.178829 -1.043877
v 0.298980 -0.178882 -1.037278
v 0.284225 -0.192789 -1.042443
v 0.241468 -0.192637 -1.058766
v 0.026550 -0.646616 -0.626779
v 0.026557 -0.639844 -0.638613
v 0.038452 -0.658916 -0.602725
v 0.026531 -0.653142 -0.614832
v 0.384656 0.179998 -0.982264
v 0.384689 0.167577 -0.982944
v 0.370101 0.167549 -0.990531
v 0.050573 -0.632086 -0.650324
v 0.038518 -0.632413 -0.650353
v 0.038505 -0.625242 -0.662162
v 0.050573 -0.639008 -0.638492
v 0.026959 -0.712936 -0.483478
v 0.027519 -0.723720 -0.448916
v 0.014716 -0.647104 -0.626889
v 0.000000 -0.647525 -0.627049
v 0.000000 -0.640763 -0.638832
v 0.014701 -0.640352 -0.638708
v 0.355690 0.179939 -0.996674
v 0.099243 0.506826 -0.972487
v 0.112284 0.520455 -0.966923
v 0.112381 0.506790 -0.971833
v 0.112788 0.412625 -1.002212
v 0.000000 -0.633707 -0.650450
v 0.014686 -0.633306 -0.650408
v 0.014673 -0.625985 -0.662085
v 0.014668 -0.618414 -0.673864
v 0.026545 -0.625580 -0.662135
v 0.015376 -0.729833 -0.409125
v 0.026489 -0.676698 -0.566161
v 0.112679 0.427112 -0.997880
v 0.099959 0.412562 -1.002596
v 0.026487 -0.671153 -0.578340
v 0.000000 -0.626329 -0.662021
v 0.227921 -0.192606 -1.063013
v 0.026525 -0.692617 -0.530370
v 0.000000 -0.618720 -0.673705
v 0.327204 0.228852 -1.004265
v 0.163918 -0.205640 -1.074977
v 0.227846 -0.178396 -1.064700
v 0.255037 -0.095505 -1.059547
v 0.228106 0.327081 -1.014664
v 0.241216 0.327079 -1.012167
v 0.138722 -0.339118 -1.044020
v 0.297678 -0.422406 -0.916094
v 0.214553 -0.178259 -1.068601
v 0.014671 -0.610651 -0.685857
v 0.000000 -0.610877 -0.685642
v 0.000000 -0.602899 -0.697881
v 0.370040 0.276563 -0.980628
v 0.370120 0.288437 -0.978985
v 0.384639 0.288323 -0.972634
v 0.355526 0.276613 -0.986676
v 0.357823 -0.096046 -1.010435
v 0.372549 -0.082129 -1.001519
v 0.372741 -0.096099 -1.001278
v 0.014660 -0.602821 -0.698054
v 0.000000 -0.594940 -0.710317
v 0.014642 -0.595075 -0.710343
v 0.326240 0.276766 -0.997937
v 0.215191 0.426742 -0.987387
v 0.228201 0.440675 -0.980510
v 0.355194 0.023408 -1.005547
v 0.413421 0.288180 -0.958777
v 0.398965 0.276602 -0.967330
v 0.399058 0.288253 -0.965899
v 0.384515 0.276575 -0.974181
v 0.138328 0.440945 -0.992217
v 0.355236 0.010045 -1.006596
v 0.026531 -0.537118 -0.822782
v 0.026540 -0.531328 -0.833789
v 0.355326 0.048420 -1.003896
v 0.026551 -0.632837 -0.650378
v 0.151340 -0.267122 -1.065603
v 0.427781 0.276705 -0.952342
v 0.413392 0.276642 -0.960044
v 0.427720 0.288134 -0.951213
v 0.189410 0.412313 -0.995814
v 0.189431 0.397216 -1.000466
v 0.367848 -0.255232 -0.987314
v 0.296727 0.353614 -0.991249
v 0.296872 0.367737 -0.987273
v 0.311153 0.367629 -0.983023
v 0.000000 0.128650 -1.070955
v 0.000000 0.114015 -1.073883
v 0.026460 -0.563230 -0.768482
v 0.026475 -0.557923 -0.779557
v 0.014624 -0.552758 -0.790536
v 0.000000 -0.552634 -0.790691
v 0.000000 -0.547916 -0.801347
v 0.014595 -0.568304 -0.757430
v 0.000000 -0.567741 -0.757648
v 0.000000 -0.562390 -0.768791
v 0.014607 -0.562846 -0.768621
v 0.000000 -0.557429 -0.779822
v 0.241586 0.367806 -1.000829
v 0.340582 0.301319 -0.988713
v 0.340763 0.288821 -0.990662
v 0.325984 0.288926 -0.996114
v 0.026515 -0.542525 -0.811987
v 0.254972 0.353726 -1.002006
v 0.255064 0.367832 -0.997977
v 0.268786 0.367816 -0.994780
v 0.324286 -0.396773 -0.926322
v 0.323822 -0.408014 -0.915247
v 0.310867 -0.405097 -0.926973
v 0.270747 -0.267253 -1.035200
v 0.286434 -0.267618 -1.028016
v 0.311035 0.353510 -0.986957
v 0.310922 0.340017 -0.990542
v 0.296544 0.340049 -0.994965
v 0.026525 -0.525186 -0.845047
v 0.014607 -0.547843 -0.801262
v 0.324927 -0.385129 -0.937029
v 0.311146 -0.394089 -0.937864
v 0.026493 -0.518681 -0.856582
v 0.000000 -0.543098 -0.811867
v 0.014590 -0.542832 -0.811913
v 0.355597 0.073118 -1.002642
v 0.026486 -0.552784 -0.790474
v 0.026499 -0.547699 -0.801257
v 0.263633 -0.340869 -1.008458
v 0.000000 -0.537998 -0.822439
v 0.014576 -0.537566 -0.822630
v 0.026542 -0.618097 -0.673982
v 0.000000 -0.532454 -0.833272
v 0.014556 -0.531917 -0.833563
v 0.425906 -0.164853 -0.960543
v 0.099841 0.427013 -0.998271
v 0.000000 -0.526384 -0.844510
v 0.014523 -0.525821 -0.844813
v 0.100130 0.367495 -1.015573
v 0.112898 0.382191 -1.011080
v 0.099594 0.288568 -1.035733
v 0.000000 -0.519855 -0.856134
v 0.014468 -0.519304 -0.856391
v 0.151181 0.397286 -1.004531
v 0.186947 0.626335 -0.912460
v 0.174189 0.614632 -0.921505
v 0.173410 0.627852 -0.915185
v 0.014264 -0.505407 -0.880243
v 0.000000 -0.505842 -0.880175
v 0.000000 -0.498578 -0.892375
v 0.014124 -0.498228 -0.892328
v 0.000000 -0.491327 -0.904476
v 0.013986 -0.490980 -0.904366
v 0.340310 0.326966 -0.983694
v 0.355043 0.339953 -0.974942
v 0.355220 0.326989 -0.978035
v 0.310859 0.314177 -0.996638
v 0.310964 0.301425 -0.999194
v 0.296355 0.301436 -1.003881
v 0.340221 0.339973 -0.980503
v 0.325474 0.326947 -0.989013
v 0.325494 0.339996 -0.985710
v 0.074738 -0.597403 0.058232
v 0.311219 0.288976 -1.001258
v 0.296557 0.288983 -1.006061
v 0.087035 -0.375832 -1.024369
v 0.355488 0.288634 -0.984966
v 0.000000 0.382258 -1.011191
v 0.014946 0.382298 -1.011242
v 0.000000 0.367448 -1.015428
v 0.050610 -0.487995 -0.904361
v 0.013881 -0.483676 -0.916202
v 0.000000 -0.484166 -0.916279
v 0.000000 -0.476909 -0.927750
v 0.013943 -0.475980 -0.927818
v 0.000000 0.326941 -1.026196
v 0.000000 -0.468793 -0.939245
v 0.038807 0.619571 -0.935911
v 0.050546 0.619330 -0.935439
v 0.100132 -0.110296 -1.088203
v 0.026396 -0.490265 -0.904355
v 0.026401 -0.482718 -0.916215
v 0.014189 -0.447571 -0.963005
v 0.000000 -0.448944 -0.962952
v 0.000000 -0.437571 -0.974808
v 0.115897 -0.557688 0.067149
v 0.115459 -0.570724 0.058210
v 0.123846 -0.557488 0.058972
v 0.026434 -0.205654 -1.080630
v 0.032400 -0.579938 0.087433
v 0.026393 -0.456256 -0.951342
v 0.026372 -0.445878 -0.962966
v 0.163788 0.049401 -1.073611
v 0.062631 -0.486561 -0.904357
v 0.062663 -0.460717 -0.939677
v 0.074909 -0.468090 -0.927980
v 0.062614 -0.469869 -0.928029
v 0.039462 0.633016 -0.930647
v 0.026296 0.619704 -0.936354
v 0.000000 0.522075 0.847732
v 0.014240 0.521908 0.847273
v 0.026734 0.480137 -0.981389
v 0.026837 0.493187 -0.977320
v 0.026947 0.506476 -0.973229
v 0.026896 0.520167 -0.969040
v 0.038958 0.520289 -0.969052
v 0.333402 -0.268799 -1.003573
v 0.050551 -0.452802 -0.951287
v 0.014379 -0.512470 -0.868226
v 0.014590 0.442096 0.882060
v 0.038635 0.480184 -0.981615
v 0.357930 -0.110441 -1.010067
v 0.285342 -0.398161 -0.949988
v 0.298055 -0.391088 -0.949262
v 0.297905 -0.401990 -0.938582
v 0.026599 0.534322 -0.964702
v 0.026463 0.548731 -0.960294
v 0.000000 0.519648 -0.969082
v 0.014227 0.519983 -0.969030
v 0.000000 0.505996 -0.973094
v 0.014529 0.506309 -0.973132
v 0.014645 0.493053 -0.977160
v 0.000000 0.492835 -0.977074
v 0.178971 -0.383070 -1.006019
v 0.038538 0.427374 -0.998132
v 0.285197 -0.408653 -0.939130
v 0.000000 0.479937 -0.981042
v 0.014697 0.480071 -0.981177
v 0.272646 -0.414428 -0.939548
v 0.259837 -0.419772 -0.939899
v 0.259953 -0.409793 -0.951067
v 0.038555 -0.503981 -0.880418
v 0.026386 -0.497584 -0.892352
v 0.087745 -0.437843 -0.962120
v 0.087818 -0.427823 -0.973128
v 0.026308 0.606086 -0.941441
v 0.074436 0.454109 -0.990234
v 0.439864 -0.164662 -0.949943
v 0.026362 0.592038 -0.946369
v 0.087011 0.440827 -0.994295
v 0.087148 0.427043 -0.998491
v 0.026592 0.454196 -0.989548
v 0.138405 0.427192 -0.996474
v 0.151091 0.440957 -0.991141
v 0.039801 -0.388404 -1.015270
v 0.075318 -0.418899 -0.984060
v 0.026412 -0.504792 -0.880325
v 0.309380 -0.292191 -1.008575
v 0.026724 0.340234 -1.022958
v 0.026722 0.326918 -1.026360
v 0.026734 0.353674 -1.019385
v 0.125575 0.427239 -0.997288
v 0.125479 0.440911 -0.993067
v 0.112569 0.440839 -0.993670
v 0.261060 -0.377629 -0.982434
v 0.026725 0.397826 -1.006837
v 0.026679 0.413079 -1.002280
v 0.348878 -0.303931 -0.979183
v 0.343299 -0.292378 -0.988515
v 0.100122 0.382326 -1.011389
v 0.086899 0.454082 -0.990157
v 0.026586 0.441071 -0.993669
v 0.026623 0.427502 -0.997882
v 0.441056 0.366343 -0.928959
v 0.452787 0.380174 -0.918683
v 0.454923 0.366475 -0.920921
v 0.398365 0.381404 -0.945908
v 0.384130 0.367030 -0.956156
v 0.383861 0.381657 -0.952207
v 0.176406 -0.178156 -1.076588
v 0.176435 -0.192246 -1.074909
v 0.163911 -0.192045 -1.076776
v 0.099379 0.480193 -0.981605
v 0.099302 0.493396 -0.977148
v 0.112432 0.493368 -0.976576
v 0.014904 0.326909 -1.026250
v 0.014926 0.340300 -1.022828
v 0.371187 -0.151614 -0.999874
v 0.370133 -0.165092 -0.999467
v 0.356214 -0.165110 -1.008083
v 0.026646 0.467173 -0.985460
v 0.439794 0.380130 -0.926020
v 0.014966 0.367531 -1.015453
v 0.014949 0.353683 -1.019273
v 0.000000 0.353740 -1.019217
v 0.112485 0.454086 -0.989526
v 0.125396 0.454120 -0.988884
v 0.026437 -0.574780 -0.745825
v 0.038360 -0.581664 -0.734010
v 0.026439 -0.581174 -0.734205
v 0.014122 -0.424872 -0.985903
v 0.000000 -0.413581 -0.997084
v 0.000000 -0.364433 -1.031623
v 0.014240 -0.352219 -1.038378
v 0.026018 0.180533 -1.059318
v 0.426512 0.380503 -0.932831
v 0.413041 0.366553 -0.943243
v 0.412657 0.381000 -0.939437
v 0.026452 0.264521 -1.040512
v 0.026546 0.276208 -1.038040
v 0.000000 0.340444 -1.022751
v 0.026632 0.288109 -1.035473
v 0.026691 0.300613 -1.032662
v 0.026717 0.313634 -1.029606
v 0.074755 0.327022 -1.026690
v 0.087230 0.327044 -1.026594
v 0.062521 0.326989 -1.026692
v 0.063687 -0.387646 -1.014998
v 0.327202 -0.292519 -0.998378
v 0.112457 0.480161 -0.981148
v 0.026746 0.367620 -1.015542
v 0.014896 0.300384 -1.032607
v 0.427152 0.366358 -0.936339
v 0.151153 0.427122 -0.995455
v 0.332189 -0.304209 -0.989757
v 0.471136 0.277068 -0.925785
v 0.313712 -0.303974 -1.000971
v 0.176539 0.440930 -0.988377
v 0.176474 0.454372 -0.983981
v 0.189237 0.454374 -0.982231
v 0.202229 0.426802 -0.989406
v 0.202152 0.440789 -0.984847
v 0.013702 -0.364299 -1.031785
v 0.014392 -0.376857 -1.024060
v 0.026383 -0.465887 -0.939630
v 0.202307 0.397248 -0.998694
v 0.202278 0.412278 -0.994040
v 0.215242 0.412256 -0.992042
v 0.014795 0.413327 -1.002038
v 0.014702 0.427709 -0.997617
v 0.014035 0.534230 -0.964795
v 0.026026 0.192719 -1.056407
v 0.163889 0.412503 -0.998763
v 0.014153 0.563384 -0.956010
v 0.026415 0.577731 -0.951165
v 0.026442 0.563251 -0.955799
v 0.014703 0.264699 -1.040278
v 0.014590 0.253062 -1.042672
v 0.000000 0.253349 -1.042436
v 0.099521 0.467139 -0.985786
v 0.112451 0.467133 -0.985353
v 0.099619 0.454067 -0.989924
v 0.014339 0.229349 -1.047575
v 0.026637 -0.314924 -1.054771
v 0.026483 -0.302877 -1.059007
v 0.074849 -0.340028 -1.045647
v 0.362205 -0.233136 -0.995740
v 0.000000 -0.389158 -1.015978
v 0.013718 -0.388948 -1.015622
v 0.026355 0.252836 -1.042968
v 0.380580 -0.278570 -0.969107
v 0.373924 -0.290439 -0.968929
v 0.000000 0.193237 -1.055608
v 0.014151 0.192957 -1.055992
v 0.000000 -0.314494 -1.054934
v 0.014161 -0.314693 -1.054823
v 0.026436 -0.290917 -1.062815
v 0.177403 -0.337813 -1.040220
v 0.357837 -0.124722 -1.009680
v 0.014353 -0.290812 -1.062878
v 0.000000 -0.290796 -1.062946
v 0.026422 -0.243095 -1.074463
v 0.026428 -0.230994 -1.076693
v 0.099707 0.114023 -1.072291
v 0.445903 -0.068729 -0.950108
v 0.445507 -0.055919 -0.950107
v 0.459676 -0.055859 -0.939062
v 0.014266 -0.302710 -1.059084
v 0.000000 -0.302608 -1.059177
v 0.369461 0.367168 -0.962242
v 0.369267 0.381819 -0.958245
v 0.282742 0.367804 -0.991187
v 0.340447 0.314169 -0.986274
v 0.325733 0.301397 -0.994118
v 0.325587 0.314177 -0.991644
v 0.026347 0.074846 -1.080121
v 0.398681 0.366826 -0.949812
v 0.014133 0.180736 -1.058979
v 0.000000 0.181014 -1.058688
v 0.228358 0.397348 -0.994465
v 0.228340 0.412246 -0.989792
v 0.241627 0.412244 -0.987248
v 0.354664 0.381949 -0.963944
v 0.354763 0.367281 -0.968004
v 0.340114 0.367379 -0.973413
v 0.340111 0.382073 -0.969269
v 0.325568 0.367491 -0.978427
v 0.325407 0.520162 -0.922485
v 0.311568 0.506770 -0.933505
v 0.311148 0.520498 -0.927171
v 0.370097 0.179960 -0.989711
v 0.384612 0.192207 -0.981596
v 0.370083 0.192180 -0.988890
v 0.370224 0.113123 -0.993438
v 0.384788 0.113212 -0.985429
v 0.326275 0.480418 -0.940516
v 0.326212 0.467444 -0.945559
v 0.311778 0.467397 -0.950157
v 0.341252 0.154685 -1.005253
v 0.370199 0.127353 -0.992779
v 0.384797 0.127444 -0.984848
v 0.325908 0.506510 -0.928862
v 0.311794 0.493465 -0.939486
v 0.369948 0.253185 -0.983506
v 0.384440 0.265018 -0.975569
v 0.384410 0.253327 -0.976861
v 0.326182 0.493319 -0.934866
v 0.369979 0.264919 -0.982117
v 0.355586 0.253055 -0.989726
v 0.341359 0.241002 -0.997096
v 0.326146 0.454313 -0.950526
v 0.311648 0.440742 -0.959925
v 0.311717 0.454216 -0.955076
v 0.311857 0.480438 -0.945131
v 0.014099 0.577949 -0.951404
v 0.326980 0.240960 -1.002777
v 0.326054 0.440824 -0.955388
v 0.384824 0.313879 -0.968363
v 0.384794 0.300666 -0.970820
v 0.370200 0.300879 -0.977095
v 0.311568 0.426767 -0.964709
v 0.296322 0.314180 -1.001241
v 0.325947 0.426822 -0.960189
v 0.311374 0.397344 -0.974200
v 0.325837 0.412261 -0.964965
v 0.325734 0.397262 -0.969659
v 0.014259 0.128578 -1.070947
v 0.296358 0.326981 -0.998380
v 0.026433 -0.218566 -1.078735
v 0.038287 -0.218508 -1.078743
v 0.014522 -0.254898 -1.072060
v 0.228346 -0.266830 -1.050549
v 0.139789 -0.430419 -0.961981
v 0.126778 -0.422777 -0.972987
v 0.000000 0.398147 -1.006515
v 0.025805 -0.364857 -1.031569
v 0.025933 -0.352564 -1.038331
v 0.311475 0.412273 -0.969488
v 0.026252 -0.412159 -0.995964
v 0.325519 0.353427 -0.982249
v 0.026816 -0.376674 -1.024211
v 0.026744 -0.388715 -1.015500
v 0.325640 0.382193 -0.974214
v 0.311266 0.382326 -0.978751
v 0.296992 0.382423 -0.982970
v 0.050195 -0.267235 -1.069275
v 0.026340 -0.400512 -1.006040
v 0.026455 -0.588028 -0.722348
v 0.014603 -0.580641 -0.734451
v 0.126717 -0.441877 -0.950691
v 0.139779 -0.439793 -0.950711
v 0.139794 -0.448942 -0.939284
v 0.152794 -0.446694 -0.939324
v 0.152779 -0.437571 -0.950775
v 0.014622 -0.218692 -1.078758
v 0.014597 -0.230964 -1.076751
v 0.282915 0.397434 -0.982304
v 0.340154 0.353361 -0.977138
v 0.038460 -0.444272 -0.962843
v 0.282844 0.382479 -0.986871
v 0.268860 0.382495 -0.990452
v 0.014610 -0.003376 -1.087896
v 0.026351 -0.003385 -1.087874
v 0.014588 -0.016862 -1.088679
v 0.026335 -0.016828 -1.088665
v 0.139840 -0.411088 -0.983965
v 0.202443 0.113544 -1.057510
v 0.295603 0.549451 -0.918291
v 0.281859 0.535053 -0.929587
v 0.281441 0.549497 -0.922860
v 0.255113 0.382488 -0.993649
v 0.026377 0.010426 -1.086888
v 0.014628 0.010525 -1.086923
v 0.026411 0.024151 -1.085740
v 0.014280 0.113984 -1.073837
v 0.282902 0.467363 -0.958613
v 0.297321 0.480457 -0.949545
v 0.297319 0.467375 -0.954537
v 0.296209 0.534927 -0.925134
v 0.000000 -0.242723 -1.074665
v 0.014567 -0.242939 -1.074527
v 0.000000 -0.254697 -1.072203
v 0.355717 0.192178 -0.995713
v 0.370870 -0.030567 -1.000873
v 0.355653 0.167537 -0.997625
v 0.232678 -0.399389 -0.973585
v 0.232444 -0.409656 -0.962689
v 0.218914 -0.403723 -0.973825
v 0.014654 0.024344 -1.085795
v 0.014606 0.050336 -1.083263
v 0.014649 0.037655 -1.084570
v 0.099704 0.128191 -1.069849
v 0.026438 -0.192070 -1.082380
v 0.000000 -0.192521 -1.082351
v 0.074543 -0.230790 -1.076437
v 0.074537 -0.218180 -1.078556
v 0.627015 0.049559 0.422054
v 0.631956 0.062193 0.421975
v 0.628336 0.062264 0.434403
v 0.074509 -0.205190 -1.080536
v 0.000000 -0.218797 -1.078817
v 0.074500 -0.243116 -1.074198
v 0.062276 -0.243171 -1.074308
v 0.298896 -0.192837 -1.035796
v 0.000000 -0.230845 -1.076855
v 0.062387 -0.178368 -1.083887
v 0.026329 -0.042494 -1.089686
v 0.014515 -0.042567 -1.089707
v 0.026327 -0.029811 -1.089258
v 0.014554 -0.029874 -1.089276
v 0.369940 0.241188 -0.984824
v 0.151141 -0.003989 -1.081769
v 0.000000 -0.016989 -1.088765
v 0.000000 -0.029954 -1.089354
v 0.355687 0.127285 -1.000155
v 0.272810 -0.404205 -0.950565
v 0.298002 -0.368214 -0.969284
v 0.311587 -0.370507 -0.958568
v 0.298183 -0.379704 -0.959512
v 0.000000 -0.042597 -1.089775
v 0.074284 0.467184 -0.986105
v 0.026517 -0.109383 -1.089108
v 0.201956 -0.095662 -1.075633
v 0.310490 -0.358604 -0.968691
v 0.163756 0.036938 -1.075078
v 0.163970 -0.124375 -1.082260
v 0.062379 -0.095825 -1.089626
v 0.026528 -0.123499 -1.088403
v 0.369947 0.228922 -0.986067
v 0.384440 0.228934 -0.979191
v 0.074689 -0.096025 -1.089477
v 0.285624 -0.376007 -0.970367
v 0.038358 -0.123810 -1.088418
v 0.038353 -0.109643 -1.089140
v 0.074690 -0.178373 -1.083770
v 0.000000 0.010614 -1.087004
v 0.000000 -0.003461 -1.087984
v 0.285506 -0.387217 -0.960420
v 0.273301 -0.382601 -0.971417
v 0.086739 0.467163 -0.986028
v 0.099716 0.440799 -0.994070
v 0.112968 -0.096107 -1.088141
v 0.000000 -0.109189 -1.089100
v 0.125361 0.467155 -0.984681
v 0.138171 0.467212 -0.983775
v 0.176412 0.467528 -0.979523
v 0.176364 0.480575 -0.974988
v 0.189142 0.480695 -0.973081
v 0.151293 -0.191835 -1.078266
v 0.138552 -0.191727 -1.079518
v 0.355215 -0.179106 -1.007380
v 0.354281 -0.315961 -0.968642
v 0.310649 -0.415654 -0.915720
v 0.323462 -0.418780 -0.903833
v 0.311449 -0.382610 -0.948380
v 0.325710 -0.372636 -0.947259
v 0.062083 0.480250 -0.981928
v 0.138148 0.480211 -0.979460
v 0.150824 0.480303 -0.978221
v 0.178813 -0.467714 -0.904275
v 0.165824 -0.461836 -0.916067
v 0.178779 -0.459276 -0.916118
v 0.176534 -0.267046 -1.062095
v 0.000000 0.037944 -1.084695
v 0.000000 0.050413 -1.083436
v 0.099886 0.327046 -1.026400
v 0.099777 0.314170 -1.029640
v 0.310805 0.326952 -0.993918
v 0.282998 0.426691 -0.972852
v 0.297232 0.426720 -0.968934
v 0.326195 -0.359154 -0.957623
v 0.000000 0.024603 -1.085888
v 0.165784 -0.453186 -0.927792
v 0.282143 0.327017 -1.002450
v 0.255379 -0.192681 -1.053947
v 0.355616 0.241078 -0.991136
v 0.176590 0.426989 -0.992825
v 0.189308 0.440871 -0.986704
v 0.189371 0.426871 -0.991209
v 0.074439 -0.003452 -1.087480
v 0.178759 -0.450632 -0.927876
v 0.215269 0.397299 -0.996707
v 0.178739 -0.423305 -0.962402
v 0.165727 -0.425888 -0.962228
v 0.038219 -0.003412 -1.087873
v 0.125409 0.480162 -0.980440
v 0.189205 0.520675 -0.957631
v 0.189159 0.507111 -0.963010
v 0.176375 0.506976 -0.965056
v 0.165624 -0.406561 -0.984390
v 0.178728 -0.413687 -0.973603
v 0.165692 -0.416328 -0.973400
v 0.297168 0.412270 -0.973698
v 0.074724 0.634183 0.759718
v 0.202058 0.454335 -0.980311
v 0.241631 0.397391 -0.991933
v 0.228297 0.426697 -0.985118
v 0.027006 0.738901 0.661597
v 0.026941 0.730256 0.672388
v 0.241508 0.440627 -0.977930
v 0.241581 0.426706 -0.982580
v 0.255146 0.397425 -0.989067
v 0.296711 0.520717 -0.931748
v 0.282504 0.507064 -0.942327
v 0.282224 0.520861 -0.936120
v 0.050207 -0.218412 -1.078739
v 0.062256 -0.218320 -1.078697
v 0.062281 -0.230900 -1.076580
v 0.325242 -0.344672 -0.969426
v 0.355646 0.228892 -0.992476
v 0.428869 0.192387 -0.956699
v 0.428864 0.180277 -0.956955
v 0.414095 0.180152 -0.965881
v 0.125641 -0.267200 -1.068024
v 0.384415 0.241299 -0.978071
v 0.075592 -0.397708 -1.004835
v 0.473242 0.229268 -0.927107
v 0.472956 0.242416 -0.926946
v 0.487903 0.242510 -0.916224
v 0.191970 -0.410732 -0.973776
v 0.191895 -0.420465 -0.962576
v 0.398938 0.265101 -0.968573
v 0.413449 0.265193 -0.961133
v 0.356975 -0.151684 -1.008672
v 0.165745 -0.435216 -0.950890
v 0.165760 -0.444312 -0.939406
v 0.355434 0.301150 -0.983028
v 0.331981 0.454565 0.792307
v 0.343409 0.442035 0.793698
v 0.343495 0.454515 0.787253
v 0.355557 0.264841 -0.988248
v 0.355020 0.454486 -0.940568
v 0.369678 0.467722 -0.930187
v 0.369400 0.454475 -0.935147
v 0.369161 0.440800 -0.939933
v 0.369024 0.426649 -0.944624
v 0.354707 0.426757 -0.950148
v 0.401230 -0.043296 -0.981802
v 0.386770 -0.055940 -0.991888
v 0.384398 0.353129 -0.959708
v 0.369877 0.339926 -0.969058
v 0.369670 0.353222 -0.965834
v 0.138361 -0.003975 -1.083530
v 0.125443 -0.003874 -1.084910
v 0.370167 0.314010 -0.974626
v 0.460074 -0.068669 -0.939058
v 0.354893 0.353297 -0.971655
v 0.371309 -0.043217 -1.001281
v 0.385843 -0.030532 -0.991521
v 0.386307 -0.043255 -0.991753
v 0.355341 0.314119 -0.980580
v 0.297060 0.506945 -0.938021
v 0.355163 0.467624 -0.935609
v 0.354850 0.440884 -0.945396
v 0.340148 0.397166 -0.964790
v 0.340226 0.412206 -0.960099
v 0.354624 0.412113 -0.954875
v 0.385396 -0.017364 -0.991092
v 0.400281 -0.017310 -0.981406
v 0.241612 0.382437 -0.996514
v 0.384639 0.339887 -0.962893
v 0.399421 0.127568 -0.976429
v 0.399263 0.099182 -0.977404
v 0.399364 0.113275 -0.976923
v 0.413902 0.113307 -0.967912
v 0.399339 0.180064 -0.974327
v 0.399376 0.167664 -0.974879
v 0.414060 0.192311 -0.965500
v 0.414112 0.167781 -0.966307
v 0.014890 0.397929 -1.006660
v 0.384728 0.099168 -0.985989
v 0.138141 0.493374 -0.974756
v 0.125400 0.493353 -0.975788
v 0.073938 0.493432 -0.977681
v 0.086321 0.506841 -0.972953
v 0.086345 0.493424 -0.977508
v 0.100060 0.397527 -1.007007
v 0.074048 0.480250 -0.981964
v 0.150801 0.493427 -0.973485
v 0.099996 0.340031 -1.023019
v 0.026745 0.382368 -1.011351
v 0.086492 0.480230 -0.981863
v 0.150822 0.506796 -0.968497
v 0.138145 0.506764 -0.969849
v 0.100084 0.353414 -1.019442
v 0.125374 0.506768 -0.970951
v 0.201964 0.467619 -0.975730
v 0.214842 0.467592 -0.973590
v 0.050360 0.480228 -0.981802
v 0.189175 0.467600 -0.977706
v 0.255150 0.412256 -0.984383
v 0.283011 0.440602 -0.968110
v 0.268934 0.426693 -0.976456
v 0.241366 0.454176 -0.973314
v 0.227893 0.467536 -0.971235
v 0.241182 0.467472 -0.968612
v 0.087442 0.382409 -1.011599
v 0.297088 0.397400 -0.978411
v 0.458341 0.229208 -0.937147
v 0.297257 0.493574 -0.943932
v 0.062692 -0.451095 -0.951167
v 0.075056 -0.449373 -0.951031
v 0.074998 -0.458930 -0.939591
v 0.428836 0.167942 -0.957260
v 0.073904 0.548368 -0.959234
v 0.073997 0.534348 -0.963970
v 0.086344 0.520496 -0.968249
v 0.074906 -0.476693 -0.916199
v 0.332134 0.466931 0.785373
v 0.050173 -0.003429 -1.087838
v 0.427960 0.265313 -0.953238
v 0.151141 0.381767 -1.009092
v 0.232156 -0.429032 -0.940065
v 0.245983 -0.433935 -0.928466
v 0.232042 -0.438130 -0.928415
v 0.458022 0.241951 -0.936709
v 0.443455 0.229140 -0.946604
v 0.443175 0.241721 -0.946006
v 0.413819 0.229003 -0.963917
v 0.372201 -0.068708 -1.001630
v 0.086275 0.548309 -0.958631
v 0.086345 0.534344 -0.963455
v 0.428104 0.313405 -0.947367
v 0.427840 0.300110 -0.949710
v 0.413536 0.300321 -0.957173
v 0.098899 0.562204 -0.952931
v 0.086113 0.562294 -0.953816
v 0.399209 0.300489 -0.964200
v 0.399308 0.313752 -0.961773
v 0.413703 0.313615 -0.954772
v 0.125303 0.520420 -0.965962
v 0.138113 0.520402 -0.964769
v 0.150832 0.520415 -0.963333
v 0.413556 0.253512 -0.962100
v 0.398963 0.253410 -0.969708
v 0.099563 0.010174 -1.085367
v 0.268912 0.440592 -0.971747
v 0.428614 0.229065 -0.955540
v 0.428402 0.241556 -0.954770
v 0.399290 0.192249 -0.973788
v 0.369914 0.492735 -0.919610
v 0.355065 0.492897 -0.925031
v 0.369533 0.505044 -0.913803
v 0.370089 0.326986 -0.972058
v 0.446033 -0.095701 -0.950060
v 0.460404 -0.081747 -0.939109
v 0.460225 -0.095604 -0.939047
v 0.400756 -0.030523 -0.981669
v 0.446191 -0.081849 -0.950132
v 0.427965 0.085892 -0.958869
v 0.427843 0.073274 -0.959058
v 0.413488 0.073230 -0.968788
v 0.417106 -0.095895 -0.971430
v 0.431770 -0.081956 -0.960958
v 0.431652 -0.095797 -0.960860
v 0.268820 0.454112 -0.967076
v 0.268686 0.467372 -0.962320
v 0.282978 0.454116 -0.963388
v 0.254942 0.454132 -0.970380
v 0.417162 -0.082068 -0.971557
v 0.255068 0.440601 -0.975020
v 0.014077 0.548761 -0.960469
v 0.413755 0.099133 -0.968320
v 0.255124 0.426688 -0.979692
v 0.014689 0.467173 -0.985204
v 0.428360 0.113314 -0.958384
v 0.428152 0.099067 -0.958702
v 0.038609 0.382458 -1.011482
v 0.384999 -0.232969 -0.980053
v 0.381606 -0.244421 -0.980018
v 0.370048 -0.244712 -0.988554
v 0.364718 -0.302967 -0.969169
v 0.340589 -0.330036 -0.968630
v 0.354676 0.505636 -0.919113
v 0.160745 0.626228 -0.917711
v 0.160472 0.614530 -0.924398
v 0.147693 0.614619 -0.926887
v 0.148743 0.602230 -0.931779
v 0.368730 0.518101 -0.907321
v 0.176354 0.493678 -0.970123
v 0.189137 0.493813 -0.968148
v 0.176430 0.520536 -0.959771
v 0.227566 0.493942 -0.961255
v 0.240789 0.493881 -0.958545
v 0.227671 0.480737 -0.966487
v 0.240908 0.480671 -0.963865
v 0.214700 0.480775 -0.968847
v 0.214630 0.493965 -0.963707
v 0.161639 0.602274 -0.929377
v 0.149440 0.589323 -0.936815
v 0.201895 0.480767 -0.971015
v 0.201863 0.493923 -0.965993
v 0.269646 -0.192743 -1.048528
v 0.414019 0.127696 -0.967513
v 0.428551 0.127807 -0.958087
v 0.297313 0.454143 -0.959362
v 0.297283 0.440644 -0.964153
v 0.214550 0.507315 -0.958410
v 0.201849 0.507246 -0.960773
v 0.201854 0.520825 -0.955315
v 0.214497 0.520944 -0.952826
v 0.428178 0.253646 -0.954017
v 0.413685 0.241441 -0.963021
v 0.399018 0.241355 -0.970780
v 0.149949 0.575924 -0.941987
v 0.162397 0.589429 -0.934538
v 0.162968 0.576006 -0.939838
v 0.415541 -0.030534 -0.971436
v 0.416023 -0.043317 -0.971504
v 0.416891 -0.068866 -0.971563
v 0.431101 -0.055978 -0.960938
v 0.431499 -0.068803 -0.960949
v 0.240218 0.549202 -0.934829
v 0.240364 0.535035 -0.941070
v 0.227225 0.534940 -0.944221
v 0.269202 -0.095548 -1.054207
v 0.267700 0.535094 -0.933772
v 0.240622 0.507276 -0.953040
v 0.227433 0.507323 -0.955848
v 0.227317 0.520994 -0.950161
v 0.399085 0.228954 -0.971795
v 0.228351 0.382358 -0.999047
v 0.215278 0.382268 -1.001264
v 0.383314 0.440618 -0.934155
v 0.383248 0.426515 -0.938754
v 0.369106 0.396936 -0.953875
v 0.354612 0.397052 -0.959515
v 0.369013 0.412008 -0.949289
v 0.112149 0.534310 -0.961896
v 0.112002 0.548246 -0.956846
v 0.124958 0.548228 -0.955680
v 0.138000 0.534259 -0.959544
v 0.137796 0.548217 -0.954267
v 0.150629 0.548226 -0.952648
v 0.150783 0.534255 -0.958034
v 0.458236 0.408141 -0.907899
v 0.448999 0.407203 -0.913218
v 0.456614 0.423612 -0.903429
v 0.125148 0.534281 -0.960829
v 0.340464 0.440880 -0.950546
v 0.340337 0.426816 -0.955333
v 0.254771 0.467412 -0.965651
v 0.428761 0.216464 -0.956066
v 0.340584 0.454411 -0.945695
v 0.126734 -0.432426 -0.961929
v 0.062619 -0.563916 -0.768183
v 0.062666 -0.501861 -0.880542
v 0.026282 -0.423693 -0.985401
v 0.246145 -0.424647 -0.940050
v 0.232273 -0.419561 -0.951504
v 0.246307 -0.414961 -0.951386
v 0.232989 -0.388850 -0.984118
v 0.218703 -0.413786 -0.962775
v 0.260586 -0.388666 -0.972398
v 0.273039 -0.393587 -0.961216
v 0.381230 -0.301132 -0.958692
v 0.388164 -0.289708 -0.958851
v 0.138283 0.155395 -1.062458
v 0.387518 -0.082176 -0.991899
v 0.372474 -0.124587 -1.000641
v 0.372724 -0.110395 -1.000963
v 0.387475 -0.110305 -0.991433
v 0.189344 0.548460 -0.946364
v 0.189268 0.534493 -0.952048
v 0.176495 0.534366 -0.954265
v 0.176527 0.548342 -0.948660
v 0.113649 -0.434334 -0.961942
v 0.113699 -0.424585 -0.972974
v 0.113765 -0.414657 -0.983793
v 0.100750 -0.416195 -0.983815
v 0.246858 -0.394345 -0.973149
v 0.062920 -0.420120 -0.984284
v 0.205384 -0.407473 -0.973888
v 0.247220 -0.383476 -0.983360
v 0.201877 0.534649 -0.949652
v 0.201895 0.548627 -0.943857
v 0.214395 0.548822 -0.941144
v 0.214454 0.534815 -0.947039
v 0.165515 -0.396574 -0.995162
v 0.268338 0.493732 -0.952035
v 0.254481 0.480598 -0.960893
v 0.254368 0.493808 -0.955490
v 0.254025 0.520986 -0.943880
v 0.378057 -0.208109 -0.989099
v 0.390930 -0.207989 -0.980172
v 0.427793 0.061052 -0.959236
v 0.442028 0.073291 -0.948864
v 0.338650 0.533809 -0.910918
v 0.324664 0.534337 -0.915762
v 0.428838 0.204360 -0.956389
v 0.240493 0.521014 -0.947172
v 0.427846 0.049009 -0.959496
v 0.413471 0.048862 -0.969395
v 0.413590 0.036728 -0.969767
v 0.352766 0.533092 -0.905806
v 0.353932 0.518978 -0.912720
v 0.339566 0.519679 -0.917675
v 0.310519 0.534704 -0.920494
v 0.367403 0.532092 -0.900243
v 0.382660 0.530557 -0.894279
v 0.427989 0.036886 -0.959771
v 0.414130 0.010630 -0.970607
v 0.413808 0.024118 -0.970184
v 0.428244 0.024256 -0.960077
v 0.428610 0.010721 -0.960370
v 0.227117 0.549023 -0.938153
v 0.399013 0.352996 -0.953322
v 0.399258 0.339866 -0.956417
v 0.457424 0.339675 -0.925357
v 0.442826 0.326553 -0.936623
v 0.442680 0.339874 -0.934126
v 0.413474 0.352897 -0.946596
v 0.413727 0.339882 -0.949520
v 0.341615 -0.179014 -1.015285
v 0.388107 -0.220997 -0.980025
v 0.373375 -0.233048 -0.988384
v 0.457661 0.325860 -0.927817
v 0.399359 0.326940 -0.959234
v 0.384817 0.326968 -0.965811
v 0.441967 0.061109 -0.948990
v 0.427783 0.352922 -0.939373
v 0.428159 0.339908 -0.942123
v 0.399032 0.036511 -0.979301
v 0.456009 0.073260 -0.938281
v 0.455927 0.061112 -0.938372
v 0.398956 0.060808 -0.978395
v 0.398956 0.048677 -0.978840
v 0.384370 0.048505 -0.987733
v 0.413601 0.085910 -0.968543
v 0.399023 0.073156 -0.978040
v 0.443681 0.204375 -0.947193
v 0.383370 0.411895 -0.943344
v 0.383596 0.396796 -0.947877
v 0.073498 0.576479 -0.949726
v 0.073178 0.590469 -0.944956
v 0.085495 0.589991 -0.944218
v 0.113545 -0.502874 -0.868876
v 0.100399 -0.504712 -0.868857
v 0.100391 -0.497185 -0.880620
v 0.413793 0.326894 -0.952232
v 0.443503 0.168083 -0.947712
v 0.443596 0.180408 -0.947524
v 0.061623 0.590957 -0.945439
v 0.061687 0.576813 -0.950232
v 0.443663 0.192479 -0.947378
v 0.085875 0.576201 -0.949008
v 0.163558 0.548266 -0.950767
v 0.038504 -0.454502 -0.951356
v 0.163618 0.534288 -0.956270
v 0.124511 0.575875 -0.945472
v 0.124262 0.589353 -0.940482
v 0.136827 0.589296 -0.938781
v 0.083841 0.617310 -0.934273
v 0.084348 0.631110 -0.928409
v 0.097904 0.629635 -0.928299
v 0.163600 0.520460 -0.961660
v 0.163558 0.506862 -0.966903
v 0.163542 0.493537 -0.971922
v 0.191852 -0.429897 -0.951202
v 0.026453 -0.511852 -0.868368
v 0.260169 -0.399398 -0.961909
v 0.087699 -0.447604 -0.950899
v 0.442713 0.113298 -0.948368
v 0.442415 0.099040 -0.948556
v 0.340659 0.467518 -0.940723
v 0.411282 0.466066 -0.912174
v 0.426782 0.478418 -0.898779
v 0.424655 0.465446 -0.906840
v 0.384624 0.085813 -0.986430
v 0.138437 0.381799 -1.010004
v 0.218562 -0.423475 -0.951479
v 0.205219 -0.417331 -0.962720
v 0.384531 0.480617 -0.919110
v 0.384029 0.467637 -0.924463
v 0.398292 0.480556 -0.912795
v 0.397914 0.467088 -0.918392
v 0.371247 -0.314436 -0.958243
v 0.359370 -0.329139 -0.956659
v 0.443623 0.216468 -0.946969
v 0.458494 0.204402 -0.937469
v 0.458403 0.192572 -0.937555
v 0.165349 -0.386337 -1.005699
v 0.458493 0.216449 -0.937353
v 0.205052 -0.436044 -0.939820
v 0.205123 -0.426836 -0.951352
v 0.218462 -0.432780 -0.939972
v 0.246552 -0.404915 -0.962471
v 0.072842 0.604394 -0.940076
v 0.084866 0.603676 -0.939393
v 0.097466 0.616169 -0.933231
v 0.191808 -0.447921 -0.927997
v 0.442852 0.253835 -0.945439
v 0.457610 0.254026 -0.936263
v 0.442495 0.265465 -0.944851
v 0.457113 0.265610 -0.935842
v 0.072580 0.618197 -0.934702
v 0.111667 0.575917 -0.946869
v 0.111484 0.589446 -0.941958
v 0.123999 0.602535 -0.935516
v 0.111370 0.602626 -0.937040
v 0.428255 0.326807 -0.944739
v 0.137211 0.575882 -0.943860
v 0.218368 -0.441773 -0.928291
v 0.136323 0.602383 -0.933796
v 0.113554 -0.495268 -0.880628
v 0.297784 -0.412408 -0.927504
v 0.138627 -0.267158 -1.066964
v 0.163738 0.454323 -0.985541
v 0.163812 0.440950 -0.989856
v 0.189293 0.576261 -0.934909
v 0.176220 0.576131 -0.937460
v 0.189018 0.589685 -0.929270
v 0.175762 0.589577 -0.931981
v 0.213169 0.603050 -0.917963
v 0.099861 -0.364921 -1.033075
v 0.100231 -0.375250 -1.024214
v 0.383513 0.516894 -0.901675
v 0.338921 -0.375174 -0.935858
v 0.340550 -0.362016 -0.945472
v 0.352243 -0.365438 -0.934402
v 0.353806 -0.354138 -0.942308
v 0.364283 -0.355902 -0.933291
v 0.410678 -0.361649 -0.890837
v 0.395492 -0.361993 -0.903805
v 0.404359 -0.351934 -0.903613
v 0.385374 -0.151564 -0.990603
v 0.384052 -0.165092 -0.990337
v 0.100773 -0.395729 -1.004655
v 0.100801 -0.405991 -0.994367
v 0.439422 0.408280 -0.917513
v 0.426166 0.395355 -0.928589
v 0.426006 0.410489 -0.923840
v 0.442995 0.127927 -0.948190
v 0.457336 0.128046 -0.937819
v 0.369907 0.480532 -0.925097
v 0.529261 0.155786 -0.880197
v 0.529963 0.168106 -0.880186
v 0.543544 0.168196 -0.867950
v 0.437128 0.453472 -0.903051
v 0.424728 0.440064 -0.914616
v 0.423717 0.453348 -0.910688
v 0.201892 0.562616 -0.938034
v 0.458261 0.180525 -0.937606
v 0.458093 0.168190 -0.937688
v 0.361049 -0.243632 -0.995146
v 0.411986 0.479364 -0.906025
v 0.340531 0.493123 -0.930051
v 0.340662 0.480402 -0.935688
v 0.253858 0.535083 -0.937605
v 0.430130 -0.030510 -0.960882
v 0.515889 0.168074 -0.892440
v 0.515286 0.155701 -0.892441
v 0.501055 0.155636 -0.904456
v 0.061641 0.604964 -0.940412
v 0.061754 0.618914 -0.935097
v 0.405517 0.558810 -0.865136
v 0.394804 0.558576 -0.873903
v 0.391746 0.573042 -0.864701
v 0.098705 0.576018 -0.948055
v 0.442460 0.024337 -0.949603
v 0.456131 0.037015 -0.938673
v 0.456431 0.024389 -0.938820
v 0.399137 0.085852 -0.977758
v 0.384416 0.060680 -0.987235
v 0.369799 0.048406 -0.996103
v 0.413435 0.060950 -0.969040
v 0.384391 0.036306 -0.988320
v 0.445037 -0.043273 -0.950110
v 0.344596 -0.345812 -0.954905
v 0.062614 -0.478427 -0.916232
v 0.087520 -0.474886 -0.916167
v 0.087565 -0.466212 -0.927912
v 0.087646 -0.457078 -0.939492
v 0.100677 -0.426258 -0.973020
v 0.113551 -0.510226 -0.857247
v 0.113628 -0.443859 -0.950717
v 0.100619 -0.436131 -0.962006
v 0.100408 -0.489381 -0.892457
v 0.113577 -0.487413 -0.892452
v 0.100439 -0.481311 -0.904313
v 0.126732 -0.451095 -0.939287
v 0.113632 -0.453151 -0.939324
v 0.026529 0.656355 0.750878
v 0.135435 0.615318 -0.928644
v 0.123758 0.615292 -0.930458
v 0.111712 0.615229 -0.931950
v 0.437371 -0.178642 -0.950073
v 0.310269 -0.435572 -0.892500
v 0.297383 -0.441436 -0.892689
v 0.297540 -0.432088 -0.904459
v 0.336375 -0.411040 -0.903407
v 0.348992 -0.402645 -0.902962
v 0.348316 -0.414410 -0.891474
v 0.201812 0.576434 -0.932226
v 0.201613 0.589866 -0.926504
v 0.213706 0.590135 -0.923544
v 0.429615 -0.017257 -0.960804
v 0.443966 -0.017237 -0.950063
v 0.350881 -0.377932 -0.924704
v 0.363228 -0.368088 -0.923978
v 0.225182 0.603627 -0.914511
v 0.236702 0.617345 -0.904494
v 0.163568 0.480434 -0.976713
v 0.241241 -0.095468 -1.064358
v 0.214072 0.576659 -0.929308
v 0.226124 0.590509 -0.920159
v 0.373919 -0.370637 -0.913423
v 0.362130 -0.380796 -0.913652
v 0.175114 0.602421 -0.926631
v 0.188039 0.614964 -0.918316
v 0.201352 0.602790 -0.920891
v 0.200773 0.615337 -0.915244
v 0.226655 0.576946 -0.926031
v 0.239191 0.590899 -0.916321
v 0.238334 0.604224 -0.910403
v 0.163653 0.467422 -0.981168
v 0.416484 -0.056011 -0.971541
v 0.417404 -0.352491 -0.892751
v 0.374258 0.574866 -0.873059
v 0.363165 0.561870 -0.885826
v 0.360496 0.576347 -0.879101
v 0.446719 0.490671 -0.878842
v 0.453753 0.503552 -0.866712
v 0.463738 0.489626 -0.867187
v 0.000000 0.563497 -0.956158
v 0.455971 0.049106 -0.938523
v 0.469698 0.049069 -0.927546
v 0.469851 0.036992 -0.927650
v 0.163865 0.427061 -0.994239
v 0.469674 0.061066 -0.927443
v 0.189362 0.562442 -0.940616
v 0.424707 -0.312189 -0.916440
v 0.431322 -0.300945 -0.916794
v 0.443245 -0.300969 -0.905193
v 0.214776 -0.095542 -1.072336
v 0.470015 0.085714 -0.927173
v 0.469773 0.073206 -0.927372
v 0.456193 0.085807 -0.938104
v 0.456937 0.113316 -0.937885
v 0.456518 0.098998 -0.937977
v 0.334575 0.578272 -0.889363
v 0.322589 0.563841 -0.901605
v 0.321418 0.578606 -0.894426
v 0.432610 -0.243357 -0.939168
v 0.449576 -0.231673 -0.928054
v 0.445361 -0.243298 -0.928078
v 0.453807 -0.164388 -0.939066
v 0.451119 -0.178474 -0.939166
v 0.413216 -0.311995 -0.927287
v 0.419525 -0.300865 -0.927789
v 0.452886 0.437896 -0.900881
v 0.439619 0.423330 -0.912272
v 0.411446 0.426194 -0.925941
v 0.411939 0.411413 -0.930499
v 0.397683 0.411740 -0.937056
v 0.227828 -0.095453 -1.068635
v 0.444509 -0.030493 -0.950096
v 0.113612 -0.479293 -0.904294
v 0.398485 0.504306 -0.901583
v 0.411830 0.504148 -0.895998
v 0.398310 0.492638 -0.907306
v 0.410774 0.453303 -0.917327
v 0.411360 0.492263 -0.900476
v 0.383598 0.454303 -0.929452
v 0.340182 0.506150 -0.924050
v 0.384331 0.504522 -0.907892
v 0.099678 0.301276 -1.032755
v 0.309743 0.549284 -0.913575
v 0.000000 -0.425700 -0.986277
v 0.014190 -0.436405 -0.974630
v 0.050598 -0.480029 -0.916250
v 0.100613 -0.385442 -1.014617
v 0.100587 -0.445768 -0.950790
v 0.087464 -0.498952 -0.880601
v 0.100474 -0.472963 -0.916131
v 0.113643 -0.470890 -0.916088
v 0.126776 -0.460074 -0.927740
v 0.113646 -0.462177 -0.927777
v 0.139839 -0.457870 -0.927722
v 0.152830 -0.455589 -0.927740
v 0.313518 -0.178933 -1.030221
v 0.327740 -0.178974 -1.022850
v 0.473237 0.204429 -0.927228
v 0.473068 0.192632 -0.927220
v 0.473328 0.216411 -0.927216
v 0.472490 0.254247 -0.926436
v 0.471900 0.265746 -0.926096
v 0.425557 0.425511 -0.919078
v 0.397370 0.426382 -0.932528
v 0.410975 0.440297 -0.921594
v 0.397242 0.440408 -0.928071
v 0.441957 0.299876 -0.941838
v 0.442491 0.313030 -0.939357
v 0.438826 0.438608 -0.907353
v 0.455380 0.299443 -0.933972
v 0.468773 0.299693 -0.925394
v 0.456402 0.312032 -0.931201
v 0.468424 0.312832 -0.924104
v 0.500127 0.288795 -0.904051
v 0.498526 0.300777 -0.904129
v 0.514000 0.300943 -0.892142
v 0.371763 -0.055838 -1.001502
v 0.442180 0.036987 -0.949391
v 0.400742 -0.138055 -0.981116
v 0.399548 -0.151504 -0.980931
v 0.501539 0.168112 -0.904487
v 0.472855 0.180576 -0.927167
v 0.472610 0.168221 -0.927159
v 0.450324 0.393267 -0.916406
v 0.462008 0.393944 -0.909126
v 0.468151 0.407959 -0.900526
v 0.438807 0.394052 -0.922490
v 0.267425 0.549451 -0.927179
v 0.253664 0.549347 -0.931185
v 0.239557 0.654933 -0.879893
v 0.252087 0.631805 -0.892561
v 0.238348 0.641973 -0.888900
v 0.401102 0.530248 -0.887615
v 0.399341 0.516818 -0.895618
v 0.335995 0.563429 -0.896593
v 0.347592 0.577612 -0.884252
v 0.349369 0.562767 -0.891429
v 0.188611 0.602642 -0.923734
v 0.202110 0.628488 -0.909015
v 0.308022 0.578681 -0.899464
v 0.294992 0.564076 -0.911384
v 0.294324 0.578542 -0.904461
v 0.267098 0.563803 -0.920562
v 0.266676 0.577967 -0.914047
v 0.280499 0.578307 -0.909384
v 0.253415 0.563584 -0.924748
v 0.253065 0.577603 -0.918376
v 0.237360 0.630652 -0.898476
v 0.278787 0.605974 -0.896189
v 0.265189 0.605302 -0.901387
v 0.280989 0.563976 -0.916075
v 0.100528 -0.464236 -0.927840
v 0.126816 -0.468741 -0.916053
v 0.304444 0.620899 -0.877926
v 0.305869 0.606914 -0.885337
v 0.292548 0.606553 -0.890700
v 0.139901 -0.466536 -0.916036
v 0.152889 -0.464254 -0.916043
v 0.293541 0.592671 -0.897584
v 0.191807 -0.456564 -0.916203
v 0.214284 0.562831 -0.935209
v 0.100564 -0.455151 -0.939397
v 0.147590 0.627435 -0.920918
v 0.087462 -0.491228 -0.892457
v 0.258976 -0.455875 -0.892768
v 0.259137 -0.447288 -0.904769
v 0.271866 -0.451444 -0.892811
v 0.442068 0.352986 -0.931600
v 0.412319 0.396163 -0.935098
v 0.384723 0.492572 -0.913579
v 0.434217 0.465500 -0.900652
v 0.397443 0.453884 -0.923474
v 0.284605 -0.446679 -0.892789
v 0.272043 -0.442673 -0.904737
v 0.284767 -0.437689 -0.904643
v 0.454592 0.450684 -0.893619
v 0.349825 -0.390430 -0.914122
v 0.026328 -0.434975 -0.974369
v 0.337801 -0.387612 -0.925569
v 0.087496 -0.483198 -0.904329
v 0.099686 -0.339756 -1.045624
v 0.385689 -0.359593 -0.913417
v 0.374687 -0.358250 -0.923425
v 0.000000 0.548759 -0.960614
v 0.436156 -0.312460 -0.905085
v 0.427529 -0.324665 -0.905037
v 0.416351 -0.324405 -0.915981
v 0.323719 0.548966 -0.908773
v 0.337406 0.548501 -0.903813
v 0.187132 0.636532 -0.906107
v 0.050205 0.562837 -0.955274
v 0.279822 0.592277 -0.902735
v 0.307021 0.592954 -0.892429
v 0.318691 0.607137 -0.880102
v 0.320164 0.593051 -0.887274
v 0.317071 0.620981 -0.872774
v 0.387509 -0.506631 0.191127
v 0.397750 -0.499424 0.201638
v 0.387423 -0.500200 0.201685
v 0.480183 0.312350 -0.915483
v 0.470306 -0.243288 -0.905081
v 0.474785 -0.231597 -0.904950
v 0.487163 -0.231522 -0.892887
v 0.355179 0.480429 -0.930586
v 0.472695 0.339247 -0.915566
v 0.475102 0.326389 -0.917168
v 0.456491 0.353009 -0.923132
v 0.388505 -0.311823 -0.947789
v 0.407155 -0.300962 -0.938515
v 0.403020 -0.310679 -0.937086
v 0.440790 -0.254984 -0.928103
v 0.428144 -0.255046 -0.939129
v 0.511384 0.314094 -0.892080
v 0.428904 -0.620342 -0.153692
v 0.438816 -0.617293 -0.153738
v 0.438934 -0.614766 -0.141211
v 0.386368 -0.138148 -0.990876
v 0.444712 -0.124025 -0.949928
v 0.443472 -0.137731 -0.949872
v 0.429312 -0.137847 -0.960572
v 0.074931 0.382476 -1.011698
v 0.430639 -0.043308 -0.960926
v 0.125691 0.381963 -1.010656
v 0.308912 0.564043 -0.906533
v 0.038507 0.563058 -0.955548
v 0.458642 -0.030471 -0.939091
v 0.459196 -0.043228 -0.939083
v 0.389797 -0.255567 -0.970227
v 0.406672 -0.243667 -0.960550
v 0.402323 -0.255344 -0.960428
v 0.397520 -0.232602 -0.970644
v 0.393897 -0.244011 -0.970577
v 0.483256 0.300446 -0.915348
v 0.487086 0.168186 -0.916100
v 0.013935 0.633380 -0.931722
v 0.000000 0.619915 -0.937218
v 0.000000 0.633600 -0.931845
v 0.013833 0.619844 -0.936855
v 0.136135 0.628869 -0.923099
v 0.122827 0.627435 -0.924594
v 0.111800 0.627641 -0.925947
v 0.510106 0.036769 -0.892592
v 0.510349 0.024173 -0.892625
v 0.497079 0.024336 -0.904678
v 0.074425 0.155490 -1.065370
v 0.486280 0.142490 -0.915937
v 0.485710 0.128519 -0.915851
v 0.471574 0.128262 -0.927033
v 0.484950 0.113238 -0.915793
v 0.484197 0.098671 -0.915822
v 0.470445 0.098897 -0.927048
v 0.471021 0.113367 -0.927012
v 0.363668 -0.221214 -0.996630
v 0.365378 -0.208056 -0.997452
v 0.239702 0.577262 -0.922375
v 0.266083 0.591800 -0.907653
v 0.226957 0.563073 -0.932044
v 0.240015 0.563332 -0.928567
v 0.252565 0.591334 -0.912190
v 0.251858 0.604722 -0.906078
v 0.448216 -0.312596 -0.892993
v 0.439323 -0.325088 -0.893024
v 0.375754 -0.221190 -0.988673
v 0.387071 -0.124454 -0.991180
v 0.401617 -0.124338 -0.981338
v 0.483250 0.061005 -0.916184
v 0.483247 0.049004 -0.916257
v 0.163353 0.562232 -0.945273
v 0.176462 0.562322 -0.943040
v 0.062160 0.155541 -1.065432
v 0.487922 0.204423 -0.916386
v 0.398031 0.396576 -0.941581
v 0.074882 -0.484962 -0.904345
v 0.417538 0.545468 -0.865936
v 0.398214 0.543207 -0.879155
v 0.380473 0.545171 -0.886959
v 0.377772 0.560253 -0.879710
v 0.351201 0.547827 -0.898616
v 0.515480 0.288944 -0.892114
v 0.516525 0.277503 -0.892183
v 0.531583 0.277651 -0.879797
v 0.517242 0.266219 -0.892283
v 0.502593 0.254618 -0.904493
v 0.502042 0.266077 -0.904297
v 0.038616 -0.481464 -0.916239
v 0.050390 -0.696502 -0.518741
v 0.486065 0.277203 -0.915347
v 0.165991 -0.486447 -0.880531
v 0.153050 -0.488798 -0.880576
v 0.153016 -0.480848 -0.892411
v 0.165940 -0.478445 -0.892390
v 0.486890 0.265904 -0.915599
v 0.557949 0.353729 -0.844383
v 0.561572 0.340690 -0.844241
v 0.548781 0.340668 -0.855769
v 0.369900 0.060643 -0.995488
v 0.384512 0.073091 -0.986776
v 0.369758 0.036170 -0.996782
v 0.204996 -0.444974 -0.928136
v 0.218289 -0.450496 -0.916457
v 0.204954 -0.453659 -0.916319
v 0.245861 -0.442952 -0.916700
v 0.231920 -0.446937 -0.916587
v 0.371957 -0.138254 -1.000237
v 0.099129 0.534335 -0.962762
v 0.099188 0.520489 -0.967674
v 0.310459 -0.425813 -0.904193
v 0.259359 -0.438440 -0.916674
v 0.259601 -0.429291 -0.928406
v 0.272271 -0.433633 -0.916569
v 0.335905 -0.422049 -0.891873
v 0.360319 -0.406142 -0.891086
v 0.361147 -0.393594 -0.902579
v 0.369790 0.023543 -0.997575
v 0.099042 0.548272 -0.957828
v 0.365528 -0.342388 -0.942917
v 0.382298 -0.337745 -0.934322
v 0.374680 -0.348201 -0.931720
v 0.385553 -0.347773 -0.923569
v 0.462261 -0.231620 -0.916654
v 0.457899 -0.243282 -0.916739
v 0.455473 -0.301009 -0.893014
v 0.399832 -0.290292 -0.949367
v 0.396144 -0.300069 -0.947990
v 0.369926 0.010134 -0.998457
v 0.437334 -0.289830 -0.916945
v 0.425150 -0.289928 -0.928042
v 0.405319 -0.278812 -0.949604
v 0.453216 -0.254960 -0.916830
v 0.404017 -0.207820 -0.970662
v 0.400860 -0.220723 -0.970618
v 0.488103 0.229360 -0.916394
v 0.488081 0.216440 -0.916465
v 0.407509 -0.322893 -0.925653
v 0.394349 -0.323799 -0.935956
v 0.487698 0.192591 -0.916276
v 0.483381 0.036984 -0.916334
v 0.483690 0.024478 -0.916406
v 0.470163 0.024422 -0.927755
v 0.370020 0.073071 -0.994978
v 0.500484 0.142684 -0.904362
v 0.365510 0.546801 -0.892980
v 0.191820 -0.465000 -0.904317
v 0.152956 -0.472661 -0.904251
v 0.038569 -0.517923 -0.856760
v 0.050620 -0.517063 -0.856902
v 0.062710 -0.522763 -0.845501
v 0.062701 -0.516069 -0.857013
v 0.165880 -0.470259 -0.904255
v 0.139962 -0.474963 -0.904260
v 0.126833 -0.477161 -0.904274
v 0.099725 -0.327388 -1.050875
v 0.223420 0.638963 -0.896192
v 0.231792 -0.455548 -0.904630
v 0.218209 -0.459035 -0.904509
v 0.529247 0.301226 -0.879693
v 0.245681 -0.451610 -0.904734
v 0.192278 -0.526245 -0.812238
v 0.205592 -0.523597 -0.812224
v 0.205661 -0.530988 -0.801498
v 0.530614 0.289171 -0.879721
v 0.446516 0.465000 -0.891949
v 0.492107 0.326299 -0.904467
v 0.504960 0.340181 -0.892154
v 0.508297 0.327212 -0.892161
v 0.061812 0.562635 -0.954966
v 0.073720 0.562441 -0.954490
v 0.497235 0.409818 -0.878762
v 0.503269 0.395611 -0.878886
v 0.488995 0.395574 -0.889953
v 0.512846 0.367009 -0.879560
v 0.516734 0.353546 -0.879814
v 0.501664 0.353273 -0.891795
v 0.545098 0.353708 -0.855897
v 0.482539 0.409536 -0.889922
v 0.520313 0.340508 -0.879897
v 0.523680 0.327503 -0.879845
v 0.372897 -0.383813 -0.902413
v 0.488791 0.339453 -0.904325
v 0.310081 -0.444946 -0.880763
v 0.297244 -0.450417 -0.880885
v 0.498203 0.366834 -0.891157
v 0.564797 0.327723 -0.844068
v 0.567646 0.314653 -0.843885
v 0.555080 0.314610 -0.855377
v 0.191942 -0.489290 -0.868528
v 0.191891 -0.481357 -0.880434
v 0.205028 -0.486497 -0.868453
v 0.336994 -0.399560 -0.914702
v 0.400070 -0.345722 -0.912701
v 0.487419 0.180523 -0.916151
v 0.137526 0.562139 -0.949027
v 0.150349 0.562167 -0.947270
v 0.482638 -0.243284 -0.892994
v 0.477884 -0.254946 -0.893109
v 0.465542 -0.254949 -0.905219
v 0.423572 -0.231944 -0.950037
v 0.419655 -0.243476 -0.950018
v 0.124738 0.562136 -0.950538
v 0.126824 -0.485309 -0.892443
v 0.139995 -0.483132 -0.892429
v 0.099324 -0.352300 -1.039751
v 0.191847 -0.473266 -0.892381
v 0.178862 -0.475937 -0.892378
v 0.204943 -0.478589 -0.880406
v 0.111846 0.562154 -0.951833
v 0.192234 -0.519010 -0.823074
v 0.205508 -0.516311 -0.823000
v 0.000000 0.534089 -0.964946
v 0.204925 -0.462150 -0.904400
v 0.218166 -0.467372 -0.892475
v 0.204913 -0.470467 -0.892414
v 0.212716 0.628690 -0.906220
v 0.098452 0.589626 -0.943202
v 0.297977 -0.536663 0.651177
v 0.297229 -0.536722 0.642250
v 0.301436 -0.527798 0.642554
v 0.284484 -0.455394 -0.880920
v 0.271764 -0.459963 -0.880875
v 0.428313 0.491873 -0.890814
v 0.412320 0.514883 -0.888685
v 0.050290 -0.095572 -1.089675
v 0.000000 0.606465 -0.942055
v 0.371992 -0.397098 -0.890823
v 0.383491 -0.386957 -0.890853
v 0.384401 -0.373143 -0.902659
v 0.395019 -0.375343 -0.891446
v 0.490107 0.423402 -0.878995
v 0.474159 0.422615 -0.890866
v 0.482062 0.436725 -0.879503
v 0.422898 -0.376093 -0.864765
v 0.407312 -0.377137 -0.878685
v 0.417726 -0.367880 -0.878644
v 0.277091 0.650281 -0.868960
v 0.288681 0.644062 -0.868888
v 0.289389 0.634973 -0.876677
v 0.514564 0.142763 -0.892396
v 0.513641 0.128521 -0.892344
v 0.499731 0.128564 -0.904286
v 0.449419 -0.289761 -0.905319
v 0.467428 -0.278347 -0.893113
v 0.461699 -0.289756 -0.893044
v 0.479072 -0.219498 -0.904859
v 0.098111 0.602989 -0.938337
v 0.502371 0.192438 -0.904652
v 0.517008 0.192255 -0.892481
v 0.501983 0.180383 -0.904526
v 0.517495 0.204136 -0.892617
v 0.502671 0.204317 -0.904836
v 0.466405 -0.219652 -0.916606
v 0.470443 -0.206752 -0.916556
v 0.483271 -0.206507 -0.904800
v 0.516454 0.180246 -0.892431
v 0.531336 0.192141 -0.880097
v 0.532087 0.203996 -0.880065
v 0.487494 0.254508 -0.915925
v 0.552109 0.327682 -0.855588
v 0.576384 0.327735 -0.833053
v 0.474971 0.395079 -0.900194
v 0.499986 -0.192385 -0.892775
v 0.495840 -0.206274 -0.892788
v 0.461192 -0.192996 -0.928005
v 0.457390 -0.207033 -0.928026
v 0.444129 -0.207194 -0.939191
v 0.541385 0.314491 -0.867402
v 0.538366 0.327620 -0.867571
v 0.486330 0.353017 -0.903267
v 0.483671 0.085642 -0.915948
v 0.483354 0.073150 -0.916174
v 0.474410 -0.192775 -0.916532
v 0.497260 0.085626 -0.904378
v 0.497859 0.098553 -0.904264
v 0.511557 0.098580 -0.892288
v 0.483497 0.366700 -0.902084
v 0.496869 0.073128 -0.904579
v 0.510903 0.085652 -0.892363
v 0.510440 0.073123 -0.892521
v 0.512520 0.112925 -0.892288
v 0.498754 0.112994 -0.904232
v 0.250883 0.617930 -0.899835
v 0.442841 0.517574 -0.866296
v 0.437174 0.503865 -0.878195
v 0.397416 -0.653059 -0.542442
v 0.387569 -0.651357 -0.554173
v 0.397400 -0.647591 -0.554117
v 0.214664 -0.192674 -1.066815
v 0.487966 -0.081831 -0.916288
v 0.501245 -0.068580 -0.904514
v 0.501495 -0.081836 -0.904534
v 0.296150 -0.536678 0.633403
v 0.300096 -0.527723 0.633739
v 0.426760 0.516956 -0.877667
v 0.421527 0.503415 -0.889049
v 0.465179 0.436181 -0.891745
v 0.442867 0.010793 -0.949796
v 0.000000 0.467155 -0.985003
v 0.563753 0.113447 -0.844046
v 0.552339 0.113189 -0.855450
v 0.564937 0.128023 -0.844174
v 0.438686 0.478156 -0.890746
v 0.523237 0.036651 -0.880314
v 0.523415 0.024016 -0.880357
v 0.154395 -0.004236 0.737055
v 0.145776 -0.016047 0.745370
v 0.146949 -0.015396 0.737483
v 0.536155 0.048732 -0.867924
v 0.535974 0.036587 -0.868037
v 0.523310 0.048757 -0.880245
v 0.523596 0.060794 -0.880159
v 0.536607 0.060816 -0.867752
v 0.331380 0.607131 -0.874755
v 0.333148 0.592815 -0.882138
v 0.522616 -0.291865 0.614891
v 0.520102 -0.281827 0.626866
v 0.519348 -0.291936 0.627113
v 0.510070 0.048831 -0.892561
v 0.524568 0.085684 -0.879948
v 0.524031 0.073131 -0.880060
v 0.275512 0.641894 -0.876970
v 0.291012 0.620498 -0.883770
v 0.526273 0.112978 -0.879967
v 0.525286 0.098602 -0.879909
v 0.553444 0.128251 -0.855649
v 0.346022 0.592079 -0.877024
v 0.484930 0.288647 -0.915255
v 0.533024 0.242348 -0.880033
v 0.518003 0.242414 -0.892591
v 0.532794 0.254690 -0.879963
v 0.517743 0.254676 -0.892433
v 0.526711 0.314315 -0.879761
v 0.495773 0.313618 -0.904059
v 0.469045 0.366600 -0.912022
v 0.479862 0.380879 -0.900977
v 0.466072 0.380557 -0.910405
v 0.126808 -0.493207 -0.880627
v 0.140001 -0.491054 -0.880609
v 0.436668 -0.231775 -0.939186
v 0.178914 -0.483968 -0.880479
v 0.192179 -0.511766 -0.834060
v 0.205411 -0.509039 -0.833949
v 0.192113 -0.504428 -0.845292
v 0.205292 -0.501691 -0.845158
v 0.218134 -0.475564 -0.880408
v 0.553827 0.367134 -0.844492
v 0.565818 0.367141 -0.833375
v 0.192031 -0.496949 -0.856789
v 0.205160 -0.494181 -0.856677
v 0.335128 -0.442395 -0.868675
v 0.334808 -0.451744 -0.857227
v 0.322634 -0.448345 -0.868924
v 0.335510 -0.432518 -0.880251
v 0.323166 -0.429107 -0.892225
v 0.359610 -0.418166 -0.879463
v 0.347747 -0.425590 -0.879878
v 0.322893 -0.438963 -0.880550
v 0.371156 -0.410029 -0.879062
v 0.382614 -0.400834 -0.878763
v 0.394280 -0.390166 -0.878702
v 0.442930 -0.278420 -0.916949
v 0.637635 0.127547 -0.757205
v 0.628184 0.113936 -0.768439
v 0.629299 0.127560 -0.768505
v 0.453538 -0.219777 -0.928039
v 0.440452 -0.219918 -0.939186
v 0.269727 -0.178748 -1.049957
v 0.512870 -0.030272 -0.892515
v 0.525101 -0.017044 -0.880321
v 0.525766 -0.030176 -0.880320
v 0.441879 -0.151156 -0.949878
v 0.487324 -0.055750 -0.916284
v 0.486791 -0.043117 -0.916312
v 0.500278 -0.043062 -0.904531
v 0.231687 -0.472165 -0.880473
v 0.231700 -0.463965 -0.892572
v 0.580214 -0.029843 -0.822653
v 0.580434 -0.042870 -0.822755
v 0.571029 -0.042857 -0.833719
v 0.245537 -0.468289 -0.880617
v 0.487343 -0.192529 -0.904759
v 0.258899 -0.464233 -0.880762
v 0.569844 0.353743 -0.833274
v 0.576901 0.367171 -0.822582
v 0.545413 0.421828 -0.833523
v 0.532897 0.422154 -0.844529
v 0.539653 0.434328 -0.833496
v 0.302437 0.636260 -0.870483
v 0.508398 0.381122 -0.879205
v 0.430654 -0.278509 -0.928105
v 0.455113 -0.278362 -0.905350
v 0.434782 -0.364791 -0.865399
v 0.418106 -0.278664 -0.939009
v 0.412804 -0.290025 -0.938789
v 0.415293 -0.255154 -0.949930
v 0.491544 -0.219306 -0.892821
v 0.528430 0.142832 -0.880164
v 0.527418 0.128556 -0.880082
v 0.636538 0.113967 -0.757152
v 0.611165 0.113847 -0.790402
v 0.612325 0.127598 -0.790495
v 0.620872 0.127576 -0.779595
v 0.392116 -0.279161 -0.959983
v 0.494822 -0.243252 -0.880565
v 0.499318 -0.231423 -0.880597
v 0.511060 -0.231330 -0.868276
v 0.139973 -0.513520 -0.845809
v 0.139980 -0.506226 -0.857264
v 0.153067 -0.511417 -0.845771
v 0.087603 -0.545669 -0.801236
v 0.087593 -0.539614 -0.812197
v 0.100475 -0.544864 -0.801221
v 0.153067 -0.504063 -0.857214
v 0.457534 -0.137617 -0.938922
v 0.455873 -0.150980 -0.938958
v 0.087577 -0.533436 -0.823214
v 0.100472 -0.538618 -0.812211
v 0.087563 -0.527060 -0.834356
v 0.100464 -0.532266 -0.823254
v 0.038557 -0.511063 -0.868515
v 0.382554 0.586996 -0.861105
v 0.245569 -0.460049 -0.892679
v 0.272112 -0.499766 -0.823236
v 0.272266 -0.507502 -0.812233
v 0.284630 -0.495828 -0.823393
v 0.527274 -0.068625 -0.880453
v 0.514733 -0.081872 -0.892564
v 0.514477 -0.068585 -0.892535
v 0.087542 -0.520441 -0.845665
v 0.100454 -0.525736 -0.834411
v 0.100277 -0.576856 -0.745032
v 0.087508 -0.570232 -0.756641
v 0.100345 -0.570172 -0.756575
v 0.373432 0.588186 -0.867622
v 0.358770 0.590099 -0.872053
v 0.384893 0.622300 -0.834616
v 0.379923 0.611179 -0.846289
v 0.367883 0.627161 -0.841431
v 0.087495 -0.506383 -0.868820
v 0.100416 -0.511981 -0.857211
v 0.087520 -0.513549 -0.857160
v 0.100437 -0.518985 -0.845725
v 0.402153 -0.421501 -0.843490
v 0.403855 -0.408415 -0.854150
v 0.413783 -0.411312 -0.842834
v 0.100399 -0.563667 -0.767943
v 0.087561 -0.563903 -0.768000
v 0.087596 -0.557739 -0.779194
v 0.100459 -0.557332 -0.779131
v 0.358972 -0.429424 -0.867916
v 0.087607 -0.551684 -0.790257
v 0.496784 0.036913 -0.904653
v 0.491075 -0.178131 -0.904724
v 0.494118 -0.164099 -0.904640
v 0.506890 -0.164085 -0.892715
v 0.551382 0.098940 -0.855285
v 0.467547 -0.164212 -0.927872
v 0.619736 0.113895 -0.779514
v 0.523956 -0.192261 -0.868614
v 0.519789 -0.206003 -0.868519
v 0.508078 -0.206135 -0.880644
v 0.554420 -0.192072 -0.833883
v 0.541004 -0.205760 -0.844955
v 0.545088 -0.192149 -0.845150
v 0.558928 0.204083 -0.855683
v 0.545997 0.203983 -0.867654
v 0.502916 0.242437 -0.904689
v 0.522593 0.381122 -0.867595
v 0.536253 0.381090 -0.855970
v 0.527250 0.367084 -0.867721
v 0.456021 0.477013 -0.879607
v 0.532288 0.266298 -0.879888
v 0.571428 -0.068912 -0.833922
v 0.561488 -0.082207 -0.845232
v 0.561496 -0.068864 -0.845148
v 0.357458 0.603864 -0.864419
v 0.413337 0.531130 -0.877711
v 0.430563 0.531853 -0.866013
v 0.484929 0.501962 -0.844144
v 0.495337 0.487258 -0.844288
v 0.480035 0.488494 -0.855587
v 0.520496 0.447338 -0.844405
v 0.526862 0.434854 -0.844489
v 0.513099 0.435550 -0.855794
v 0.512244 -0.192307 -0.880679
v 0.126785 -0.508283 -0.857274
v 0.473355 0.475693 -0.867581
v 0.489847 0.474373 -0.855715
v 0.482252 0.462196 -0.867788
v 0.550316 -0.205626 -0.833691
v 0.530809 -0.205884 -0.856580
v 0.513512 -0.043002 -0.892502
v 0.562958 -0.191985 -0.822900
v 0.558773 -0.205478 -0.822747
v 0.153064 -0.496530 -0.868826
v 0.166029 -0.494251 -0.868740
v 0.166056 -0.501824 -0.857106
v 0.100473 -0.551077 -0.790215
v 0.218376 -0.491222 -0.856599
v 0.539585 -0.082053 -0.868502
v 0.539364 -0.095741 -0.868552
v 0.527362 -0.095675 -0.880515
v 0.394972 0.608458 -0.839004
v 0.510201 0.060848 -0.892532
v 0.496687 0.048920 -0.904603
v 0.571309 -0.082254 -0.834015
v 0.344543 0.606313 -0.869625
v 0.379928 -0.437034 -0.844594
v 0.369638 -0.433338 -0.856106
v 0.380739 -0.426244 -0.855565
v 0.369021 -0.443482 -0.845053
v 0.524430 -0.003392 -0.880341
v 0.536938 -0.003335 -0.868125
v 0.357933 -0.449486 -0.845428
v 0.358404 -0.439829 -0.856566
v 0.263739 0.631929 -0.888997
v 0.346822 -0.445930 -0.856942
v 0.494085 0.381042 -0.890473
v 0.534955 0.340624 -0.867714
v 0.297141 -0.459084 -0.869141
v 0.309792 -0.462550 -0.857511
v 0.297088 -0.467470 -0.857518
v 0.505191 0.423096 -0.867329
v 0.498137 0.436284 -0.867485
v 0.464770 -0.178275 -0.927994
v 0.480996 -0.164123 -0.916385
v 0.556971 0.445748 -0.812167
v 0.545671 0.446075 -0.822733
v 0.550921 0.457704 -0.812166
v 0.478081 -0.178177 -0.916496
v 0.406157 -0.392610 -0.865759
v 0.416574 -0.395945 -0.853496
v 0.510823 0.010652 -0.892624
v 0.523832 0.010509 -0.880360
v 0.506607 -0.243204 -0.868084
v 0.502037 -0.254942 -0.867811
v 0.490179 -0.254944 -0.880490
v 0.473863 0.516973 -0.843898
v 0.469829 0.502891 -0.855289
v 0.458815 0.517512 -0.854952
v 0.539381 0.458197 -0.822683
v 0.562626 0.433791 -0.812158
v 0.551531 0.433983 -0.822758
v 0.542809 0.155898 -0.867924
v 0.541970 0.142993 -0.867839
v 0.038392 -0.569223 -0.757107
v 0.218243 -0.483472 -0.868422
v 0.558904 0.289350 -0.855238
v 0.557721 0.301569 -0.855129
v 0.570194 0.301590 -0.843657
v 0.231889 -0.487989 -0.856581
v 0.582036 0.204359 -0.833094
v 0.583054 0.216456 -0.832883
v 0.593174 0.216607 -0.822252
v 0.340679 0.646731 -0.839871
v 0.353874 0.633166 -0.845130
v 0.339842 0.633865 -0.852535
v 0.471204 0.352968 -0.913746
v 0.485276 -0.266694 -0.880370
v 0.479951 -0.278407 -0.880261
v 0.246509 -0.514416 -0.812144
v 0.259681 -0.511039 -0.812165
v 0.259890 -0.518764 -0.801325
v 0.527830 -0.243077 -0.844128
v 0.513107 -0.254931 -0.855494
v 0.517668 -0.243145 -0.855871
v 0.532329 -0.231124 -0.844450
v 0.540921 0.128636 -0.867685
v 0.539797 0.112897 -0.867471
v 0.545116 -0.242904 -0.822194
v 0.549827 -0.230857 -0.822383
v 0.557388 -0.230728 -0.811768
v 0.508393 -0.266764 -0.855052
v 0.503528 -0.278608 -0.854553
v 0.492313 -0.278540 -0.867126
v 0.245598 -0.476345 -0.868636
v 0.245747 -0.484221 -0.856813
v 0.231762 -0.480171 -0.868440
v 0.547468 0.254689 -0.867364
v 0.547734 0.242415 -0.867336
v 0.534987 -0.266769 -0.821876
v 0.547523 -0.254780 -0.811577
v 0.542218 -0.266737 -0.811533
v 0.573139 0.266205 -0.843570
v 0.560645 0.266259 -0.855191
v 0.572434 0.277610 -0.843662
v 0.427214 -0.220123 -0.950048
v 0.530636 0.180199 -0.880147
v 0.545049 0.192138 -0.867828
v 0.544275 0.180241 -0.867917
v 0.559818 0.277683 -0.855276
v 0.139989 -0.498739 -0.868873
v 0.368424 -0.571980 -0.685648
v 0.368305 -0.562137 -0.697643
v 0.378379 -0.567508 -0.685654
v 0.126792 -0.500855 -0.868890
v 0.512170 -0.017130 -0.892547
v 0.587084 0.327746 -0.822392
v 0.594249 0.340745 -0.811889
v 0.597018 0.327756 -0.811878
v 0.471913 -0.017232 -0.927890
v 0.472533 -0.030456 -0.927863
v 0.498542 0.461006 -0.855777
v 0.573329 0.340711 -0.833167
v 0.050616 -0.510155 -0.868628
v 0.062689 -0.509090 -0.868713
v 0.074957 -0.514908 -0.857096
v 0.506317 0.448261 -0.855762
v 0.258895 -0.472385 -0.868838
v 0.271761 -0.476330 -0.857280
v 0.258954 -0.480348 -0.857071
v 0.473117 -0.043179 -0.927835
v 0.486174 -0.030390 -0.916351
v 0.246369 -0.506912 -0.822964
v 0.687984 0.049212 0.245947
v 0.684585 0.036446 0.245935
v 0.690729 0.036439 0.233263
v 0.499642 -0.030356 -0.904572
v 0.456879 0.010866 -0.938945
v 0.470646 0.010940 -0.927838
v 0.179003 -0.499471 -0.856956
v 0.178957 -0.491830 -0.868641
v 0.571275 -0.055818 -0.833832
v 0.561274 -0.055784 -0.845051
v 0.347256 -0.436099 -0.868336
v 0.539056 -0.055704 -0.868366
v 0.538648 -0.042899 -0.868261
v 0.550185 -0.042869 -0.856433
v 0.474013 -0.068623 -0.927789
v 0.474336 -0.081726 -0.927847
v 0.503735 -0.219154 -0.880617
v 0.552570 -0.242817 -0.811660
v 0.540182 -0.254828 -0.822018
v 0.460684 -0.312696 -0.880224
v 0.467986 -0.301068 -0.880199
v 0.480389 -0.301142 -0.867115
v 0.518345 -0.266780 -0.843356
v 0.513254 -0.278634 -0.842993
v 0.087433 -0.576746 -0.745111
v 0.161313 0.636517 -0.913075
v 0.534927 -0.192211 -0.856737
v 0.570785 -0.191890 -0.812109
v 0.566527 -0.205347 -0.812004
v 0.536949 -0.242995 -0.832943
v 0.541545 -0.230997 -0.833216
v 0.370362 -0.422184 -0.867446
v 0.271732 -0.468245 -0.869010
v 0.531322 0.353666 -0.867763
v 0.540971 0.367116 -0.855961
v 0.519535 0.422640 -0.855796
v 0.533554 0.446601 -0.833438
v 0.381679 -0.414114 -0.866938
v 0.567572 0.395092 -0.822702
v 0.562399 0.408724 -0.822742
v 0.573161 0.408668 -0.812104
v 0.546922 0.216071 -0.867467
v 0.284421 -0.463834 -0.869118
v 0.517369 0.395472 -0.867429
v 0.511597 0.409543 -0.867312
v 0.525477 0.409246 -0.855849
v 0.505095 0.473086 -0.844290
v 0.513368 0.459909 -0.844334
v 0.546802 0.266282 -0.867431
v 0.431368 -0.422630 -0.812803
v 0.430604 -0.432335 -0.802809
v 0.421069 -0.433558 -0.812930
v 0.390893 -0.429790 -0.844084
v 0.400915 -0.432543 -0.833147
v 0.566180 0.142413 -0.844280
v 0.488162 0.516056 -0.833109
v 0.284415 -0.472045 -0.857441
v 0.499283 0.500785 -0.833267
v 0.393320 -0.404571 -0.866414
v 0.526364 -0.042945 -0.880345
v 0.538120 -0.030066 -0.868184
v 0.392016 -0.418101 -0.854947
v 0.378273 -0.557450 -0.697677
v 0.450158 0.546323 -0.843269
v 0.462217 0.532014 -0.843578
v 0.446879 0.532177 -0.854623
v 0.554376 -0.218442 -0.822572
v 0.562041 -0.218299 -0.811887
v 0.532156 -0.254871 -0.832659
v 0.523175 -0.254907 -0.843762
v 0.527131 -0.266780 -0.832382
v 0.521834 -0.278656 -0.832170
v 0.387383 0.634203 -0.823159
v 0.398950 0.619185 -0.828020
v 0.368745 0.614738 -0.851914
v 0.399153 0.585871 -0.851764
v 0.409153 0.607428 -0.830088
v 0.404794 0.597003 -0.840632
v 0.593449 0.113743 -0.811762
v 0.594636 0.127682 -0.811855
v 0.603604 0.127631 -0.801229
v 0.584113 0.113689 -0.822368
v 0.532730 0.216036 -0.880084
v 0.546093 0.277714 -0.867402
v 0.602424 0.113798 -0.801134
v 0.502875 0.216392 -0.905016
v 0.529533 -0.278650 -0.821793
v 0.074974 -0.521693 -0.845594
v 0.126785 -0.515504 -0.845802
v 0.113566 -0.517327 -0.845774
v 0.537530 -0.016918 -0.868141
v 0.526511 -0.218892 -0.856395
v 0.536718 -0.218758 -0.844725
v 0.430731 -0.207416 -0.950073
v 0.447752 -0.193190 -0.939188
v 0.484192 0.010935 -0.916439
v 0.179052 -0.506906 -0.845498
v 0.232102 -0.495567 -0.845034
v 0.218541 -0.498771 -0.845058
v 0.458064 -0.017223 -0.939091
v 0.527509 -0.081944 -0.880492
v 0.259070 -0.488147 -0.845515
v 0.271839 -0.484248 -0.845733
v 0.284455 -0.480091 -0.845918
v 0.284529 -0.487999 -0.834572
v 0.297118 -0.483644 -0.834726
v 0.297182 -0.491597 -0.823533
v 0.570499 -0.016647 -0.833442
v 0.570769 -0.029864 -0.833579
v 0.560663 -0.029910 -0.844763
v 0.585318 0.127762 -0.822461
v 0.297084 -0.475634 -0.846045
v 0.309726 -0.470899 -0.846089
v 0.557205 0.180360 -0.855935
v 0.556448 0.168327 -0.855934
v 0.473610 -0.055801 -0.927797
v 0.560971 -0.042857 -0.844922
v 0.334556 -0.460628 -0.845935
v 0.346455 -0.455161 -0.845728
v 0.356982 -0.483904 -0.801951
v 0.345902 -0.480681 -0.812794
v 0.357097 -0.475591 -0.812801
v 0.548073 0.023801 -0.856106
v 0.548350 0.010433 -0.856135
v 0.536416 0.010454 -0.868121
v 0.574270 0.113605 -0.833080
v 0.575469 0.127862 -0.833183
v 0.345856 -0.488914 -0.801863
v 0.473271 -0.312635 -0.867200
v 0.464374 -0.325410 -0.867316
v 0.451800 -0.325370 -0.880297
v 0.345999 -0.472395 -0.823709
v 0.334279 -0.477447 -0.823742
v 0.545994 -0.218605 -0.833469
v 0.309914 -0.453917 -0.869079
v 0.559604 0.048816 -0.844358
v 0.559345 0.036537 -0.844439
v 0.548034 0.036523 -0.856047
v 0.548274 0.048756 -0.855933
v 0.389341 -0.449665 -0.823060
v 0.390006 -0.440157 -0.833510
v 0.400001 -0.442430 -0.822882
v 0.538788 0.098602 -0.867372
v 0.432275 -0.412833 -0.822384
v 0.421918 -0.423825 -0.822737
v 0.423237 -0.412709 -0.832426
v 0.424967 -0.399856 -0.842337
v 0.436552 -0.399918 -0.831860
v 0.604824 0.141422 -0.801328
v 0.433407 -0.392835 -0.841175
v 0.428448 -0.384598 -0.853125
v 0.440100 -0.384656 -0.842671
v 0.438024 -0.375419 -0.852844
v 0.554611 0.142770 -0.855789
v 0.484914 -0.312616 -0.854577
v 0.501888 -0.301302 -0.842793
v 0.495239 -0.312601 -0.842839
v 0.476242 -0.325290 -0.854735
v 0.087902 0.820268 0.519269
v 0.518680 -0.312318 -0.811775
v 0.510926 -0.324420 -0.811932
v 0.503887 -0.324409 -0.822059
v 0.511611 -0.312443 -0.821887
v 0.518071 -0.301347 -0.821796
v 0.525091 -0.301245 -0.811653
v 0.486623 -0.289964 -0.867068
v 0.569180 0.180500 -0.844381
v 0.568277 0.168390 -0.844398
v 0.498045 -0.290107 -0.854380
v 0.570008 0.192364 -0.844327
v 0.492042 -0.301169 -0.854419
v 0.474225 -0.289836 -0.880204
v 0.557963 0.192224 -0.855877
v 0.570948 0.204210 -0.844166
v 0.523892 -0.290219 -0.821771
v 0.536668 -0.278597 -0.811532
v 0.410417 0.572652 -0.853138
v 0.530968 -0.290137 -0.811573
v 0.517830 0.216217 -0.892806
v 0.547538 0.229099 -0.867363
v 0.584253 0.266166 -0.832622
v 0.501262 0.277319 -0.904197
v 0.601352 0.301460 -0.811897
v 0.602506 0.289180 -0.811828
v 0.592949 0.289180 -0.822247
v 0.537975 0.085724 -0.867404
v 0.591759 0.301461 -0.822289
v 0.545231 0.289309 -0.867312
v 0.537325 0.073149 -0.867500
v 0.676685 0.049177 0.271135
v 0.671423 0.049139 0.283602
v 0.672895 0.036427 0.271119
v 0.590996 0.353811 -0.811912
v 0.580783 0.353774 -0.822515
v 0.587255 0.367213 -0.811952
v 0.388922 0.598346 -0.849914
v 0.556209 0.395111 -0.833508
v 0.550904 0.408799 -0.833530
v 0.583632 0.277561 -0.832710
v 0.593778 0.277541 -0.822180
v 0.584804 0.254709 -0.832461
v 0.594373 0.266167 -0.822092
v 0.582734 0.289219 -0.832767
v 0.594686 0.254669 -0.822026
v 0.584424 0.242328 -0.832579
v 0.557057 0.421628 -0.822762
v 0.464570 0.463383 -0.880315
v 0.519342 0.471787 -0.833267
v 0.476553 0.531334 -0.832866
v 0.464718 0.546003 -0.832580
v 0.473360 0.450239 -0.880190
v 0.501773 0.514893 -0.822520
v 0.434513 0.546212 -0.854312
v 0.419391 0.596283 -0.830845
v 0.415337 0.584990 -0.841633
v 0.371035 0.600277 -0.858698
v 0.568186 -0.266491 -0.768630
v 0.573493 -0.254545 -0.768616
v 0.579543 -0.254502 -0.757307
v 0.495937 -0.324754 -0.832245
v 0.503977 -0.312552 -0.832081
v 0.510411 -0.301363 -0.832052
v 0.062718 -0.529152 -0.834204
v 0.074991 -0.528190 -0.834290
v 0.516252 -0.290215 -0.832073
v 0.543893 0.301490 -0.867246
v 0.580060 0.180589 -0.833326
v 0.579072 0.168367 -0.833345
v 0.507744 -0.290170 -0.842835
v 0.581126 0.192528 -0.833209
v 0.472821 -0.266675 -0.893127
v 0.574228 -0.266447 -0.757314
v 0.585529 -0.254475 -0.745742
v 0.126782 -0.522519 -0.834489
v 0.113574 -0.524210 -0.834460
v 0.139968 -0.520644 -0.834507
v 0.584161 0.340725 -0.822450
v 0.153064 -0.518617 -0.834495
v 0.603276 0.277549 -0.811755
v 0.603775 0.266162 -0.811692
v 0.580189 -0.266419 -0.745727
v 0.591493 -0.254456 -0.733913
v 0.604003 0.254656 -0.811661
v 0.594451 0.242400 -0.822054
v 0.603773 0.242392 -0.811662
v 0.597467 -0.003032 -0.801106
v 0.597488 -0.016583 -0.801135
v 0.588983 -0.016591 -0.811808
v 0.515461 -0.219021 -0.868410
v 0.605727 -0.003012 -0.790413
v 0.605643 -0.016565 -0.790410
v 0.544048 0.395191 -0.844575
v 0.522122 -0.231227 -0.856168
v 0.179088 -0.514209 -0.834264
v 0.536069 0.023892 -0.868100
v 0.526990 0.458923 -0.833339
v 0.232340 -0.502966 -0.833837
v 0.218679 -0.506158 -0.833844
v 0.246173 -0.499451 -0.833964
v 0.245954 -0.491918 -0.845234
v 0.271962 -0.492046 -0.834386
v 0.297265 -0.499528 -0.812447
v 0.309870 -0.503155 -0.801516
v 0.309735 -0.487084 -0.823647
v 0.309798 -0.495098 -0.812563
v 0.309705 -0.479037 -0.834813
v 0.514743 0.513617 -0.812042
v 0.527263 0.512349 -0.801573
v 0.481359 0.571319 -0.800551
v 0.468629 0.571742 -0.811060
v 0.470165 0.584247 -0.800131
v 0.586113 -0.266398 -0.733850
v 0.580612 -0.278202 -0.733757
v 0.574706 -0.278215 -0.745680
v 0.334246 -0.485624 -0.812749
v 0.561999 -0.266550 -0.779700
v 0.549054 -0.266682 -0.801129
v 0.560974 -0.254662 -0.790511
v 0.555631 -0.266617 -0.790533
v 0.523115 0.484652 -0.822658
v 0.512817 0.499502 -0.822632
v 0.525699 0.498197 -0.812140
v 0.550069 -0.278427 -0.790563
v 0.543480 -0.278518 -0.801162
v 0.346168 -0.463927 -0.834671
v 0.357576 -0.458561 -0.834460
v 0.357276 -0.467180 -0.823618
v 0.567318 -0.254600 -0.779681
v 0.368544 -0.452900 -0.834196
v 0.379286 -0.446844 -0.833871
v 0.430166 0.584494 -0.831432
v 0.426521 0.572441 -0.842405
v 0.562683 -0.278277 -0.768628
v 0.399351 -0.451630 -0.812597
v 0.561690 0.086204 -0.843997
v 0.560842 0.073427 -0.844088
v 0.549583 0.073262 -0.855505
v 0.373276 0.640023 -0.827227
v 0.576701 0.142012 -0.833284
v 0.442664 -0.411910 -0.810825
v 0.440214 -0.422450 -0.801909
v 0.440272 -0.404733 -0.819997
v 0.451273 -0.402440 -0.810681
v 0.514048 -0.055681 -0.892508
v 0.568741 -0.278233 -0.757294
v 0.000000 0.927338 0.244330
v 0.014601 0.929438 0.231455
v 0.000000 0.929820 0.230983
v 0.486817 -0.325078 -0.843026
v 0.355463 0.618516 -0.855767
v 0.562670 0.099461 -0.843972
v 0.573171 0.099726 -0.833010
v 0.554402 -0.254723 -0.801121
v 0.026446 -0.568817 -0.757241
v 0.062722 -0.535254 -0.823106
v 0.075002 -0.534423 -0.823168
v 0.590148 0.180645 -0.822586
v 0.589032 0.168271 -0.822620
v 0.497312 -0.266727 -0.867459
v 0.591244 0.192662 -0.822496
v 0.592250 0.204510 -0.822383
v 0.126775 -0.529353 -0.823319
v 0.113575 -0.530897 -0.823292
v 0.583818 0.229294 -0.832725
v 0.593906 0.229402 -0.822141
v 0.139958 -0.527617 -0.823344
v 0.153060 -0.525703 -0.823355
v 0.179114 -0.521426 -0.823219
v 0.556468 -0.278343 -0.779713
v 0.581455 0.301547 -0.832780
v 0.232481 -0.510325 -0.822906
v 0.218781 -0.513458 -0.822928
v 0.599423 0.314626 -0.811888
v 0.608725 0.314702 -0.801310
v 0.423285 -0.266869 -0.939074
v 0.600781 0.353820 -0.801286
v 0.610242 0.353799 -0.790528
v 0.603873 0.340769 -0.801281
v 0.500814 -0.055713 -0.904505
v 0.485506 -0.017169 -0.916388
v 0.498934 -0.017157 -0.904604
v 0.368170 -0.461744 -0.823469
v 0.549286 -0.016800 -0.856212
v 0.378803 -0.455998 -0.823270
v 0.138580 -0.178122 -1.081116
v 0.410121 -0.443216 -0.812685
v 0.605039 -0.069070 -0.790462
v 0.604474 -0.082408 -0.790504
v 0.596875 -0.082381 -0.801362
v 0.410931 -0.433814 -0.822804
v 0.412088 -0.423949 -0.832791
v 0.419700 -0.452498 -0.791882
v 0.420301 -0.442926 -0.802617
v 0.430066 -0.442386 -0.792092
v 0.549789 -0.029980 -0.856295
v 0.441173 -0.393441 -0.833030
v 0.588870 -0.003052 -0.811747
v 0.074644 0.909314 0.308115
v 0.074741 0.905812 0.320461
v 0.087204 0.907758 0.308201
v 0.598147 0.395003 -0.790632
v 0.588339 0.395037 -0.801406
v 0.593328 0.408609 -0.790688
v 0.538610 0.408981 -0.844559
v 0.692708 0.380094 -0.661822
v 0.689496 0.393688 -0.661811
v 0.696003 0.393632 -0.650159
v 0.686022 0.380110 -0.673502
v 0.544102 0.470030 -0.812169
v 0.490606 0.449299 -0.867679
v 0.532299 0.470725 -0.822628
v 0.441429 0.572250 -0.831906
v 0.444122 0.584343 -0.821118
v 0.455391 0.572041 -0.821492
v 0.537964 0.497019 -0.801661
v 0.549533 0.496179 -0.791045
v 0.547385 0.482663 -0.801688
v 0.528053 0.526854 -0.790866
v 0.447633 0.609400 -0.799034
v 0.435034 0.608557 -0.809780
v 0.435925 0.622196 -0.798260
v 0.446188 0.596545 -0.810241
v 0.457409 0.584307 -0.810689
v 0.458947 0.596853 -0.799621
v 0.422220 0.607815 -0.820153
v 0.410428 -0.267034 -0.949819
v 0.448213 -0.266713 -0.916895
v 0.571517 0.289272 -0.843678
v 0.597162 0.367221 -0.801311
v 0.636941 0.353615 -0.757010
v 0.628284 0.353703 -0.768415
v 0.633894 0.366936 -0.757033
v 0.579113 0.314650 -0.832922
v 0.682698 0.393767 -0.673500
v 0.531041 0.395310 -0.855923
v 0.679003 0.380150 -0.685284
v 0.675574 0.393881 -0.685297
v 0.616280 0.445991 -0.745707
v 0.620212 0.457775 -0.733940
v 0.625295 0.446026 -0.733812
v 0.583411 0.408622 -0.801456
v 0.630146 0.434018 -0.733730
v 0.621213 0.434052 -0.745613
v 0.597325 -0.069041 -0.801303
v 0.588888 -0.082344 -0.812175
v 0.589229 -0.069002 -0.812098
v 0.589108 -0.029846 -0.811882
v 0.589239 -0.042887 -0.811954
v 0.580022 -0.016607 -0.822538
v 0.624648 -0.095888 -0.757103
v 0.625889 -0.082371 -0.757085
v 0.632801 -0.082296 -0.745595
v 0.589297 -0.055884 -0.812027
v 0.580639 -0.068958 -0.822936
v 0.579679 0.010507 -0.822397
v 0.579633 0.023812 -0.822369
v 0.588853 0.023831 -0.811686
v 0.588814 0.010537 -0.811706
v 0.592329 0.100056 -0.811695
v 0.582990 0.099912 -0.822304
v 0.595875 0.141565 -0.811948
v 0.578211 0.395075 -0.812057
v 0.612130 0.380971 -0.779633
v 0.602685 0.381025 -0.790584
v 0.607712 0.394980 -0.779681
v 0.671626 0.380211 -0.697211
v 0.567992 0.421549 -0.812137
v 0.573156 0.433732 -0.801550
v 0.567697 0.445589 -0.801590
v 0.000000 0.413683 -1.001820
v 0.668080 0.394024 -0.697246
v 0.050612 -0.503007 -0.880493
v 0.074934 -0.507841 -0.868774
v 0.516509 0.542138 -0.790618
v 0.126761 -0.536055 -0.812251
v 0.113559 -0.537447 -0.812224
v 0.139943 -0.534479 -0.812280
v 0.153051 -0.532707 -0.812311
v 0.062636 0.382521 -1.011693
v 0.566010 0.469266 -0.791022
v 0.572324 0.457285 -0.790957
v 0.561846 0.457406 -0.801632
v 0.539251 0.511277 -0.790999
v 0.539805 0.525952 -0.780142
v 0.550667 0.510508 -0.780208
v 0.179139 -0.528610 -0.812297
v 0.232606 -0.517718 -0.812166
v 0.218865 -0.520785 -0.812201
v 0.259248 -0.495818 -0.834193
v 0.341748 0.621482 -0.861257
v 0.259475 -0.503420 -0.823091
v 0.309951 -0.511351 -0.790445
v 0.297434 -0.515701 -0.790371
v 0.334365 -0.469147 -0.834790
v 0.367892 -0.470273 -0.812768
v 0.411473 0.619259 -0.819257
v 0.378431 -0.464619 -0.812703
v 0.388864 -0.458531 -0.812629
v 0.433024 0.596276 -0.820669
v 0.409511 -0.452341 -0.802310
v 0.423631 0.620655 -0.809126
v 0.586554 0.141755 -0.822556
v 0.599558 0.180635 -0.812025
v 0.598365 0.168126 -0.812043
v 0.601716 0.204650 -0.811873
v 0.600720 0.192761 -0.811959
v 0.603284 0.229498 -0.811713
v 0.602582 0.216769 -0.811790
v 0.578359 0.421514 -0.801507
v 0.062696 -0.552442 -0.790350
v 0.558153 -0.178184 -0.834052
v 0.561389 -0.164267 -0.834195
v 0.570076 -0.164280 -0.823153
v 0.548772 -0.178189 -0.845328
v 0.551991 -0.164231 -0.845465
v 0.592310 0.457397 -0.768926
v 0.601865 0.457538 -0.757534
v 0.597634 0.445775 -0.768792
v 0.625977 0.421640 -0.745557
v 0.516014 -0.178099 -0.880710
v 0.519171 -0.164098 -0.880715
v 0.530866 -0.164126 -0.868769
v 0.503740 -0.178104 -0.892758
v 0.126740 -0.542681 -0.801230
v 0.113549 -0.543876 -0.801218
v 0.139921 -0.541285 -0.801259
v 0.153035 -0.539677 -0.801306
v 0.460477 -0.266682 -0.905298
v 0.555279 0.469553 -0.801672
v 0.558464 0.482150 -0.791044
v 0.397523 -0.267204 -0.960191
v 0.192305 -0.533540 -0.801449
v 0.179145 -0.535827 -0.801410
v 0.205685 -0.554309 -0.768615
v 0.218860 -0.552084 -0.768710
v 0.218821 -0.560478 -0.757284
v 0.509724 0.485930 -0.833319
v 0.232704 -0.525273 -0.801468
v 0.218927 -0.528261 -0.801516
v 0.538631 -0.178167 -0.856884
v 0.541836 -0.164175 -0.856992
v 0.634823 0.421522 -0.733672
v 0.630565 0.408505 -0.745502
v 0.260085 -0.526680 -0.790476
v 0.246642 -0.522057 -0.801385
v 0.526851 -0.055680 -0.880398
v 0.246714 -0.529929 -0.790580
v 0.631438 -0.095838 -0.745609
v 0.639599 -0.082227 -0.733895
v 0.588213 -0.095882 -0.812250
v 0.579830 -0.095852 -0.823115
v 0.596089 -0.095910 -0.801420
v 0.597532 -0.029855 -0.801169
v 0.597559 -0.042904 -0.801207
v 0.367697 -0.478677 -0.802012
v 0.378150 -0.473097 -0.802048
v 0.605588 -0.029860 -0.790411
v 0.388508 -0.467074 -0.802085
v 0.398882 -0.460427 -0.802164
v 0.597640 0.023861 -0.801074
v 0.597506 0.010566 -0.801086
v 0.408421 -0.479556 -0.769642
v 0.418861 -0.471538 -0.769779
v 0.418676 -0.481110 -0.758475
v 0.408685 -0.470395 -0.780733
v 0.566750 -0.178159 -0.823038
v 0.578106 -0.164275 -0.812273
v 0.447096 -0.415307 -0.799232
v 0.612722 0.242378 -0.801185
v 0.612927 0.254582 -0.801170
v 0.621603 0.254494 -0.790502
v 0.613519 0.141311 -0.790594
v 0.612770 0.266139 -0.801172
v 0.612355 0.277572 -0.801214
v 0.608493 0.180571 -0.801476
v 0.607289 0.167982 -0.801463
v 0.609684 0.192798 -0.801456
v 0.610520 0.301609 -0.801326
v 0.611645 0.289251 -0.801271
v 0.610691 0.204738 -0.801381
v 0.612239 0.229568 -0.801234
v 0.611545 0.216880 -0.801304
v 0.619387 0.301779 -0.790551
v 0.533072 0.229195 -0.880095
v 0.518036 0.229329 -0.892842
v 0.663866 0.380299 -0.709281
v 0.619414 0.353755 -0.779581
v 0.625108 0.367036 -0.768438
v 0.660228 0.394192 -0.709331
v 0.643470 0.421344 -0.721614
v 0.639319 0.408333 -0.733611
v 0.655792 0.380405 -0.721411
v 0.652036 0.394364 -0.721473
v 0.577982 0.445575 -0.790881
v 0.075016 -0.540436 -0.812180
v 0.602988 0.408614 -0.779732
v 0.598115 0.421571 -0.779796
v 0.607631 0.421628 -0.768620
v 0.126712 -0.549294 -0.790192
v 0.113533 -0.550282 -0.790198
v 0.616086 0.367107 -0.779605
v 0.139888 -0.548089 -0.790220
v 0.647462 0.380529 -0.733487
v 0.153009 -0.546665 -0.790279
v 0.569066 -0.289800 -0.745631
v 0.643586 0.394544 -0.733551
v 0.588367 0.421523 -0.790747
v 0.479975 0.558492 -0.811379
v 0.466817 0.559175 -0.821811
v 0.574959 -0.289810 -0.733680
v 0.569046 -0.301340 -0.733671
v 0.563145 -0.301280 -0.745619
v 0.438215 0.559672 -0.842905
v 0.435859 -0.266774 -0.928110
v 0.638960 0.380653 -0.745402
v 0.583274 0.433757 -0.790809
v 0.192333 -0.540948 -0.790621
v 0.179131 -0.543116 -0.790486
v 0.205679 -0.546340 -0.779763
v 0.218902 -0.543907 -0.779855
v 0.205702 -0.538549 -0.790718
v 0.218943 -0.535953 -0.790770
v 0.559505 -0.242730 -0.801144
v 0.564402 -0.230606 -0.801194
v 0.571040 -0.230493 -0.790528
v 0.232710 -0.533066 -0.790718
v 0.584707 -0.242453 -0.757301
v 0.589753 -0.230241 -0.757319
v 0.595826 -0.230202 -0.745772
v 0.527695 -0.178127 -0.868706
v 0.272430 -0.515344 -0.801303
v 0.284955 -0.519721 -0.790345
v 0.529172 0.568691 -0.757135
v 0.540494 0.568026 -0.745658
v 0.540327 0.554354 -0.757527
v 0.482506 0.584079 -0.789451
v 0.493700 0.570733 -0.789918
v 0.356899 -0.492245 -0.791006
v 0.603568 -0.095932 -0.790544
v 0.367564 -0.487088 -0.791148
v 0.497578 0.010791 -0.904679
v 0.377950 -0.481610 -0.791267
v 0.471306 0.597091 -0.788857
v 0.612913 -0.055943 -0.779487
v 0.612477 -0.069082 -0.779506
v 0.388230 -0.475636 -0.791368
v 0.448031 0.623771 -0.786918
v 0.550767 -0.289831 -0.779731
v 0.544846 -0.301076 -0.779770
v 0.538429 -0.301082 -0.790676
v 0.580591 -0.055852 -0.822852
v 0.398565 -0.468948 -0.791471
v 0.563094 -0.289786 -0.757272
v 0.409044 -0.461351 -0.791634
v 0.605508 -0.042914 -0.790412
v 0.419210 -0.462114 -0.780907
v 0.460141 0.609963 -0.788227
v 0.557179 -0.301200 -0.757271
v 0.439253 -0.432513 -0.791804
v 0.557009 -0.289791 -0.768623
v 0.555523 0.155891 -0.855921
v 0.502994 0.229416 -0.904990
v 0.617120 0.180477 -0.790818
v 0.615926 0.167826 -0.790762
v 0.618299 0.192771 -0.790849
v 0.619330 0.204760 -0.790794
v 0.329108 0.621313 -0.867360
v 0.591480 -0.191630 -0.779739
v 0.586982 -0.204992 -0.779733
v 0.580492 -0.205105 -0.790603
v 0.620906 0.229602 -0.790621
v 0.620208 0.216904 -0.790711
v 0.601326 0.100180 -0.801066
v 0.610085 0.100283 -0.790341
v 0.621498 0.266103 -0.790478
v 0.621118 0.277610 -0.790486
v 0.620440 0.289402 -0.790515
v 0.617712 0.314798 -0.790535
v 0.535631 0.483525 -0.812172
v 0.572189 0.509623 -0.757830
v 0.571119 0.495353 -0.769119
v 0.561630 0.509974 -0.769159
v 0.613186 0.340784 -0.790524
v 0.014607 -0.557697 -0.779669
v 0.589625 0.314623 -0.822341
v 0.551116 0.525249 -0.769151
v 0.634946 0.394722 -0.745454
v 0.578632 -0.242505 -0.768610
v 0.583641 -0.230311 -0.768626
v 0.590735 -0.242425 -0.745751
v 0.601898 -0.230197 -0.733998
v 0.596752 -0.242413 -0.733956
v 0.612070 0.434012 -0.757270
v 0.551533 0.567462 -0.733868
v 0.562298 0.566982 -0.721861
v 0.562382 0.553117 -0.734165
v 0.597851 -0.191555 -0.768668
v 0.593293 -0.204897 -0.768668
v 0.528452 0.541207 -0.779919
v 0.413694 -0.151421 -0.970885
v 0.610312 -0.191457 -0.745861
v 0.605655 -0.204761 -0.745835
v 0.599499 -0.204822 -0.757375
v 0.616495 -0.191435 -0.734118
v 0.611816 -0.204747 -0.734084
v 0.575841 -0.218027 -0.790565
v 0.260174 -0.534867 -0.779522
v 0.272704 -0.540122 -0.768189
v 0.260092 -0.543356 -0.768362
v 0.646992 0.141047 -0.745747
v 0.648107 0.154378 -0.745826
v 0.656229 0.154302 -0.734077
v 0.638759 0.141093 -0.757273
v 0.496744 0.060940 -0.904545
v 0.272580 -0.523358 -0.790377
v 0.639894 0.154452 -0.757368
v 0.345964 -0.523353 -0.756907
v 0.345882 -0.514375 -0.768401
v 0.356967 -0.518441 -0.757140
v 0.600808 -0.217679 -0.745803
v 0.356931 -0.509433 -0.768645
v 0.606930 -0.217674 -0.734042
v 0.334341 -0.519197 -0.768204
v 0.334477 -0.528133 -0.756735
v 0.494388 0.611707 -0.754745
v 0.483427 0.611162 -0.766066
v 0.481199 0.628006 -0.752434
v 0.495281 0.596926 -0.767288
v 0.506523 0.596902 -0.756035
v 0.597127 0.155102 -0.812018
v 0.587808 0.155319 -0.822614
v 0.630447 0.141153 -0.768588
v 0.631604 0.154541 -0.768691
v 0.622043 0.141224 -0.779691
v 0.623224 0.154644 -0.779793
v 0.166044 -0.552241 -0.779294
v 0.152967 -0.553718 -0.779173
v 0.139845 -0.554949 -0.779106
v 0.166077 -0.545010 -0.790370
v 0.272697 -0.531607 -0.779377
v 0.285033 -0.528032 -0.779274
v 0.621378 0.242320 -0.790543
v 0.606748 0.367191 -0.790547
v 0.612416 0.408625 -0.768561
v 0.617032 0.394938 -0.768514
v 0.075000 -0.557990 -0.779267
v 0.062665 -0.558116 -0.779339
v 0.616916 0.421659 -0.757208
v 0.126676 -0.555954 -0.779080
v 0.621606 0.408598 -0.757156
v 0.505769 0.570077 -0.779183
v 0.505022 0.556778 -0.790297
v 0.551502 0.553669 -0.745993
v 0.606487 0.327790 -0.801286
v 0.492678 0.557669 -0.800888
v 0.622187 0.340782 -0.779571
v 0.615633 0.327842 -0.790521
v 0.113509 -0.556734 -0.779101
v 0.602703 0.433924 -0.768685
v 0.232699 -0.541128 -0.779808
v 0.297500 -0.524057 -0.779236
v 0.309976 -0.519758 -0.779272
v 0.506380 0.583322 -0.767808
v 0.272632 -0.557874 -0.745229
v 0.285053 -0.554458 -0.745114
v 0.284979 -0.563672 -0.733350
v 0.285085 -0.536591 -0.768061
v 0.272683 -0.548891 -0.756818
v 0.260027 -0.552078 -0.756988
v 0.297568 -0.550633 -0.745028
v 0.285093 -0.545408 -0.756680
v 0.297577 -0.541533 -0.756595
v 0.310119 -0.537293 -0.756571
v 0.297552 -0.532667 -0.767989
v 0.310046 -0.528400 -0.767992
v 0.470489 0.626828 -0.763985
v 0.517884 0.582860 -0.756629
v 0.712345 0.536922 -0.507213
v 0.710124 0.550586 -0.495300
v 0.717096 0.536889 -0.495305
v 0.505082 0.612250 -0.743137
v 0.345872 -0.505663 -0.779720
v 0.356906 -0.500725 -0.779924
v 0.334321 -0.510494 -0.779532
v 0.494559 0.583748 -0.778682
v 0.345806 -0.497213 -0.790849
v 0.491559 0.629146 -0.740712
v 0.448052 -0.433080 -0.779714
v 0.452322 -0.419901 -0.789278
v 0.456950 -0.422930 -0.775605
v 0.429582 -0.452675 -0.780972
v 0.551096 -0.301121 -0.768640
v 0.408236 -0.488953 -0.758314
v 0.398063 -0.486749 -0.769498
v 0.438652 -0.443119 -0.780833
v 0.388010 -0.484311 -0.780461
v 0.367482 -0.495613 -0.780120
v 0.447039 -0.443859 -0.769490
v 0.460506 -0.431218 -0.766601
v 0.457789 -0.443041 -0.758366
v 0.463929 -0.435400 -0.754043
v 0.334272 -0.502052 -0.790698
v 0.468241 -0.420127 -0.764897
v 0.604105 -0.191494 -0.757378
v 0.377797 -0.490199 -0.780306
v 0.625556 0.180366 -0.779975
v 0.629649 0.277626 -0.779594
v 0.629015 0.289486 -0.779609
v 0.566097 -0.242647 -0.790508
v 0.613555 -0.016571 -0.779553
v 0.613383 -0.029857 -0.779519
v 0.399137 0.633897 -0.815832
v 0.391031 0.640558 -0.814826
v 0.588532 -0.217811 -0.768647
v 0.577425 -0.230393 -0.779687
v 0.594688 -0.217727 -0.757344
v 0.628022 0.301891 -0.779631
v 0.636427 0.301969 -0.768507
v 0.634963 0.314868 -0.768459
v 0.630257 0.380778 -0.757069
v 0.626101 0.394853 -0.757110
v 0.639449 0.340655 -0.756997
v 0.630921 0.340742 -0.768408
v 0.611781 -0.082422 -0.779530
v 0.026383 -0.474686 -0.927931
v 0.572447 -0.242571 -0.779673
v 0.626450 0.314855 -0.779595
v 0.621326 0.380885 -0.768472
v 0.582445 0.457306 -0.780059
v 0.576320 0.469194 -0.780137
v 0.544345 -0.289908 -0.790604
v 0.569139 -0.218157 -0.801261
v 0.573712 -0.205219 -0.801329
v 0.814507 0.087563 -0.142803
v 0.814458 0.074709 -0.155516
v 0.815207 0.087522 -0.155511
v 0.624394 0.167693 -0.779885
v 0.580409 -0.082299 -0.823026
v 0.618669 0.100379 -0.779465
v 0.613186 -0.042918 -0.779489
v 0.605355 -0.055931 -0.790430
v 0.593110 0.433832 -0.779864
v 0.587943 0.445655 -0.779959
v 0.537748 -0.290011 -0.801215
v 0.582273 -0.217909 -0.779710
v 0.579374 0.481755 -0.769080
v 0.569115 0.481860 -0.780179
v 0.413960 -0.220410 -0.960566
v 0.640753 -0.068918 -0.733852
v 0.577295 -0.123188 -0.823252
v 0.578800 -0.109519 -0.823196
v 0.587095 -0.109533 -0.812313
v 0.548540 -0.123249 -0.856970
v 0.549836 -0.109545 -0.856884
v 0.560233 -0.109520 -0.845419
v 0.633848 -0.068970 -0.745571
v 0.629992 0.266049 -0.779612
v 0.614378 -0.123170 -0.768463
v 0.616281 -0.109534 -0.768438
v 0.623044 -0.109512 -0.757123
v 0.627619 -0.123150 -0.745660
v 0.625062 -0.136791 -0.745695
v 0.618604 -0.136792 -0.757194
v 0.629735 -0.109488 -0.745634
v 0.636309 -0.109471 -0.733946
v 0.799061 -0.029171 -0.278287
v 0.800223 -0.029172 -0.266372
v 0.796886 -0.042279 -0.278280
v 0.452963 0.559525 -0.832275
v 0.551296 0.539711 -0.757751
v 0.562028 0.524703 -0.757848
v 0.540046 0.540409 -0.768993
v 0.517070 0.555920 -0.779593
v 0.472777 -0.123852 -0.927726
v 0.473693 -0.109735 -0.927764
v 0.487366 -0.109686 -0.916240
v 0.562215 0.539131 -0.746175
v 0.626701 0.192695 -0.780052
v 0.627128 0.100456 -0.768402
v 0.517525 0.596904 -0.744462
v 0.483342 0.597184 -0.778038
v 0.472144 0.610493 -0.777258
v 0.459691 0.625168 -0.775561
v 0.074961 -0.563969 -0.768090
v 0.517599 0.569394 -0.768298
v 0.528842 0.555127 -0.768712
v 0.126628 -0.562715 -0.767847
v 0.113472 -0.563288 -0.767880
v 0.422344 0.559507 -0.853851
v 0.139786 -0.561913 -0.767869
v 0.501921 0.629941 -0.728981
v 0.326565 0.634677 -0.859440
v 0.152905 -0.560883 -0.767938
v 0.152225 -0.606064 -0.697414
v 0.165225 -0.606109 -0.697367
v 0.165107 -0.613614 -0.685446
v 0.192363 -0.556281 -0.768475
v 0.179062 -0.558043 -0.768289
v 0.179105 -0.550508 -0.779465
v 0.192348 -0.548532 -0.779635
v 0.232663 -0.549438 -0.768695
v 0.246786 -0.546444 -0.768550
v 0.246758 -0.538056 -0.779657
v 0.310190 -0.574620 -0.709404
v 0.310172 -0.583908 -0.697407
v 0.297373 -0.578589 -0.709388
v 0.606057 0.154919 -0.801409
v 0.614724 0.154762 -0.790686
v 0.297198 -0.596748 -0.685398
v 0.297303 -0.587761 -0.697371
v 0.310127 -0.593004 -0.685446
v 0.633873 0.180260 -0.768910
v 0.632747 0.167583 -0.768796
v 0.634975 0.192596 -0.769023
v 0.334253 -0.493790 -0.801754
v 0.627736 0.204727 -0.780038
v 0.635990 0.204654 -0.769061
v 0.367477 -0.504349 -0.768899
v 0.377706 -0.498994 -0.769138
v 0.637575 0.229534 -0.768861
v 0.636859 0.216870 -0.768985
v 0.628624 0.216894 -0.779954
v 0.629327 0.229588 -0.779839
v 0.387846 -0.493179 -0.769330
v 0.638319 0.254257 -0.768605
v 0.638074 0.242140 -0.768724
v 0.629818 0.242252 -0.779736
v 0.630047 0.254382 -0.779658
v 0.638298 0.265981 -0.768526
v 0.398280 -0.477766 -0.780595
v 0.652971 0.301995 -0.745427
v 0.653876 0.289602 -0.745429
v 0.645670 0.289584 -0.757109
v 0.644728 0.301998 -0.757115
v 0.429188 -0.462713 -0.769867
v 0.637389 0.289556 -0.768490
v 0.438438 -0.453408 -0.769808
v 0.624495 0.327864 -0.779571
v 0.633123 0.327839 -0.768421
v 0.471425 -0.137484 -0.927708
v 0.592972 0.381053 -0.801351
v 0.560526 0.495668 -0.780202
v 0.582942 0.381057 -0.812003
v 0.598908 0.481830 -0.746122
v 0.596112 0.469281 -0.757680
v 0.589326 0.481736 -0.757749
v 0.607057 0.445890 -0.757367
v 0.611129 0.457683 -0.745862
v 0.605527 0.469411 -0.746044
v 0.614630 0.469583 -0.734079
v 0.062567 -0.569914 -0.756854
v 0.074907 -0.570129 -0.756742
v 0.074835 -0.576494 -0.745224
v 0.608260 0.481933 -0.734193
v 0.572838 0.538694 -0.734315
v 0.586388 0.469191 -0.769032
v 0.617404 0.482008 -0.722034
v 0.623631 0.469643 -0.721935
v 0.315262 0.634881 -0.863820
v 0.632403 0.469630 -0.709727
v 0.634903 0.481979 -0.697653
v 0.640860 0.469556 -0.697596
v 0.126565 -0.569613 -0.756460
v 0.113417 -0.569986 -0.756503
v 0.139711 -0.569015 -0.756475
v 0.626298 0.482031 -0.709805
v 0.152818 -0.568194 -0.756538
v 0.581349 0.495185 -0.757787
v 0.582435 0.509392 -0.746222
v 0.591271 0.495111 -0.746181
v 0.582896 0.523999 -0.734349
v 0.572606 0.524284 -0.746235
v 0.152340 -0.598538 -0.709368
v 0.165368 -0.598387 -0.709354
v 0.192353 -0.564238 -0.757073
v 0.178996 -0.565769 -0.756898
v 0.205693 -0.562491 -0.757208
v 0.232570 -0.557994 -0.757330
v 0.246692 -0.555103 -0.757165
v 0.272568 -0.567007 -0.733426
v 0.367463 -0.513386 -0.757391
v 0.377664 -0.508062 -0.757673
v 0.387740 -0.502332 -0.757938
v 0.397899 -0.496010 -0.758148
v 0.577938 0.155577 -0.833337
v 0.567225 0.155777 -0.844393
v 0.673136 0.167147 -0.710200
v 0.664239 0.154253 -0.722186
v 0.665314 0.167216 -0.722204
v 0.642113 0.180165 -0.757597
v 0.641016 0.167490 -0.757475
v 0.643174 0.192503 -0.757726
v 0.428959 -0.472501 -0.758606
v 0.644148 0.204563 -0.757792
v 0.438525 -0.463400 -0.758719
v 0.645718 0.229434 -0.757618
v 0.644999 0.216801 -0.757739
v 0.706219 0.240984 -0.662137
v 0.699337 0.228605 -0.673883
v 0.699702 0.241001 -0.673788
v 0.447123 -0.454002 -0.758747
v 0.646490 0.254123 -0.757282
v 0.646223 0.241988 -0.757437
v 0.646502 0.265909 -0.757173
v 0.646249 0.277620 -0.757125
v 0.654413 0.277611 -0.745459
v 0.643328 0.314835 -0.757064
v 0.641558 0.327761 -0.757015
v 0.525559 -0.123423 -0.880580
v 0.523931 -0.136976 -0.880632
v 0.511423 -0.137075 -0.892590
v 0.531839 -0.301139 -0.801309
v 0.377325 -0.326924 -0.946276
v 0.574688 -0.178118 -0.812198
v 0.554773 -0.150446 -0.845535
v 0.499854 -0.123593 -0.904467
v 0.498395 -0.137180 -0.904482
v 0.485058 -0.137326 -0.916216
v 0.500860 -0.109654 -0.904489
v 0.514039 -0.109633 -0.892550
v 0.546774 -0.136837 -0.857029
v 0.535726 -0.136889 -0.868742
v 0.526716 -0.109614 -0.880540
v 0.538642 -0.109583 -0.868613
v 0.619717 -0.069073 -0.768383
v 0.620279 -0.055939 -0.768369
v 0.627515 -0.055914 -0.757052
v 0.634660 -0.055867 -0.745541
v 0.641702 -0.055820 -0.733815
v 0.626823 -0.069043 -0.757066
v 0.618906 -0.082407 -0.768400
v 0.564207 -0.150478 -0.834280
v 0.568437 -0.123189 -0.834279
v 0.566565 -0.136819 -0.834305
v 0.557049 -0.136818 -0.845548
v 0.569871 -0.109513 -0.834206
v 0.572952 -0.150499 -0.823231
v 0.602638 -0.150472 -0.779667
v 0.605347 -0.136816 -0.779632
v 0.612057 -0.136801 -0.768505
v 0.537415 -0.123323 -0.868682
v 0.558863 -0.123206 -0.845505
v 0.595789 -0.150492 -0.790624
v 0.598424 -0.136829 -0.790614
v 0.622057 -0.150444 -0.745746
v 0.631478 -0.136803 -0.734022
v 0.615696 -0.150444 -0.757249
v 0.635492 0.100513 -0.757124
v 0.435836 0.639305 -0.784034
v 0.437220 0.648526 -0.773452
v 0.446592 0.642140 -0.772623
v 0.515689 0.612672 -0.731305
v 0.609237 -0.150456 -0.768551
v 0.417311 -0.207648 -0.960604
v 0.582057 -0.178069 -0.801431
v 0.585586 -0.164257 -0.801463
v 0.592667 -0.164227 -0.790635
v 0.607587 -0.123185 -0.779605
v 0.575347 -0.136828 -0.823265
v 0.610777 -0.095935 -0.779559
v 0.617779 -0.095921 -0.768419
v 0.458832 -0.123939 -0.938950
v 0.469709 -0.150804 -0.927762
v 0.634109 -0.123158 -0.733981
v 0.645890 0.127537 -0.745695
v 0.612283 -0.164151 -0.757304
v 0.605907 -0.164172 -0.768599
v 0.496513 -0.150566 -0.904546
v 0.544543 -0.150420 -0.857041
v 0.657321 0.167304 -0.734139
v 0.650291 0.180077 -0.746028
v 0.649213 0.167405 -0.745920
v 0.521798 -0.150440 -0.880684
v 0.486431 -0.123711 -0.916212
v 0.652265 0.204478 -0.746183
v 0.651320 0.192398 -0.746130
v 0.512974 -0.123510 -0.892557
v 0.653819 0.229285 -0.746050
v 0.653109 0.216679 -0.746171
v 0.621038 -0.123156 -0.757151
v 0.662373 0.241618 -0.733958
v 0.661884 0.229112 -0.734149
v 0.654320 0.241807 -0.745841
v 0.692461 0.228638 -0.685673
v 0.644813 0.113983 -0.745660
v 0.643771 0.100545 -0.745632
v 0.654597 0.253971 -0.745659
v 0.654638 0.265831 -0.745531
v 0.638007 0.277625 -0.768497
v 0.711632 0.289838 -0.650260
v 0.705951 0.277545 -0.661969
v 0.705404 0.289786 -0.661939
v 0.699461 0.277521 -0.673661
v 0.698925 0.289747 -0.673627
v 0.651610 0.314777 -0.745383
v 0.647846 0.340540 -0.745324
v 0.649894 0.327660 -0.745342
v 0.645395 0.353524 -0.745327
v 0.642462 0.366844 -0.745358
v 0.126488 -0.576663 -0.744903
v 0.113347 -0.576846 -0.744954
v 0.561236 0.381031 -0.833457
v 0.549184 0.381048 -0.844553
v 0.139621 -0.576266 -0.744908
v 0.152711 -0.575658 -0.744956
v 0.178417 -0.660428 -0.602316
v 0.165294 -0.653804 -0.614359
v 0.178381 -0.654328 -0.614363
v 0.178328 -0.648009 -0.626346
v 0.165243 -0.647564 -0.626332
v 0.192309 -0.572406 -0.745409
v 0.178913 -0.573700 -0.745262
v 0.643112 0.481899 -0.685680
v 0.218801 -0.569071 -0.745530
v 0.205642 -0.570902 -0.745477
v 0.062508 -0.576151 -0.745350
v 0.180009 0.493072 0.824350
v 0.194178 0.492992 0.819889
v 0.179514 0.506348 0.817250
v 0.074764 -0.583084 -0.733542
v 0.062457 -0.582649 -0.733678
v 0.246657 -0.563957 -0.745520
v 0.232519 -0.566759 -0.745616
v 0.648959 0.469442 -0.685632
v 0.310179 -0.546424 -0.744997
v 0.297507 -0.559923 -0.733289
v 0.165183 -0.641140 -0.638230
v 0.178268 -0.641498 -0.638244
v 0.346180 -0.532567 -0.745262
v 0.334698 -0.537303 -0.745119
v 0.357097 -0.527729 -0.745451
v 0.367561 -0.522725 -0.745689
v 0.377801 -0.527201 -0.734013
v 0.367718 -0.532352 -0.733796
v 0.408099 -0.498698 -0.746678
v 0.428976 -0.482543 -0.746950
v 0.438872 -0.473518 -0.747169
v 0.447871 -0.464027 -0.747306
v 0.456606 -0.453625 -0.747467
v 0.465882 -0.442728 -0.746296
v 0.473110 -0.433590 -0.743726
v 0.126399 -0.583844 -0.733190
v 0.113264 -0.583853 -0.733248
v 0.100406 -0.651671 -0.614471
v 0.113312 -0.651903 -0.614433
v 0.113323 -0.657971 -0.602443
v 0.540221 0.581972 -0.733376
v 0.139518 -0.583645 -0.733176
v 0.152592 -0.583250 -0.733201
v 0.178788 -0.581783 -0.733422
v 0.192117 -0.589160 -0.721443
v 0.178633 -0.589949 -0.721427
v 0.165789 -0.574805 -0.745075
v 0.165655 -0.582634 -0.733284
v 0.192229 -0.580743 -0.733509
v 0.218775 -0.577795 -0.733523
v 0.205567 -0.579452 -0.733503
v 0.246659 -0.572967 -0.733599
v 0.232496 -0.575662 -0.733597
v 0.347143 -0.571022 -0.697538
v 0.358033 -0.566625 -0.697593
v 0.358140 -0.576284 -0.685617
v 0.477254 0.647311 -0.737396
v 0.467218 0.645487 -0.749520
v 0.466117 0.657594 -0.737621
v 0.259951 -0.561002 -0.745368
v 0.589018 -0.178018 -0.790637
v 0.599388 -0.164200 -0.779696
v 0.484825 -0.003280 -0.916417
v 0.600582 -0.123195 -0.790600
v 0.591184 -0.136836 -0.801499
v 0.593260 -0.123197 -0.801493
v 0.284663 -0.600072 -0.685338
v 0.284738 -0.591204 -0.697329
v 0.655137 0.141012 -0.734030
v 0.654053 0.127526 -0.733991
v 0.560285 -0.016713 -0.844638
v 0.602289 -0.109554 -0.790578
v 0.609385 -0.109550 -0.779582
v 0.701704 0.167001 -0.662776
v 0.700752 0.154102 -0.662749
v 0.694056 0.154145 -0.674522
v 0.695036 0.167045 -0.674508
v 0.687022 0.154160 -0.686349
v 0.688038 0.167069 -0.686310
v 0.659411 0.192279 -0.734267
v 0.658390 0.179960 -0.734208
v 0.346448 -0.542013 -0.733465
v 0.334930 -0.546697 -0.733351
v 0.357333 -0.537253 -0.733615
v 0.660358 0.204378 -0.734296
v 0.597520 -0.055909 -0.801250
v 0.501431 -0.095574 -0.904536
v 0.514633 -0.095623 -0.892564
v 0.705227 0.216251 -0.662434
v 0.697902 0.204052 -0.674203
v 0.698716 0.216254 -0.674032
v 0.397810 -0.505604 -0.746452
v 0.408060 -0.508812 -0.734589
v 0.661193 0.216570 -0.734267
v 0.377693 -0.517472 -0.745945
v 0.559884 -0.003186 -0.844560
v 0.548780 -0.003256 -0.856164
v 0.387710 -0.511820 -0.746216
v 0.397792 -0.515587 -0.734432
v 0.662638 0.253810 -0.733772
v 0.533531 -0.150416 -0.868779
v 0.471257 -0.003265 -0.927880
v 0.662686 0.265741 -0.733633
v 0.662478 0.277602 -0.733539
v 0.736278 -0.191323 -0.436860
v 0.733091 -0.204552 -0.436892
v 0.729798 -0.204612 -0.448467
v 0.439094 -0.484295 -0.734796
v 0.648062 0.049186 -0.733941
v 0.647164 0.036628 -0.733966
v 0.639188 0.036690 -0.745767
v 0.640022 0.049218 -0.745703
v 0.661116 0.302003 -0.733476
v 0.661981 0.289628 -0.733492
v 0.739302 -0.191283 -0.425275
v 0.736161 -0.204493 -0.425321
v 0.659803 0.314720 -0.733450
v 0.572439 0.381041 -0.822651
v 0.650943 0.087347 -0.733923
v 0.649958 0.074413 -0.733911
v 0.641820 0.074406 -0.745623
v 0.642774 0.087334 -0.745621
v 0.579823 -0.003082 -0.822453
v 0.570206 -0.003126 -0.833348
v 0.550593 -0.095783 -0.856805
v 0.561094 -0.095803 -0.845323
v 0.591338 0.086778 -0.811663
v 0.581993 0.086607 -0.822285
v 0.652992 0.113991 -0.733966
v 0.651953 0.100561 -0.733940
v 0.695545 0.366596 -0.661840
v 0.688946 0.366557 -0.673520
v 0.656107 0.340423 -0.733407
v 0.658117 0.327555 -0.733421
v 0.653717 0.353422 -0.733412
v 0.600870 0.495145 -0.734269
v 0.529144 0.582410 -0.745133
v 0.487200 0.648175 -0.725942
v 0.478696 0.656803 -0.726070
v 0.550905 -0.082147 -0.856729
v 0.628377 -0.150452 -0.734060
v 0.624847 -0.164140 -0.734103
v 0.618579 -0.164141 -0.745800
v 0.483255 -0.150668 -0.916273
v 0.614642 -0.177851 -0.745840
v 0.509405 -0.150494 -0.892649
v 0.664220 0.340318 -0.721343
v 0.666194 0.327470 -0.721350
v 0.650859 0.366753 -0.733441
v 0.647880 0.408131 -0.721543
v 0.758087 0.302689 0.103833
v 0.764072 0.290313 0.091075
v 0.762076 0.302785 0.091080
v 0.583154 0.538355 -0.722223
v 0.592889 0.523797 -0.722233
v 0.050373 -0.575711 -0.745502
v 0.087351 -0.583452 -0.733422
v 0.050344 -0.582149 -0.733843
v 0.165903 -0.567115 -0.756678
v 0.165988 -0.559598 -0.768077
v 0.062424 -0.589401 -0.721862
v 0.122602 0.636716 -0.920259
v 0.322816 -0.638547 -0.614360
v 0.322806 -0.645977 -0.602297
v 0.309836 -0.641958 -0.614344
v 0.357832 -0.556810 -0.709625
v 0.368138 -0.552162 -0.709707
v 0.335321 -0.565862 -0.709480
v 0.335470 -0.575402 -0.697487
v 0.387746 -0.521675 -0.734248
v 0.284894 -0.572931 -0.721409
v 0.418588 -0.490981 -0.746809
v 0.595659 -0.177966 -0.779727
v 0.629104 0.457787 -0.721833
v 0.634109 0.445989 -0.721749
v 0.638876 0.433913 -0.721680
v 0.038370 -0.575266 -0.745649
v 0.528502 0.596748 -0.732705
v 0.014620 -0.587622 -0.722530
v 0.000000 -0.587257 -0.722688
v 0.000000 -0.580096 -0.734733
v 0.038367 -0.588446 -0.722180
v 0.232482 -0.584587 -0.721401
v 0.218723 -0.586560 -0.721371
v 0.246673 -0.582050 -0.721459
v 0.126307 -0.591113 -0.721353
v 0.139410 -0.591094 -0.721322
v 0.113177 -0.590970 -0.721416
v 0.100382 -0.645380 -0.626418
v 0.113281 -0.645662 -0.626386
v 0.100347 -0.638923 -0.638318
v 0.205467 -0.588026 -0.721387
v 0.165079 -0.627785 -0.661839
v 0.178151 -0.628007 -0.661822
v 0.178210 -0.634822 -0.650063
v 0.087286 -0.590330 -0.721598
v 0.152466 -0.590904 -0.721317
v 0.165514 -0.590528 -0.721352
v 0.259886 -0.570069 -0.733511
v 0.272485 -0.576198 -0.721440
v 0.259844 -0.579190 -0.721461
v 0.511997 0.630760 -0.716997
v 0.335576 -0.584750 -0.685532
v 0.347290 -0.580522 -0.685574
v 0.739478 -0.150809 -0.459992
v 0.742669 -0.137157 -0.459979
v 0.745957 -0.137176 -0.448333
v 0.357590 -0.546978 -0.721654
v 0.346715 -0.551640 -0.721543
v 0.742121 -0.191239 -0.413626
v 0.739009 -0.204435 -0.413694
v 0.661048 0.113988 -0.722125
v 0.660009 0.100552 -0.722100
v 0.309891 -0.649316 -0.602276
v 0.585530 -0.123193 -0.812350
v 0.476176 -0.456462 -0.719542
v 0.470131 -0.449611 -0.734267
v 0.482032 -0.445987 -0.719029
v 0.448622 -0.474905 -0.734907
v 0.457938 -0.464289 -0.735181
v 0.458526 -0.476777 -0.721859
v 0.429001 -0.493073 -0.734767
v 0.439204 -0.495596 -0.722118
v 0.721163 -0.289972 -0.389938
v 0.724937 -0.278244 -0.389949
v 0.727111 -0.278181 -0.377418
v 0.610233 0.495185 -0.722122
v 0.592357 0.509284 -0.734321
v 0.602025 0.509219 -0.722192
v 0.659090 0.366661 -0.721368
v 0.661870 0.353330 -0.721345
v 0.428992 -0.504059 -0.722251
v 0.418533 -0.501294 -0.734722
v 0.418500 -0.512026 -0.722309
v 0.667837 0.314682 -0.721360
v 0.669100 0.302022 -0.721375
v 0.669928 0.289654 -0.721409
v 0.408057 -0.519325 -0.722275
v 0.397837 -0.525912 -0.722201
v 0.377955 -0.537178 -0.721923
v 0.670608 0.265647 -0.721576
v 0.367931 -0.542193 -0.721783
v 0.670568 0.253653 -0.721706
v 0.670410 0.277577 -0.721475
v 0.468238 -0.465563 -0.721803
v 0.551080 0.581552 -0.721412
v 0.539356 0.596516 -0.720755
v 0.449035 -0.486623 -0.721961
v 0.387862 -0.531807 -0.722075
v 0.692164 0.289715 -0.685391
v 0.692667 0.277518 -0.685442
v 0.685548 0.277531 -0.697350
v 0.685067 0.289694 -0.697284
v 0.522184 0.631241 -0.705041
v 0.532353 0.631243 -0.693224
v 0.536668 0.612955 -0.707316
v 0.572966 0.552674 -0.722114
v 0.674737 0.366552 -0.697199
v 0.539422 -0.068709 -0.868444
v 0.550826 -0.068799 -0.856657
v 0.682019 0.366544 -0.685290
v 0.602091 -0.177917 -0.768643
v 0.559544 0.010453 -0.844514
v 0.569837 0.023797 -0.833260
v 0.569966 0.010480 -0.833290
v 0.559344 0.023794 -0.844480
v 0.648995 0.061726 -0.733916
v 0.656959 0.061703 -0.722026
v 0.594886 -0.109547 -0.801466
v 0.583523 -0.136836 -0.812356
v 0.669860 0.228950 -0.722016
v 0.669194 0.216471 -0.722129
v 0.498227 -0.003332 -0.904647
v 0.511461 -0.003388 -0.892585
v 0.716750 0.204010 -0.639366
v 0.717449 0.216238 -0.639294
v 0.723322 0.216221 -0.627472
v 0.668358 0.204277 -0.722192
v 0.679692 0.154185 -0.698253
v 0.608398 -0.177876 -0.757351
v 0.744751 -0.191194 -0.401828
v 0.741652 -0.204380 -0.401927
v 0.747219 -0.191155 -0.389792
v 0.744112 -0.204331 -0.389908
v 0.655973 0.049144 -0.722015
v 0.581044 -0.150510 -0.812328
v 0.588623 -0.150506 -0.801486
v 0.670319 0.241426 -0.721863
v 0.667072 0.366594 -0.709249
v 0.742781 -0.150827 -0.448353
v 0.749075 -0.137187 -0.436708
v 0.550549 -0.055742 -0.856558
v 0.656647 0.469328 -0.673855
v 0.650935 0.481789 -0.673905
v 0.658380 0.481683 -0.662283
v 0.582880 0.566127 -0.697645
v 0.572769 0.566544 -0.709747
v 0.571935 0.580665 -0.697297
v 0.166094 -0.537860 -0.801361
v 0.165124 -0.634548 -0.650058
v 0.165045 -0.620857 -0.673608
v 0.178082 -0.621059 -0.673550
v 0.205352 -0.596493 -0.709253
v 0.218683 -0.595201 -0.709192
v 0.232473 -0.610122 -0.685137
v 0.218649 -0.603572 -0.697121
v 0.232469 -0.601948 -0.697058
v 0.705839 0.228595 -0.662267
v 0.218595 -0.611601 -0.685220
v 0.309947 -0.656381 -0.590160
v 0.322811 -0.653131 -0.590187
v 0.322304 -0.515212 -0.779376
v 0.322280 -0.506777 -0.790558
v 0.310206 -0.555759 -0.733263
v 0.309783 -0.634406 -0.626324
v 0.692827 0.241045 -0.685595
v 0.322846 -0.666236 -0.566036
v 0.310004 -0.663061 -0.578052
v 0.322821 -0.659908 -0.578084
v 0.685212 0.228703 -0.697664
v 0.685605 0.241127 -0.697577
v 0.526226 0.612931 -0.719322
v 0.397946 -0.536435 -0.709884
v 0.408115 -0.530079 -0.709869
v 0.408222 -0.540882 -0.697546
v 0.418516 -0.523008 -0.709793
v 0.428972 -0.515311 -0.709640
v 0.428984 -0.526594 -0.697190
v 0.418586 -0.534047 -0.697400
v 0.297445 -0.569272 -0.721385
v 0.678119 0.277552 -0.709380
v 0.677646 0.289674 -0.709306
v 0.561665 0.581132 -0.709343
v 0.087224 -0.597317 -0.709694
v 0.074717 -0.589886 -0.721721
v 0.050335 -0.588900 -0.722021
v 0.062419 -0.596367 -0.709938
v 0.074678 -0.596838 -0.709812
v 0.178133 -0.613752 -0.685354
v 0.672073 0.340249 -0.709243
v 0.674015 0.327414 -0.709245
v 0.166100 -0.530749 -0.812326
v 0.166096 -0.523638 -0.823321
v 0.191975 -0.597534 -0.709310
v 0.178480 -0.598077 -0.709352
v 0.139304 -0.598543 -0.709395
v 0.126218 -0.598405 -0.709440
v 0.455699 0.644420 -0.761461
v 0.454266 0.656788 -0.749392
v 0.113102 -0.598139 -0.709504
v 0.113239 -0.639259 -0.638285
v 0.100273 -0.632337 -0.650183
v 0.113172 -0.632730 -0.650142
v 0.232477 -0.593394 -0.709176
v 0.671022 0.140965 -0.710222
v 0.663160 0.140981 -0.722164
v 0.672076 0.154209 -0.710218
v 0.072175 0.632111 -0.928853
v 0.062101 0.632844 -0.929230
v 0.749540 -0.191116 -0.377418
v 0.746411 -0.204278 -0.377509
v 0.691009 0.204074 -0.685961
v 0.690062 0.191928 -0.686114
v 0.682796 0.191976 -0.698042
v 0.689061 0.179641 -0.686232
v 0.681764 0.179674 -0.698146
v 0.322877 -0.630913 -0.626341
v 0.335151 -0.556251 -0.721456
v 0.272398 -0.594286 -0.697266
v 0.272407 -0.603003 -0.685263
v 0.668924 0.113979 -0.710194
v 0.667878 0.100545 -0.710164
v 0.310200 -0.565207 -0.721382
v 0.666832 0.087330 -0.710126
v 0.665776 0.074394 -0.710085
v 0.657961 0.074404 -0.722044
v 0.658977 0.087346 -0.722070
v 0.663700 0.049103 -0.710006
v 0.662679 0.036501 -0.709972
v 0.655014 0.036563 -0.722004
v 0.678318 0.253514 -0.709575
v 0.678087 0.241257 -0.709694
v 0.647386 0.433770 -0.709551
v 0.651905 0.421168 -0.709476
v 0.637727 0.457731 -0.709668
v 0.335789 -0.619267 -0.638239
v 0.335816 -0.611082 -0.650041
v 0.347639 -0.615488 -0.638271
v 0.347626 -0.607229 -0.650077
v 0.346950 -0.561353 -0.709547
v 0.669784 0.353262 -0.709240
v 0.727316 0.315145 -0.614599
v 0.725886 0.327913 -0.614580
v 0.731512 0.328040 -0.602502
v 0.675628 0.314665 -0.709244
v 0.676840 0.302048 -0.709260
v 0.678329 0.265559 -0.709471
v 0.709646 0.314863 -0.650205
v 0.708173 0.327576 -0.650186
v 0.714221 0.327678 -0.638428
v 0.642675 0.445877 -0.709614
v 0.309760 -0.626660 -0.638198
v 0.322963 -0.623070 -0.638218
v 0.309782 -0.618699 -0.649988
v 0.284809 -0.582142 -0.709375
v 0.272417 -0.585318 -0.709354
v 0.178302 -0.606048 -0.697304
v 0.388007 -0.542110 -0.709849
v 0.259813 -0.588234 -0.709312
v 0.715674 0.314950 -0.638450
v 0.720121 0.327791 -0.626563
v 0.721560 0.315044 -0.626585
v 0.113029 -0.619308 -0.673791
v 0.100015 -0.611879 -0.685739
v 0.113012 -0.612368 -0.685655
v 0.488819 -0.454875 -0.706074
v 0.480294 -0.465678 -0.707369
v 0.581363 -0.360691 -0.639808
v 0.587036 -0.349094 -0.639727
v 0.593539 -0.349053 -0.628140
v 0.629072 -0.337088 -0.578775
v 0.623612 -0.349294 -0.578738
v 0.616076 -0.349208 -0.591248
v 0.621727 -0.337017 -0.591271
v 0.608316 -0.349129 -0.603805
v 0.387617 -0.096081 -0.991686
v 0.416755 -0.110090 -0.971287
v 0.445560 -0.109903 -0.949994
v 0.402413 -0.096006 -0.981716
v 0.402162 -0.110195 -0.981529
v 0.677662 0.228807 -0.709808
v 0.710690 0.204030 -0.651028
v 0.711443 0.216249 -0.650900
v 0.704440 0.204041 -0.662596
v 0.674194 0.179751 -0.710165
v 0.676189 0.204184 -0.710018
v 0.667404 0.192159 -0.722220
v 0.666379 0.179848 -0.722221
v 0.675232 0.192057 -0.710106
v 0.680725 0.167095 -0.698215
v 0.602575 0.523640 -0.710008
v 0.593139 0.538088 -0.710019
v 0.602713 0.537869 -0.697838
v 0.550012 0.596200 -0.708708
v 0.546958 0.612686 -0.695406
v 0.062438 -0.603480 -0.697958
v 0.560380 0.595775 -0.696690
v 0.074673 -0.603895 -0.697857
v 0.087193 -0.604365 -0.697753
v 0.611861 0.523501 -0.697815
v 0.100167 -0.625637 -0.662025
v 0.583230 0.552307 -0.709951
v 0.113094 -0.626083 -0.661970
v 0.100063 -0.618821 -0.673865
v 0.126148 -0.605655 -0.697505
v 0.113042 -0.605292 -0.697570
v 0.139215 -0.605916 -0.697455
v 0.166087 -0.516478 -0.834415
v 0.166074 -0.509224 -0.845663
v 0.191807 -0.605724 -0.697220
v 0.205223 -0.604739 -0.697200
v 0.669974 0.127506 -0.710214
v 0.678652 0.140947 -0.698268
v 0.677612 0.127491 -0.698262
v 0.246621 -0.599728 -0.697074
v 0.683761 0.204115 -0.697909
v 0.439193 -0.507153 -0.709407
v 0.449082 -0.498623 -0.709073
v 0.691842 0.216271 -0.685798
v 0.684592 0.216314 -0.697774
v 0.677018 0.216384 -0.709917
v 0.685805 0.253398 -0.697494
v 0.685781 0.265486 -0.697422
v 0.309891 -0.610437 -0.661751
v 0.323111 -0.606598 -0.661786
v 0.323041 -0.614975 -0.650012
v 0.378402 -0.595745 -0.650245
v 0.378436 -0.586782 -0.661963
v 0.388141 -0.591549 -0.650307
v 0.684267 0.302076 -0.697235
v 0.388211 -0.582399 -0.661973
v 0.368565 -0.590812 -0.661943
v 0.368587 -0.599630 -0.650184
v 0.358349 -0.594738 -0.661907
v 0.683074 0.314670 -0.697218
v 0.368526 -0.616161 -0.626494
v 0.368564 -0.608047 -0.638388
v 0.378292 -0.612407 -0.626602
v 0.703410 0.314793 -0.661890
v 0.679609 0.340215 -0.697217
v 0.681512 0.327388 -0.697217
v 0.677365 0.353234 -0.697208
v 0.378126 -0.547301 -0.709786
v 0.388139 -0.552453 -0.697678
v 0.378351 -0.604237 -0.638486
v 0.387993 -0.608427 -0.626753
v 0.388062 -0.600195 -0.638609
v 0.656211 0.407932 -0.709398
v 0.664197 0.407700 -0.697297
v 0.439193 -0.518725 -0.696884
v 0.655565 0.433542 -0.697454
v 0.659990 0.420903 -0.697374
v 0.448982 -0.510488 -0.696546
v 0.458478 -0.501849 -0.696147
v 0.646081 0.457612 -0.697566
v 0.458664 -0.489432 -0.708727
v 0.467882 -0.492599 -0.695688
v 0.619372 0.495160 -0.709883
v 0.628128 0.495129 -0.697712
v 0.468492 -0.479026 -0.708332
v 0.477380 -0.482392 -0.695152
v 0.611418 0.509146 -0.709955
v 0.620452 0.509056 -0.697763
v 0.575256 -0.360748 -0.651170
v 0.569744 -0.372002 -0.651252
v 0.563711 -0.372043 -0.662568
v 0.606669 -0.336943 -0.616120
v 0.600698 -0.349066 -0.616157
v 0.595335 -0.360720 -0.616148
v 0.610875 -0.360924 -0.591198
v 0.618526 -0.361036 -0.578677
v 0.613716 -0.372505 -0.578593
v 0.605996 -0.372372 -0.591132
v 0.474214 -0.095523 -0.927815
v 0.584924 -0.191716 -0.790628
v 0.578064 -0.191801 -0.801387
v 0.745907 -0.150833 -0.436739
v 0.752013 -0.137182 -0.425065
v 0.748853 -0.150829 -0.425110
v 0.754791 -0.137169 -0.413344
v 0.662096 0.127516 -0.722145
v 0.742578 -0.241924 -0.338131
v 0.745864 -0.229562 -0.338190
v 0.747222 -0.229501 -0.325644
v 0.743843 -0.241871 -0.325613
v 0.740378 -0.254038 -0.325577
v 0.739212 -0.254088 -0.338065
v 0.741029 -0.242009 -0.351185
v 0.744234 -0.229653 -0.351270
v 0.737740 -0.254167 -0.351117
v 0.431245 -0.110001 -0.960775
v 0.676565 0.113968 -0.698240
v 0.675499 0.100546 -0.698205
v 0.561909 0.628673 -0.658812
v 0.571545 0.627250 -0.647410
v 0.576473 0.610220 -0.660604
v 0.602418 0.551715 -0.685784
v 0.593088 0.551989 -0.697800
v 0.557071 0.612076 -0.683666
v 0.581809 0.580156 -0.685369
v 0.592516 0.565736 -0.685659
v 0.542330 0.630800 -0.681628
v 0.525174 0.652538 -0.677986
v 0.522431 0.662669 -0.666705
v 0.535643 0.651063 -0.666851
v 0.615772 0.622070 -0.587394
v 0.607546 0.622823 -0.599635
v 0.602551 0.639142 -0.585576
v 0.434187 -0.193361 -0.950087
v 0.593529 0.641745 -0.596358
v 0.614142 -0.336965 -0.603800
v 0.686003 0.140928 -0.686358
v 0.684970 0.127476 -0.686345
v 0.487898 -0.095560 -0.916287
v 0.692986 0.253319 -0.685537
v 0.764714 0.523116 -0.230245
v 0.758267 0.536562 -0.230287
v 0.757259 0.536669 -0.218177
v 0.692933 0.265435 -0.685490
v 0.459719 -0.109809 -0.938995
v 0.691327 0.302119 -0.685356
v 0.598895 0.623835 -0.611805
v 0.590047 0.624784 -0.623961
v 0.584468 0.642948 -0.608786
v 0.487731 -0.068600 -0.916274
v 0.690153 0.314697 -0.685336
v 0.701923 0.327493 -0.661876
v 0.696921 0.314739 -0.673577
v 0.695419 0.327433 -0.673567
v 0.688623 0.327398 -0.685331
v 0.686777 0.340217 -0.685324
v 0.751627 -0.150820 -0.413406
v 0.757427 -0.137156 -0.401470
v 0.755611 -0.190955 -0.338592
v 0.752354 -0.204081 -0.338413
v 0.750562 -0.204154 -0.351523
v 0.684588 0.353235 -0.685309
v 0.718722 -0.290001 -0.401962
v 0.722505 -0.278297 -0.401987
v 0.352222 0.751220 -0.729658
v 0.337884 0.768935 -0.718375
v 0.352306 0.760000 -0.718545
v 0.671807 0.407481 -0.685329
v 0.715977 -0.290027 -0.413685
v 0.719816 -0.278352 -0.413724
v 0.754255 -0.150813 -0.401556
v 0.759945 -0.137153 -0.389383
v 0.756757 -0.150814 -0.389488
v 0.762351 -0.137163 -0.377030
v 0.663410 0.433329 -0.685468
v 0.759141 -0.150822 -0.377139
v 0.764645 -0.137185 -0.364416
v 0.667724 0.420663 -0.685392
v 0.683919 0.113963 -0.686315
v 0.682845 0.100548 -0.686270
v 0.074723 -0.610990 -0.685907
v 0.636472 0.495069 -0.685723
v 0.062493 -0.610668 -0.685976
v 0.087222 -0.611407 -0.685824
v 0.628989 0.508983 -0.685754
v 0.100000 -0.604847 -0.697653
v 0.100050 -0.597763 -0.709590
v 0.611778 0.537691 -0.685805
v 0.620665 0.523380 -0.685786
v 0.126107 -0.612800 -0.685593
v 0.139157 -0.613158 -0.685543
v 0.152140 -0.613421 -0.685501
v 0.000000 -0.512976 -0.868053
v 0.191621 -0.613607 -0.685265
v 0.205073 -0.612701 -0.685280
v 0.246520 -0.608041 -0.685132
v 0.246641 -0.591014 -0.709225
v 0.323063 -0.579749 -0.697442
v 0.388223 -0.562707 -0.685629
v 0.408328 -0.551587 -0.685427
v 0.398072 -0.547006 -0.697635
v 0.398163 -0.557484 -0.685549
v 0.378431 -0.577324 -0.673751
v 0.388248 -0.572733 -0.673731
v 0.418700 -0.544952 -0.685260
v 0.429082 -0.537749 -0.685019
v 0.439215 -0.530083 -0.684727
v 0.448934 -0.522055 -0.684422
v 0.458353 -0.513740 -0.684041
v 0.467575 -0.505051 -0.683600
v 0.476605 -0.496065 -0.683040
v 0.485278 -0.486552 -0.682418
v 0.487475 -0.472414 -0.692614
v 0.500566 -0.465126 -0.682194
v 0.495789 -0.476541 -0.678689
v 0.492986 -0.463646 -0.693317
v 0.566909 0.611233 -0.672075
v 0.580060 0.594528 -0.673121
v 0.587512 -0.337125 -0.650922
v 0.581158 -0.349170 -0.651048
v 0.575696 -0.349248 -0.662314
v 0.599652 -0.336960 -0.628066
v 0.619491 -0.312509 -0.616001
v 0.613052 -0.324600 -0.616062
v 0.606148 -0.324664 -0.627991
v 0.259852 -0.605633 -0.685188
v 0.272420 -0.611400 -0.673398
v 0.259799 -0.613821 -0.673366
v 0.443392 -0.003307 -0.949960
v 0.457452 -0.003272 -0.939043
v 0.323121 -0.597913 -0.673602
v 0.323095 -0.588954 -0.685489
v 0.310032 -0.601865 -0.673558
v 0.322646 -0.541944 -0.745028
v 0.650951 0.445710 -0.697518
v 0.654099 0.457460 -0.685600
v 0.658868 0.445520 -0.685546
v 0.406889 0.650162 -0.795793
v 0.391047 0.672984 -0.785471
v 0.406214 0.661935 -0.785297
v 0.390865 0.651476 -0.805781
v 0.377188 0.672362 -0.795559
v 0.389799 0.663235 -0.795733
v 0.570485 0.595148 -0.684828
v 0.691453 0.353269 -0.673543
v 0.644393 0.494991 -0.673948
v 0.622683 -0.191438 -0.722200
v 0.617989 -0.204771 -0.722152
v 0.557980 -0.383340 -0.662597
v 0.567565 -0.408515 -0.628001
v 0.573011 -0.395550 -0.628104
v 0.580553 -0.395782 -0.616000
v 0.297065 -0.605474 -0.673512
v 0.284599 -0.608648 -0.673455
v 0.347400 -0.589750 -0.673685
v 0.368521 -0.581584 -0.673747
v 0.358237 -0.585678 -0.673725
v 0.218590 -0.619174 -0.673485
v 0.476490 -0.507782 -0.671599
v 0.467501 -0.516493 -0.672095
v 0.458333 -0.525022 -0.672441
v 0.448946 -0.533151 -0.672772
v 0.429185 -0.548446 -0.673273
v 0.593270 -0.337028 -0.639624
v 0.599830 -0.324767 -0.639534
v 0.232261 -0.632669 -0.650048
v 0.218546 -0.626542 -0.661789
v 0.232345 -0.625280 -0.661747
v 0.418828 -0.555468 -0.673456
v 0.408404 -0.562025 -0.673559
v 0.398181 -0.567757 -0.673653
v 0.485175 -0.498999 -0.670956
v 0.690972 0.113966 -0.674434
v 0.689885 0.100560 -0.674379
v 0.296948 -0.613892 -0.661716
v 0.640519 -0.123177 -0.722148
v 0.637812 -0.136825 -0.722187
v 0.739214 -0.242112 -0.364463
v 0.735986 -0.254264 -0.364402
v 0.733986 -0.254359 -0.377448
v 0.737176 -0.242214 -0.377504
v 0.740274 -0.229858 -0.377576
v 0.742356 -0.229761 -0.364555
v 0.594123 -0.324882 -0.650817
v 0.358423 -0.603427 -0.650125
v 0.501546 -0.481590 -0.667360
v 0.505933 -0.473633 -0.668252
v 0.204969 -0.620204 -0.673516
v 0.552176 0.629902 -0.670192
v 0.191471 -0.620883 -0.673523
v 0.637020 0.508922 -0.673973
v 0.152097 -0.620574 -0.673647
v 0.126097 -0.619779 -0.673734
v 0.139133 -0.620216 -0.673684
v 0.670871 0.433124 -0.673631
v 0.100119 -0.590696 -0.721499
v 0.087284 -0.618395 -0.673931
v 0.074795 -0.618058 -0.673991
v 0.439250 -0.540970 -0.673047
v 0.679032 0.407288 -0.673518
v 0.751722 -0.191071 -0.364667
v 0.748567 -0.204223 -0.364679
v 0.693036 0.140903 -0.674512
v 0.693596 0.340254 -0.673559
v 0.698096 0.302159 -0.673596
v 0.699844 0.253278 -0.673730
v 0.652027 0.508750 -0.650825
v 0.651943 0.494894 -0.662338
v 0.644676 0.508841 -0.662363
v 0.494372 0.661303 -0.700956
v 0.505153 0.652527 -0.701945
v 0.496053 0.650687 -0.713456
v 0.601585 0.565390 -0.673860
v 0.591214 0.579636 -0.673609
v 0.644061 -0.136852 -0.710246
v 0.640901 -0.150477 -0.710265
v 0.634675 -0.150463 -0.722221
v 0.624155 -0.204815 -0.710096
v 0.613064 -0.217698 -0.722090
v 0.630262 -0.204867 -0.698007
v 0.634993 -0.191509 -0.698094
v 0.641006 -0.191559 -0.686066
v 0.565621 0.645570 -0.633179
v 0.555726 0.647417 -0.644718
v 0.556534 0.651971 -0.632956
v 0.620297 0.537545 -0.673987
v 0.611210 0.551490 -0.673965
v 0.696971 0.191894 -0.674354
v 0.393322 0.692536 -0.763837
v 0.380361 0.712349 -0.752504
v 0.394260 0.702121 -0.752759
v 0.696004 0.179601 -0.674457
v 0.692020 0.127467 -0.674480
v 0.421539 0.648658 -0.785952
v 0.406561 0.672035 -0.774886
v 0.420857 0.661463 -0.774381
v 0.644717 -0.002962 -0.733919
v 0.643973 -0.016519 -0.733890
v 0.636473 -0.016579 -0.745689
v 0.466852 0.675973 -0.716034
v 0.454144 0.694871 -0.705825
v 0.467558 0.684210 -0.704887
v 0.712879 -0.290055 -0.425259
v 0.716785 -0.278401 -0.425295
v 0.628909 0.523273 -0.673988
v 0.652256 -0.002940 -0.721956
v 0.709357 -0.290078 -0.436781
v 0.713342 -0.278433 -0.436808
v 0.734953 -0.242305 -0.390050
v 0.738018 -0.229931 -0.390061
v 0.414555 -0.003423 -0.970996
v 0.399838 -0.003503 -0.980978
v 0.510131 -0.501908 -0.638286
v 0.512383 -0.491149 -0.646598
v 0.515500 -0.494177 -0.636144
v 0.415040 -0.017279 -0.971275
v 0.697710 0.113986 -0.662582
v 0.696612 0.100588 -0.662514
v 0.631867 0.619767 -0.563642
v 0.617443 0.636955 -0.562781
v 0.626520 0.635315 -0.550094
v 0.501940 -0.500962 -0.649394
v 0.062558 -0.617848 -0.674035
v 0.062657 -0.624941 -0.662152
v 0.074937 -0.625033 -0.662120
v 0.408326 0.691630 -0.752717
v 0.421529 0.671632 -0.763316
v 0.407131 0.682315 -0.763863
v 0.087430 -0.625275 -0.662076
v 0.578076 -0.383472 -0.628174
v 0.582988 -0.372021 -0.628182
v 0.590371 -0.372106 -0.616127
v 0.100193 -0.583705 -0.733332
v 0.378939 0.692616 -0.774415
v 0.378084 0.682535 -0.785103
v 0.346741 0.669935 -0.817707
v 0.335053 0.690301 -0.805992
v 0.348762 0.680867 -0.806237
v 0.126116 -0.626554 -0.661922
v 0.614286 -0.278132 -0.662031
v 0.602786 -0.289758 -0.673346
v 0.608873 -0.278100 -0.673373
v 0.699775 0.140891 -0.662703
v 0.698763 0.127470 -0.662646
v 0.139129 -0.627017 -0.661884
v 0.152103 -0.627435 -0.661857
v 0.598120 -0.372233 -0.603722
v 0.603036 -0.360811 -0.603770
v 0.493328 -0.489956 -0.670064
v 0.702635 0.179564 -0.662769
v 0.703559 0.191870 -0.662713
v 0.619779 -0.278187 -0.650840
v 0.626025 -0.266407 -0.650862
v 0.631689 -0.266502 -0.639598
v 0.592013 -0.266368 -0.721700
v 0.597907 -0.278118 -0.697008
v 0.603649 -0.266297 -0.697154
v 0.609322 -0.266276 -0.685131
v 0.191440 -0.627920 -0.661812
v 0.763530 -0.150825 -0.351662
v 0.766803 -0.137200 -0.351624
v 0.768798 -0.137209 -0.338873
v 0.592243 -0.278146 -0.709250
v 0.597871 -0.266331 -0.709406
v 0.614907 -0.266282 -0.673442
v 0.620455 -0.266325 -0.662067
v 0.204911 -0.627426 -0.661807
v 0.706369 0.253269 -0.662053
v 0.322790 -0.551304 -0.733282
v 0.322911 -0.560805 -0.721403
v 0.706264 0.265415 -0.662004
v 0.699755 0.265411 -0.673695
v 0.232434 -0.617780 -0.673423
v 0.246133 -0.623625 -0.661698
v 0.620875 -0.177844 -0.734129
v 0.246339 -0.615967 -0.673377
v 0.704565 0.302210 -0.661912
v 0.603439 -0.278098 -0.685022
v 0.272306 -0.619407 -0.661663
v 0.259551 -0.621653 -0.661667
v 0.284572 -0.616851 -0.661683
v 0.697999 0.353334 -0.661856
v 0.700115 0.340320 -0.661867
v 0.322992 -0.570328 -0.709434
v 0.296940 -0.629829 -0.638184
v 0.628867 -0.191468 -0.710168
v 0.259833 -0.597083 -0.697184
v 0.642077 -0.205028 -0.674096
v 0.646846 -0.191621 -0.674156
v 0.652436 -0.191678 -0.662396
v 0.642791 -0.109461 -0.722105
v 0.651182 -0.095705 -0.710135
v 0.649143 -0.109452 -0.710173
v 0.658327 -0.205404 -0.639175
v 0.663003 -0.191823 -0.639114
v 0.668057 -0.191921 -0.627398
v 0.685940 0.407154 -0.661817
v 0.191628 -0.672380 -0.578138
v 0.204962 -0.672769 -0.578094
v 0.204947 -0.678008 -0.566085
v 0.644703 -0.095749 -0.722068
v 0.638132 -0.095787 -0.733922
v 0.675083 0.420453 -0.673561
v 0.677960 0.432941 -0.661916
v 0.682086 0.420279 -0.661850
v 0.666410 0.445341 -0.673720
v 0.673605 0.445197 -0.662006
v 0.191633 -0.666798 -0.590207
v 0.649435 -0.164157 -0.686217
v 0.639396 -0.177875 -0.698170
v 0.643426 -0.164158 -0.698227
v 0.347542 -0.598659 -0.661862
v 0.668960 0.457199 -0.662112
v 0.661699 0.457316 -0.673801
v 0.530431 -0.427235 0.553515
v 0.530138 -0.416455 0.562958
v 0.527625 -0.427204 0.562881
v 0.667569 -0.137066 -0.662603
v 0.670446 -0.123424 -0.662667
v 0.675834 -0.123535 -0.650908
v 0.656122 -0.136916 -0.686319
v 0.652982 -0.150512 -0.686279
v 0.647016 -0.150493 -0.698261
v 0.663959 0.469241 -0.662207
v 0.398184 -0.577465 -0.661972
v 0.652860 -0.082114 -0.710099
v 0.659301 -0.082041 -0.698155
v 0.657521 -0.095658 -0.698189
v 0.665571 -0.081954 -0.686264
v 0.408468 -0.571842 -0.661955
v 0.654265 -0.068784 -0.710063
v 0.662130 -0.055621 -0.698090
v 0.660805 -0.068714 -0.698126
v 0.648651 -0.055759 -0.721955
v 0.647562 -0.068860 -0.721993
v 0.628309 0.537433 -0.662355
v 0.636709 0.523184 -0.662367
v 0.619483 0.551313 -0.662323
v 0.408136 -0.636591 -0.566004
v 0.408197 -0.629778 -0.578081
v 0.419060 -0.631306 -0.566088
v 0.418946 -0.565486 -0.661915
v 0.429293 -0.558593 -0.661831
v 0.765498 -0.150816 -0.338860
v 0.770632 -0.137233 -0.326316
v 0.439338 -0.551362 -0.661684
v 0.637753 -0.278143 -0.615961
v 0.631815 -0.289533 -0.615939
v 0.625326 -0.289640 -0.627932
v 0.767296 -0.150808 -0.326269
v 0.763953 -0.164250 -0.326180
v 0.762193 -0.164288 -0.338821
v 0.449008 -0.543756 -0.661491
v 0.399468 0.010477 -0.980419
v 0.600162 0.579117 -0.662013
v 0.458364 -0.535725 -0.661276
v 0.467528 -0.527307 -0.661027
v 0.610176 0.565074 -0.662230
v 0.646284 -0.082174 -0.722035
v 0.667191 -0.068611 -0.686234
v 0.668592 -0.055557 -0.686209
v 0.674826 -0.055510 -0.674414
v 0.476537 -0.518580 -0.660703
v 0.647695 -0.205144 -0.662370
v 0.657817 -0.191748 -0.650744
v 0.636259 -0.204940 -0.685981
v 0.625272 -0.217783 -0.697907
v 0.485332 -0.509701 -0.660223
v 0.673056 -0.109487 -0.662718
v 0.664795 -0.123306 -0.674467
v 0.493602 -0.500750 -0.659598
v 0.612866 -0.301125 -0.639466
v 0.619085 -0.301005 -0.627908
v 0.760256 -0.164320 -0.351687
v 0.589281 0.593808 -0.661585
v 0.330945 0.668844 -0.828183
v 0.329898 0.655675 -0.839418
v 0.623908 0.621157 -0.575209
v 0.609018 0.637965 -0.574568
v 0.062721 -0.631919 -0.650295
v 0.075029 -0.631908 -0.650261
v 0.366755 0.732224 -0.741071
v 0.352087 0.742097 -0.740676
v 0.087542 -0.632054 -0.650223
v 0.126161 -0.633188 -0.650105
v 0.139159 -0.633669 -0.650077
v 0.575149 0.644175 -0.621110
v 0.152135 -0.634138 -0.650061
v 0.466291 0.667086 -0.727054
v 0.453767 0.686075 -0.717055
v 0.191451 -0.634858 -0.650071
v 0.718466 0.140907 -0.626922
v 0.717458 0.127552 -0.626814
v 0.711441 0.127513 -0.638861
v 0.204967 -0.667134 -0.590164
v 0.705224 0.127486 -0.650792
v 0.706223 0.140881 -0.650873
v 0.712444 0.140888 -0.638961
v 0.218482 -0.633802 -0.650073
v 0.204870 -0.634532 -0.650077
v 0.708997 0.179527 -0.651078
v 0.708110 0.166965 -0.651028
v 0.245992 -0.631145 -0.650005
v 0.709865 0.191841 -0.651087
v 0.272194 -0.627206 -0.649951
v 0.259367 -0.629308 -0.649968
v 0.712041 0.228594 -0.650727
v 0.284543 -0.624793 -0.649951
v 0.297006 -0.637481 -0.626311
v 0.284536 -0.632528 -0.638178
v 0.712587 0.253279 -0.650435
v 0.712433 0.240985 -0.650561
v 0.712508 0.265441 -0.650352
v 0.335736 -0.693325 -0.482964
v 0.323241 -0.693310 -0.494793
v 0.335611 -0.690425 -0.494825
v 0.712195 0.277583 -0.650298
v 0.335683 -0.593830 -0.673644
v 0.335764 -0.602608 -0.661824
v 0.323180 -0.690065 -0.506653
v 0.335554 -0.687111 -0.506691
v 0.710792 0.302270 -0.650230
v 0.323412 -0.698435 -0.471125
v 0.335846 -0.695726 -0.471147
v 0.335946 -0.697628 -0.459414
v 0.323328 -0.696125 -0.482937
v 0.706390 0.340410 -0.650176
v 0.398121 -0.586746 -0.650372
v 0.704305 0.353418 -0.650173
v 0.408480 -0.581195 -0.650433
v 0.701890 0.366654 -0.650169
v 0.407982 -0.648497 -0.542507
v 0.408065 -0.642826 -0.554178
v 0.418986 -0.643291 -0.542612
v 0.419037 -0.637612 -0.554270
v 0.702284 0.393601 -0.638461
v 0.698919 0.406973 -0.638476
v 0.705113 0.406926 -0.626688
v 0.585734 0.609161 -0.649167
v 0.429411 -0.568277 -0.650467
v 0.419030 -0.574974 -0.650472
v 0.439430 -0.561253 -0.650420
v 0.680479 0.445088 -0.650338
v 0.449076 -0.553891 -0.650337
v 0.458419 -0.546087 -0.650225
v 0.684763 0.432814 -0.650246
v 0.467575 -0.537791 -0.650090
v 0.675907 0.457126 -0.650457
v 0.476604 -0.529060 -0.649948
v 0.670962 0.469194 -0.650589
v 0.485473 -0.519930 -0.649803
v 0.494067 -0.510425 -0.649671
v 0.635926 0.537346 -0.650804
v 0.644179 0.523105 -0.650823
v 0.627340 0.551185 -0.650764
v 0.614971 0.591771 -0.626919
v 0.606698 0.592360 -0.638634
v 0.603465 0.607194 -0.625948
v 0.594760 0.608088 -0.637680
v 0.501120 -0.491833 -0.658898
v 0.507531 -0.484782 -0.656027
v 0.516211 -0.483566 -0.646252
v 0.659193 0.494792 -0.650790
v 0.665467 0.481637 -0.650707
v 0.608692 0.578630 -0.650504
v 0.566116 -0.448111 -0.602844
v 0.560727 -0.459258 -0.602719
v 0.552796 -0.458599 -0.615058
v 0.581746 -0.448681 -0.577810
v 0.576376 -0.460015 -0.577643
v 0.568659 -0.459700 -0.590130
v 0.574031 -0.448460 -0.590287
v 0.579577 -0.436261 -0.590430
v 0.587317 -0.436380 -0.577945
v 0.571640 -0.436077 -0.603009
v 0.569452 -0.422562 -0.615658
v 0.563723 -0.435691 -0.615397
v 0.555918 -0.435331 -0.627427
v 0.585293 -0.422995 -0.590591
v 0.618335 0.564812 -0.650683
v 0.582189 -0.337214 -0.662170
v 0.588849 -0.324987 -0.662057
v 0.588047 -0.360678 -0.628173
v 0.601213 -0.383980 -0.591040
v 0.596266 -0.396208 -0.590915
v 0.588358 -0.396013 -0.603543
v 0.620349 -0.324580 -0.603758
v 0.627701 -0.324592 -0.591254
v 0.634794 -0.324640 -0.578778
v 0.384701 0.010286 -0.989719
v 0.385006 -0.003618 -0.990472
v 0.633695 -0.312431 -0.591202
v 0.580560 -0.301398 -0.709196
v 0.592079 -0.289787 -0.696961
v 0.586085 -0.301392 -0.696986
v 0.639476 -0.300763 -0.591129
v 0.646026 -0.300769 -0.578659
v 0.607981 -0.230208 -0.722020
v 0.619193 -0.217735 -0.710012
v 0.580783 -0.289812 -0.721483
v 0.574855 -0.301383 -0.721483
v 0.609287 -0.254382 -0.697379
v 0.603395 -0.254406 -0.709603
v 0.614776 -0.242401 -0.697600
v 0.614062 -0.230222 -0.709909
v 0.620103 -0.230255 -0.697776
v 0.608796 -0.242399 -0.709776
v 0.602776 -0.242405 -0.721937
v 0.626054 -0.230306 -0.685742
v 0.668497 -0.205745 -0.615581
v 0.673033 -0.192043 -0.615501
v 0.677958 -0.192123 -0.603365
v 0.637294 -0.164153 -0.710259
v 0.627080 -0.177846 -0.722234
v 0.631088 -0.164146 -0.722239
v 0.679236 -0.068484 -0.662731
v 0.680797 -0.055497 -0.662697
v 0.686560 -0.055503 -0.650979
v 0.688912 -0.109682 -0.627291
v 0.686099 -0.123719 -0.627219
v 0.681034 -0.123641 -0.639114
v 0.661480 -0.109439 -0.686317
v 0.652930 -0.123208 -0.698257
v 0.655381 -0.109444 -0.698228
v 0.669676 -0.095534 -0.674473
v 0.671640 -0.081855 -0.674460
v 0.677467 -0.081775 -0.662746
v 0.675431 -0.095479 -0.662743
v 0.683085 -0.081695 -0.651062
v 0.591425 -0.301369 -0.685009
v 0.596627 -0.301334 -0.673349
v 0.660850 -0.164122 -0.662471
v 0.656871 -0.177907 -0.662423
v 0.651248 -0.177900 -0.674221
v 0.725310 -0.042610 -0.566496
v 0.732087 -0.029455 -0.554424
v 0.730010 -0.042621 -0.554455
v 0.718363 -0.055678 -0.578632
v 0.720434 -0.042589 -0.578614
v 0.362733 0.671334 -0.806067
v 0.349901 0.691674 -0.795142
v 0.363781 0.681967 -0.795370
v 0.729275 -0.016221 -0.566416
v 0.735992 -0.002955 -0.554307
v 0.734082 -0.016219 -0.554374
v 0.357612 0.648795 -0.829662
v 0.343380 0.659149 -0.829467
v 0.722399 -0.029444 -0.578579
v 0.724292 -0.016228 -0.578525
v 0.717298 -0.029442 -0.590745
v 0.715397 -0.042567 -0.590788
v 0.710206 -0.042551 -0.602980
v 0.658621 -0.016441 -0.709933
v 0.659636 -0.002933 -0.709925
v 0.666794 -0.002931 -0.697925
v 0.713397 -0.055627 -0.590816
v 0.708286 -0.055572 -0.603023
v 0.673687 -0.002928 -0.686014
v 0.672439 -0.016348 -0.686060
v 0.665656 -0.016394 -0.697953
v 0.676225 -0.042581 -0.674379
v 0.657606 -0.029688 -0.709953
v 0.656568 -0.042710 -0.709985
v 0.649611 -0.042763 -0.721928
v 0.704174 0.114016 -0.650712
v 0.703063 0.100623 -0.650632
v 0.545917 0.649110 -0.656083
v 0.544377 0.658493 -0.643769
v 0.598148 0.593063 -0.650134
v 0.453043 0.667622 -0.739027
v 0.392235 0.682821 -0.774786
v 0.479465 0.665322 -0.714983
v 0.480983 0.673252 -0.703490
v 0.062743 -0.638755 -0.638442
v 0.715973 0.191811 -0.639347
v 0.715153 0.179491 -0.639273
v 0.714297 0.166931 -0.639174
v 0.735316 0.228527 -0.603054
v 0.734869 0.216177 -0.603042
v 0.729132 0.216194 -0.615380
v 0.734272 0.203961 -0.602973
v 0.733555 0.191771 -0.602883
v 0.727813 0.191769 -0.615222
v 0.722675 0.203986 -0.627478
v 0.721949 0.191786 -0.627402
v 0.718569 0.253297 -0.638778
v 0.718402 0.240989 -0.638947
v 0.718522 0.265481 -0.638658
v 0.718232 0.277634 -0.638576
v 0.716829 0.302340 -0.638483
v 0.717666 0.289901 -0.638520
v 0.712473 0.340519 -0.638421
v 0.710417 0.353522 -0.638425
v 0.708042 0.366729 -0.638437
v 0.075072 -0.638657 -0.638397
v 0.692546 0.407048 -0.650164
v 0.126213 -0.639685 -0.638255
v 0.139203 -0.640170 -0.638234
v 0.139247 -0.646528 -0.626338
v 0.688800 0.420156 -0.650190
v 0.691319 0.432721 -0.638549
v 0.152183 -0.640671 -0.638225
v 0.687121 0.445019 -0.638633
v 0.087609 -0.638715 -0.638355
v 0.677738 0.469189 -0.638898
v 0.682630 0.457091 -0.638754
v 0.126257 -0.646053 -0.626357
v 0.643298 0.537295 -0.639209
v 0.634898 0.551090 -0.639158
v 0.666156 0.494760 -0.639164
v 0.672296 0.481653 -0.639042
v 0.659168 0.508659 -0.639233
v 0.191485 -0.641657 -0.638263
v 0.651434 0.523043 -0.639235
v 0.191584 -0.654709 -0.614362
v 0.204931 -0.654831 -0.614348
v 0.204958 -0.661138 -0.602265
v 0.191619 -0.660893 -0.602296
v 0.191535 -0.648284 -0.626360
v 0.204896 -0.648262 -0.626363
v 0.218451 -0.640918 -0.638277
v 0.204869 -0.641483 -0.638273
v 0.616866 0.578212 -0.638949
v 0.626171 0.564605 -0.639092
v 0.423911 0.689661 -0.740999
v 0.409880 0.710046 -0.730197
v 0.424516 0.698940 -0.729721
v 0.351158 0.712616 -0.773403
v 0.364528 0.692374 -0.784685
v 0.350629 0.702238 -0.784246
v 0.245906 -0.638550 -0.638235
v 0.232202 -0.639938 -0.638267
v 0.375070 0.651784 -0.815817
v 0.272107 -0.634835 -0.638183
v 0.259260 -0.636833 -0.638202
v 0.558196 -0.447639 -0.615198
v 0.545025 -0.457848 -0.626949
v 0.550402 -0.447090 -0.627155
v 0.296915 -0.621983 -0.649965
v 0.597452 -0.254433 -0.721833
v 0.358425 -0.611764 -0.638316
v 0.335445 -0.674222 -0.542214
v 0.335503 -0.679058 -0.530372
v 0.322970 -0.677354 -0.542172
v 0.585543 -0.383635 -0.616084
v 0.608980 -0.384114 -0.578485
v 0.604010 -0.396392 -0.578372
v 0.398058 -0.595487 -0.638724
v 0.408483 -0.590005 -0.638820
v 0.419063 -0.624431 -0.578154
v 0.419065 -0.617049 -0.590440
v 0.408291 -0.614840 -0.602726
v 0.419083 -0.609260 -0.602810
v 0.408244 -0.622496 -0.590366
v 0.640519 -0.312451 -0.578734
v 0.429507 -0.577540 -0.638984
v 0.419078 -0.584024 -0.638929
v 0.439521 -0.570762 -0.639003
v 0.449143 -0.563685 -0.639009
v 0.458459 -0.556180 -0.638974
v 0.467609 -0.548173 -0.638921
v 0.476646 -0.539648 -0.638860
v 0.615091 -0.254372 -0.685334
v 0.485555 -0.530633 -0.638860
v 0.659183 -0.231089 -0.615788
v 0.654265 -0.243039 -0.615891
v 0.648745 -0.242913 -0.627840
v 0.637542 -0.230473 -0.662269
v 0.626462 -0.242455 -0.673745
v 0.631871 -0.230376 -0.673899
v 0.494278 -0.521060 -0.639015
v 0.637072 -0.217952 -0.674015
v 0.502564 -0.510934 -0.639331
v 0.648178 -0.218213 -0.650778
v 0.643076 -0.230597 -0.650789
v 0.651372 -0.016477 -0.721944
v 0.650159 -0.136879 -0.698269
v 0.664371 -0.150550 -0.662537
v 0.658773 -0.150536 -0.674367
v 0.683775 -0.109612 -0.639198
v 0.678506 -0.109543 -0.650983
v 0.693933 -0.109721 -0.615217
v 0.691054 -0.123686 -0.615174
v 0.698859 -0.109718 -0.603023
v 0.695929 -0.123612 -0.603020
v 0.686311 -0.095429 -0.639283
v 0.688520 -0.081656 -0.639308
v 0.693802 -0.081714 -0.627377
v 0.684910 -0.068468 -0.651034
v 0.692174 -0.055508 -0.639186
v 0.690430 -0.068458 -0.639257
v 0.697661 -0.055511 -0.627257
v 0.685201 -0.016284 -0.662530
v 0.686651 -0.002927 -0.662451
v 0.692741 -0.002954 -0.650693
v 0.680325 -0.002912 -0.674194
v 0.682289 -0.042565 -0.662660
v 0.678963 -0.016318 -0.674261
v 0.698654 -0.002979 -0.638863
v 0.697072 -0.016262 -0.638954
v 0.691220 -0.016267 -0.650779
v 0.704421 -0.002998 -0.626934
v 0.710050 -0.003011 -0.614892
v 0.708370 -0.016258 -0.614984
v 0.702785 -0.016261 -0.627025
v 0.715555 -0.003010 -0.602771
v 0.655465 -0.055696 -0.710024
v 0.663343 -0.042651 -0.698046
v 0.650505 -0.029731 -0.721929
v 0.731146 -0.002968 -0.566346
v 0.664519 -0.029649 -0.697991
v 0.710386 0.114060 -0.638768
v 0.709275 0.100666 -0.638684
v 0.642522 -0.042815 -0.733805
v 0.643260 -0.029793 -0.733850
v 0.635333 -0.042861 -0.745546
v 0.635919 -0.029824 -0.745605
v 0.580994 0.625843 -0.635878
v 0.510634 -0.513376 -0.627436
v 0.716393 0.114113 -0.626714
v 0.715271 0.100724 -0.626626
v 0.395007 0.711547 -0.741597
v 0.409232 0.700835 -0.741490
v 0.337501 0.732314 -0.762049
v 0.351573 0.722822 -0.762535
v 0.514028 0.653468 -0.689870
v 0.510310 0.664714 -0.677964
v 0.761139 0.154583 -0.530021
v 0.755650 0.141338 -0.541798
v 0.756651 0.154495 -0.541868
v 0.535089 -0.446258 -0.649896
v 0.540615 -0.434819 -0.650328
v 0.548243 -0.435035 -0.639040
v 0.750940 0.141268 -0.553734
v 0.721160 0.179469 -0.627285
v 0.720316 0.166911 -0.627159
v 0.577363 -0.422817 -0.603199
v 0.593058 -0.423117 -0.578078
v 0.718010 0.228591 -0.639132
v 0.542736 -0.446592 -0.638682
v 0.537417 -0.457122 -0.638377
v 0.593319 -0.383821 -0.603649
v 0.723849 0.228577 -0.627360
v 0.724396 0.253316 -0.626997
v 0.724218 0.240986 -0.627182
v 0.576123 -0.371989 -0.639851
v 0.724362 0.265525 -0.626848
v 0.626591 -0.312453 -0.603700
v 0.632638 -0.300801 -0.603636
v 0.718383 0.340652 -0.626555
v 0.716363 0.353650 -0.626569
v 0.625746 -0.300889 -0.615950
v 0.714026 0.366831 -0.626594
v 0.565795 -0.395371 -0.639806
v 0.724086 0.277698 -0.626741
v 0.625477 -0.278229 -0.639573
v 0.637521 -0.266563 -0.628017
v 0.722705 0.302421 -0.626621
v 0.723536 0.289973 -0.626667
v 0.333278 0.679486 -0.817245
v 0.693566 0.444986 -0.626829
v 0.689165 0.457096 -0.626938
v 0.648490 -0.230745 -0.639322
v 0.637730 -0.242624 -0.650808
v 0.658706 -0.218546 -0.627578
v 0.653839 -0.230918 -0.627699
v 0.684346 0.469225 -0.627070
v 0.663889 -0.218737 -0.615675
v 0.669067 -0.218866 -0.603479
v 0.642300 0.551047 -0.627403
v 0.653095 -0.205261 -0.650763
v 0.664529 -0.231178 -0.603529
v 0.659830 -0.243100 -0.603563
v 0.672973 0.494759 -0.627353
v 0.679007 0.481678 -0.627218
v 0.727330 -0.029449 -0.566466
v 0.650529 0.537269 -0.627453
v 0.661931 -0.136978 -0.674428
v 0.672930 -0.137143 -0.650831
v 0.669765 -0.150538 -0.650771
v 0.691527 -0.095447 -0.627373
v 0.698978 -0.081821 -0.615273
v 0.663672 -0.095608 -0.686295
v 0.696638 -0.095510 -0.615278
v 0.704040 -0.081964 -0.603056
v 0.624818 0.577856 -0.627227
v 0.633799 0.564447 -0.627335
v 0.329328 0.642827 -0.849228
v 0.361053 0.660289 -0.817258
v 0.683119 -0.137201 -0.627170
v 0.679945 -0.150449 -0.627176
v 0.674937 -0.150504 -0.639012
v 0.695832 -0.068461 -0.627344
v 0.703038 -0.055530 -0.615194
v 0.701102 -0.068537 -0.615250
v 0.723191 -0.055713 -0.566505
v 0.719138 -0.016238 -0.590685
v 0.720912 -0.003001 -0.590608
v 0.726114 -0.002985 -0.578454
v 0.692851 -0.137061 -0.603045
v 0.689626 -0.150354 -0.603109
v 0.684839 -0.150387 -0.615212
v 0.732527 -0.242372 -0.402087
v 0.735590 -0.230002 -0.402086
v 0.637076 -0.002987 -0.745727
v 0.621295 -0.016580 -0.768504
v 0.062739 -0.645414 -0.626562
v 0.075089 -0.645245 -0.626505
v 0.087637 -0.645235 -0.626457
v 0.152233 -0.647051 -0.626330
v 0.218450 -0.647870 -0.626362
v 0.245856 -0.645826 -0.626343
v 0.232174 -0.647063 -0.626359
v 0.272064 -0.642326 -0.626308
v 0.259198 -0.644230 -0.626322
v 0.284556 -0.640097 -0.626304
v 0.322899 -0.672064 -0.554066
v 0.335355 -0.668800 -0.554106
v 0.347571 -0.623481 -0.626386
v 0.335679 -0.627201 -0.626359
v 0.358406 -0.619820 -0.626426
v 0.397972 -0.603876 -0.626904
v 0.408435 -0.598567 -0.627025
v 0.408353 -0.606871 -0.614995
v 0.419099 -0.601134 -0.615093
v 0.419101 -0.592728 -0.627153
v 0.449178 -0.573182 -0.627300
v 0.458494 -0.566079 -0.627342
v 0.467624 -0.558455 -0.627299
v 0.476672 -0.550327 -0.627285
v 0.485607 -0.541680 -0.627300
v 0.494384 -0.532535 -0.627470
v 0.502822 -0.522951 -0.627699
v 0.519842 -0.500562 -0.625558
v 0.630985 0.590869 -0.602663
v 0.623072 0.591264 -0.614927
v 0.620126 0.605882 -0.601620
v 0.554133 -0.422044 -0.639406
v 0.561704 -0.422276 -0.627747
v 0.381829 0.740223 -0.718967
v 0.395582 0.720855 -0.730378
v 0.381488 0.731173 -0.730240
v 0.529877 -0.456522 -0.649446
v 0.612692 -0.312615 -0.627933
v 0.751936 0.154402 -0.553813
v 0.606422 -0.312743 -0.639475
v 0.564374 -0.383347 -0.651268
v 0.600717 -0.312864 -0.650754
v 0.601810 -0.301287 -0.661969
v 0.613477 -0.289759 -0.650785
v 0.607154 -0.301223 -0.650745
v 0.638468 -0.289444 -0.603584
v 0.608067 -0.289759 -0.661994
v 0.323056 -0.682137 -0.530326
v 0.323108 -0.686330 -0.518496
v 0.335340 -0.662878 -0.566069
v 0.697683 0.432661 -0.626760
v 0.695256 0.420050 -0.638501
v 0.701530 0.419980 -0.626717
v 0.376125 0.662332 -0.805662
v 0.666217 -0.164078 -0.650737
v 0.662262 -0.177899 -0.650730
v 0.676471 -0.163880 -0.627244
v 0.672473 -0.177856 -0.627323
v 0.667438 -0.177878 -0.639063
v 0.411001 0.635076 -0.806691
v 0.681367 -0.163820 -0.615312
v 0.677393 -0.177858 -0.615412
v 0.397847 -0.612027 -0.614869
v 0.397677 -0.619988 -0.602640
v 0.519863 -0.515644 -0.614215
v 0.511110 -0.525639 -0.615918
v 0.658542 0.522988 -0.627473
v 0.526420 -0.503409 -0.611882
v 0.368466 -0.624016 -0.614479
v 0.358346 -0.627626 -0.614428
v 0.666128 0.508609 -0.627445
v 0.335525 -0.683334 -0.518540
v 0.387905 -0.616412 -0.614707
v 0.611808 0.606598 -0.613821
v 0.646055 0.590343 -0.577974
v 0.652976 0.590277 -0.565827
v 0.654903 0.577157 -0.578188
v 0.661684 0.577139 -0.565983
v 0.519310 -0.528611 -0.603697
v 0.529259 -0.516105 -0.599513
v 0.503071 -0.535004 -0.615639
v 0.232164 -0.653991 -0.614326
v 0.218464 -0.654612 -0.614332
v 0.152275 -0.653248 -0.614364
v 0.494469 -0.544088 -0.615312
v 0.347446 -0.631240 -0.614397
v 0.297089 -0.644954 -0.614327
v 0.284591 -0.647505 -0.614316
v 0.272050 -0.649657 -0.614312
v 0.245828 -0.652920 -0.614321
v 0.527304 -0.446045 -0.661007
v 0.532867 -0.434800 -0.661516
v 0.603692 -0.471814 -0.518598
v 0.597615 -0.482945 -0.518572
v 0.591958 -0.482812 -0.530212
v 0.139281 -0.652719 -0.614379
v 0.126289 -0.652261 -0.614403
v 0.609213 -0.471923 -0.506766
v 0.615130 -0.460688 -0.506809
v 0.620529 -0.460710 -0.494869
v 0.546646 -0.421936 -0.650732
v 0.087645 -0.651582 -0.614516
v 0.062710 -0.651870 -0.614634
v 0.571028 -0.383381 -0.639862
v 0.558860 -0.395279 -0.651203
v 0.521762 -0.485670 -0.637016
v 0.259164 -0.651454 -0.614314
v 0.631481 -0.278211 -0.627988
v 0.643535 -0.266566 -0.615988
v 0.322377 -0.523880 -0.768070
v 0.571515 0.655575 -0.608412
v 0.688029 -0.137146 -0.615164
v 0.619194 -0.289726 -0.639507
v 0.569547 -0.360820 -0.662459
v 0.322420 -0.457295 -0.857416
v 0.649651 -0.266536 -0.603567
v 0.485648 -0.552732 -0.615211
v 0.476679 -0.560885 -0.615201
v 0.522161 -0.456181 -0.660399
v 0.378143 -0.627972 -0.602417
v 0.378219 -0.620302 -0.614564
v 0.387816 -0.624152 -0.602506
v 0.620801 -0.254387 -0.673579
v 0.336148 0.701110 -0.794822
v 0.467632 -0.568549 -0.615242
v 0.458496 -0.575682 -0.615240
v 0.429591 -0.595084 -0.615162
v 0.429556 -0.586450 -0.627219
v 0.671431 -0.163983 -0.639023
v 0.439635 -0.588857 -0.615218
v 0.439603 -0.579957 -0.627287
v 0.597490 -0.289769 -0.684989
v 0.449198 -0.582407 -0.615223
v 0.686146 -0.163845 -0.603201
v 0.682253 -0.177874 -0.603297
v 0.663440 -0.205564 -0.627481
v 0.719886 0.366948 -0.614635
v 0.722176 0.353792 -0.614598
v 0.724171 0.340790 -0.614579
v 0.728441 0.302512 -0.614630
v 0.729797 0.277761 -0.614763
v 0.730068 0.265560 -0.614882
v 0.729617 0.228552 -0.615334
v 0.727031 0.179457 -0.615103
v 0.429085 -0.003361 -0.960628
v 0.726181 0.166906 -0.614982
v 0.628919 -0.016595 -0.757228
v 0.628502 -0.029843 -0.757136
v 0.621001 -0.029855 -0.768439
v 0.728518 0.203966 -0.615325
v 0.629883 0.010655 -0.757338
v 0.621619 -0.003002 -0.768554
v 0.622001 0.010629 -0.768592
v 0.724312 0.140935 -0.614753
v 0.723296 0.127600 -0.614645
v 0.722221 0.114173 -0.614546
v 0.630465 0.023951 -0.757358
v 0.628053 -0.042891 -0.757064
v 0.712043 -0.029448 -0.602924
v 0.673351 -0.068519 -0.674435
v 0.729257 0.290054 -0.614680
v 0.632595 0.577579 -0.615233
v 0.641318 0.564335 -0.615344
v 0.679644 0.494832 -0.615316
v 0.672989 0.508591 -0.615412
v 0.685569 0.481766 -0.615208
v 0.730103 0.253320 -0.615031
v 0.729947 0.240972 -0.615198
v 0.746006 0.141194 -0.565789
v 0.747000 0.154310 -0.565874
v 0.690821 0.469298 -0.615091
v 0.695533 0.457142 -0.614983
v 0.699865 0.444989 -0.614903
v 0.703891 0.432626 -0.614847
v 0.708398 0.393596 -0.626658
v 0.711154 0.406898 -0.614771
v 0.714369 0.393615 -0.614728
v 0.657688 0.537246 -0.615449
v 0.649608 0.551022 -0.615406
v 0.714049 0.523033 -0.519044
v 0.715225 0.509211 -0.530853
v 0.708942 0.523035 -0.530832
v 0.723681 0.523013 -0.495300
v 0.725142 0.509254 -0.507181
v 0.718967 0.523022 -0.507198
v 0.715712 0.482546 -0.554606
v 0.710339 0.495585 -0.554577
v 0.715788 0.495678 -0.542693
v 0.707652 0.419932 -0.614807
v 0.720287 0.509236 -0.519036
v 0.620683 -0.042913 -0.768386
v 0.661669 0.023693 -0.709944
v 0.653161 0.010572 -0.721971
v 0.654079 0.023757 -0.721989
v 0.614358 0.023924 -0.779622
v 0.614013 0.010617 -0.779609
v 0.605873 0.010587 -0.790415
v 0.629370 -0.003005 -0.757297
v 0.062684 -0.658087 -0.602641
v 0.075075 -0.651650 -0.614571
v 0.075051 -0.657838 -0.602587
v 0.727886 0.114234 -0.602304
v 0.726743 0.100840 -0.602237
v 0.721085 0.100788 -0.614463
v 0.087627 -0.657733 -0.602534
v 0.730001 0.140985 -0.602497
v 0.728971 0.127657 -0.602395
v 0.738715 0.114324 -0.577820
v 0.737549 0.100884 -0.577801
v 0.732234 0.100874 -0.589997
v 0.139302 -0.658737 -0.602375
v 0.126306 -0.658297 -0.602407
v 0.152299 -0.659267 -0.602349
v 0.732759 0.179464 -0.602792
v 0.731893 0.166923 -0.602699
v 0.735731 0.253310 -0.602888
v 0.735601 0.240945 -0.602993
v 0.717059 0.406893 -0.602744
v 0.720208 0.393657 -0.602691
v 0.735400 0.277807 -0.602664
v 0.735682 0.265577 -0.602770
v 0.218475 -0.661079 -0.602230
v 0.734050 0.302599 -0.602535
v 0.734856 0.290125 -0.602584
v 0.732922 0.315255 -0.602510
v 0.729830 0.340932 -0.602511
v 0.727862 0.353942 -0.602538
v 0.245807 -0.659745 -0.602205
v 0.232156 -0.660637 -0.602209
v 0.725621 0.367080 -0.602580
v 0.272040 -0.656743 -0.602220
v 0.259137 -0.658423 -0.602210
v 0.284624 -0.654698 -0.602234
v 0.297158 -0.652229 -0.602253
v 0.709955 0.432611 -0.602825
v 0.713637 0.419908 -0.602787
v 0.706014 0.445013 -0.602866
v 0.697123 0.469427 -0.602983
v 0.701760 0.457215 -0.602917
v 0.322251 -0.498549 -0.801636
v 0.704290 0.482253 -0.578677
v 0.698231 0.482080 -0.590852
v 0.698751 0.495262 -0.578657
v 0.322491 -0.532795 -0.756621
v 0.358148 -0.649412 -0.578125
v 0.358210 -0.642474 -0.590222
v 0.368259 -0.645886 -0.578118
v 0.679710 0.508633 -0.603172
v 0.358264 -0.635186 -0.602343
v 0.686213 0.494925 -0.603124
v 0.691979 0.481912 -0.603057
v 0.709932 0.509168 -0.542661
v 0.397595 -0.627553 -0.590287
v 0.703578 0.523018 -0.542597
v 0.665573 0.522935 -0.615457
v 0.664792 0.537188 -0.603186
v 0.672515 0.522889 -0.603199
v 0.656859 0.551005 -0.603158
v 0.647710 0.577229 -0.590580
v 0.422948 0.636946 -0.796238
v 0.429607 -0.603428 -0.602872
v 0.439655 -0.597463 -0.602908
v 0.638682 0.590553 -0.590293
v 0.449209 -0.591317 -0.602896
v 0.704430 0.509075 -0.554515
v 0.458487 -0.584939 -0.602865
v 0.467617 -0.578235 -0.602821
v 0.476675 -0.571109 -0.602768
v 0.485672 -0.563489 -0.602719
v 0.494556 -0.555392 -0.602723
v 0.503246 -0.546876 -0.602880
v 0.511632 -0.537895 -0.603382
v 0.590936 -0.494276 -0.518530
v 0.602879 -0.483085 -0.506740
v 0.625714 -0.409873 -0.530649
v 0.630805 -0.396863 -0.530754
v 0.636614 -0.396931 -0.519055
v 0.619556 -0.409793 -0.542310
v 0.624651 -0.396847 -0.542426
v 0.552119 -0.395196 -0.662516
v 0.653484 -0.218359 -0.639238
v 0.590927 -0.409351 -0.590763
v 0.641232 -0.384579 -0.519176
v 0.613005 -0.409730 -0.554051
v 0.618182 -0.396763 -0.554180
v 0.649769 -0.361233 -0.519426
v 0.654146 -0.349472 -0.519525
v 0.659294 -0.349489 -0.507714
v 0.595426 -0.312972 -0.661988
v 0.586465 -0.278174 -0.721564
v 0.219561 0.815993 0.446945
v 0.205983 0.821455 0.446995
v 0.205941 0.814999 0.459144
v 0.643249 -0.242760 -0.639426
v 0.642712 -0.218069 -0.662331
v 0.673537 -0.205896 -0.603426
v 0.655247 -0.164149 -0.674292
v 0.645405 -0.177890 -0.686147
v 0.678093 -0.137194 -0.639043
v 0.667375 -0.109445 -0.674482
v 0.658955 -0.123244 -0.686330
v 0.646783 -0.123191 -0.710212
v 0.706253 -0.068642 -0.603051
v 0.713823 -0.016249 -0.602854
v 0.704871 -0.042542 -0.615130
v 0.706643 -0.029455 -0.615061
v 0.527853 -0.533177 -0.588875
v 0.533432 -0.524205 -0.586205
v 0.536717 -0.535594 -0.575035
v 0.541943 -0.525046 -0.573909
v 0.100379 -0.674685 -0.566464
v 0.087581 -0.669337 -0.578500
v 0.100380 -0.669310 -0.578458
v 0.680959 -0.095445 -0.651043
v 0.741853 0.154225 -0.578047
v 0.735518 0.141043 -0.590212
v 0.736506 0.154152 -0.590306
v 0.740862 0.141117 -0.577959
v 0.583017 -0.409143 -0.603376
v 0.545832 -0.408152 -0.662302
v 0.575178 -0.408859 -0.615845
v 0.724734 -0.095884 -0.542516
v 0.727463 -0.082299 -0.542506
v 0.731706 -0.082343 -0.530630
v 0.322151 -0.482350 -0.823720
v 0.322166 -0.490436 -0.812670
v 0.368154 -0.677232 -0.506872
v 0.377894 -0.673715 -0.506951
v 0.377940 -0.677047 -0.495017
v 0.368198 -0.680595 -0.494960
v 0.613754 -0.003003 -0.779586
v 0.368404 -0.631630 -0.602369
v 0.632137 -0.242522 -0.662192
v 0.620674 -0.242416 -0.685555
v 0.692583 0.495087 -0.590868
v 0.631250 -0.217857 -0.685881
v 0.728959 -0.095913 -0.530639
v 0.735823 -0.082377 -0.518794
v 0.701116 -0.029462 -0.627108
v 0.731776 -0.254442 -0.389988
v 0.729361 -0.254513 -0.402052
v 0.640253 0.577364 -0.602987
v 0.697970 0.522976 -0.554417
v 0.698669 0.508949 -0.566482
v 0.699415 -0.042545 -0.627186
v 0.683744 -0.029510 -0.662601
v 0.677603 -0.029564 -0.674325
v 0.648743 0.564260 -0.603099
v 0.656036 0.564206 -0.590684
v 0.663997 0.550945 -0.590740
v 0.628189 0.605238 -0.589339
v 0.692102 0.522916 -0.566368
v 0.703274 0.469566 -0.590823
v 0.728694 0.380455 -0.590531
v 0.731198 0.367225 -0.590475
v 0.725275 0.154063 -0.614867
v 0.723061 0.380344 -0.602633
v 0.638423 0.023892 -0.745786
v 0.740315 0.290181 -0.590429
v 0.740882 0.277829 -0.590488
v 0.733389 0.114287 -0.590043
v 0.740488 0.216185 -0.590609
v 0.739884 0.203987 -0.590558
v 0.738405 0.315350 -0.590373
v 0.739504 0.302682 -0.590389
v 0.730972 0.154094 -0.602600
v 0.335413 -0.649610 -0.590207
v 0.741186 0.265571 -0.590562
v 0.741271 0.253288 -0.590628
v 0.695469 -0.029472 -0.639040
v 0.722810 0.406900 -0.590651
v 0.744539 0.191881 -0.578212
v 0.743702 0.179582 -0.578180
v 0.738321 0.179502 -0.590457
v 0.742801 0.167049 -0.578125
v 0.737440 0.166971 -0.590389
v 0.560197 -0.408255 -0.639704
v 0.693844 -0.042553 -0.639120
v 0.733068 -0.095936 -0.518799
v 0.739820 -0.082400 -0.506984
v 0.737064 -0.095953 -0.506983
v 0.743707 -0.082405 -0.495194
v 0.744696 -0.095955 -0.483420
v 0.747457 -0.082401 -0.483429
v 0.751074 -0.082380 -0.471693
v 0.711999 0.445040 -0.590765
v 0.715867 0.432603 -0.590736
v 0.707825 0.457300 -0.590792
v 0.730621 0.419904 -0.566537
v 0.728406 0.406932 -0.578550
v 0.725128 0.419884 -0.578601
v 0.735346 0.341071 -0.590397
v 0.737017 0.328156 -0.590377
v 0.733399 0.354095 -0.590430
v 0.741178 0.240918 -0.590662
v 0.633274 -0.177860 -0.710225
v 0.552989 -0.408153 -0.651053
v 0.739149 0.191809 -0.590510
v 0.637653 -0.254646 -0.639532
v 0.632048 -0.254525 -0.650838
v 0.686272 0.508711 -0.590862
v 0.152306 -0.665064 -0.590308
v 0.139310 -0.664540 -0.590346
v 0.744136 0.407134 -0.542541
v 0.741046 0.420004 -0.542589
v 0.745976 0.420076 -0.530703
v 0.749002 0.407214 -0.530660
v 0.731423 0.393796 -0.578490
v 0.725887 0.393716 -0.590592
v 0.734480 0.127719 -0.590119
v 0.645496 0.010597 -0.733949
v 0.646310 0.023821 -0.733967
v 0.671780 0.537126 -0.590790
v 0.622454 0.023963 -0.768629
v 0.748303 -0.095939 -0.471684
v 0.754540 -0.082348 -0.459994
v 0.679312 0.522860 -0.590835
v 0.606110 0.023885 -0.790415
v 0.626440 -0.254436 -0.662118
v 0.165334 -0.665657 -0.590273
v 0.100392 -0.663669 -0.590474
v 0.087603 -0.663657 -0.590522
v 0.100403 -0.657780 -0.602486
v 0.100399 -0.684665 -0.542588
v 0.087574 -0.684929 -0.542596
v 0.087563 -0.679959 -0.554522
v 0.087475 -0.703138 -0.495243
v 0.100300 -0.706100 -0.483467
v 0.087368 -0.707294 -0.483466
v 0.100375 -0.702147 -0.495246
v 0.087305 -0.711070 -0.471726
v 0.100242 -0.709710 -0.471721
v 0.100213 -0.712818 -0.460029
v 0.378072 -0.635372 -0.590228
v 0.387747 -0.631578 -0.590248
v 0.232144 -0.666923 -0.590080
v 0.218474 -0.667203 -0.590117
v 0.520048 -0.541629 -0.589776
v 0.512001 -0.550121 -0.589860
v 0.439648 -0.605694 -0.590502
v 0.429601 -0.611416 -0.590489
v 0.368324 -0.638935 -0.590223
v 0.347371 -0.638771 -0.602329
v 0.347278 -0.646022 -0.590218
v 0.165325 -0.659847 -0.602329
v 0.335456 -0.642395 -0.602314
v 0.347206 -0.675773 -0.530430
v 0.503411 -0.558166 -0.589854
v 0.494606 -0.566052 -0.589924
v 0.458469 -0.593755 -0.590405
v 0.476648 -0.580732 -0.590174
v 0.467589 -0.587405 -0.590302
v 0.449206 -0.599829 -0.590474
v 0.407934 -0.653529 -0.530866
v 0.387681 -0.638641 -0.578065
v 0.259117 -0.665041 -0.590072
v 0.272032 -0.663486 -0.590088
v 0.245785 -0.666206 -0.590066
v 0.494613 -0.575710 -0.577280
v 0.503518 -0.568348 -0.577033
v 0.126313 -0.664120 -0.590385
v 0.113323 -0.663824 -0.590428
v 0.719472 0.419895 -0.590700
v 0.774865 0.128116 -0.482897
v 0.770108 0.114435 -0.494638
v 0.771225 0.128094 -0.494654
v 0.780514 0.114406 -0.459340
v 0.781541 0.128050 -0.459414
v 0.784560 0.127967 -0.447702
v 0.739813 0.127779 -0.577879
v 0.646719 -0.384640 -0.507377
v 0.642172 -0.397053 -0.507259
v 0.745285 0.204054 -0.578233
v 0.075017 -0.663795 -0.590566
v 0.074988 -0.669507 -0.578529
v 0.100421 -0.693762 -0.518866
v 0.087568 -0.694342 -0.518861
v 0.087579 -0.689715 -0.530711
v 0.746337 0.228530 -0.578298
v 0.745907 0.216236 -0.578253
v 0.740917 0.228513 -0.590652
v 0.139307 -0.670087 -0.578317
v 0.126313 -0.669690 -0.578364
v 0.152298 -0.670597 -0.578271
v 0.746662 0.253257 -0.578359
v 0.746586 0.240902 -0.578342
v 0.746549 0.265546 -0.578346
v 0.746223 0.277825 -0.578312
v 0.637178 -0.436518 -0.483113
v 0.631470 -0.448865 -0.483007
v 0.626314 -0.448979 -0.494944
v 0.232108 -0.691548 -0.530377
v 0.218416 -0.687481 -0.542241
v 0.232129 -0.687524 -0.542218
v 0.637212 -0.410111 -0.507149
v 0.647465 -0.397269 -0.495373
v 0.218444 -0.683064 -0.554116
v 0.232133 -0.683067 -0.554080
v 0.218459 -0.678215 -0.566044
v 0.218466 -0.672929 -0.578045
v 0.245767 -0.672221 -0.577970
v 0.232130 -0.672778 -0.577998
v 0.744818 0.302737 -0.578253
v 0.745649 0.290201 -0.578277
v 0.272028 -0.669798 -0.577981
v 0.743727 0.315432 -0.578246
v 0.259097 -0.671211 -0.577968
v 0.284679 -0.667999 -0.578000
v 0.284653 -0.661560 -0.590108
v 0.649049 -0.254841 -0.615961
v 0.740713 0.341198 -0.578287
v 0.742349 0.328263 -0.578260
v 0.700978 -0.278541 -0.471657
v 0.705026 -0.266737 -0.471654
v 0.709318 -0.266700 -0.459952
v 0.738803 0.354234 -0.578326
v 0.644143 -0.278072 -0.603561
v 0.586503 -0.289804 -0.709181
v 0.736620 0.367368 -0.578374
v 0.297277 -0.665767 -0.578024
v 0.297220 -0.659200 -0.590132
v 0.691608 -0.278582 -0.495393
v 0.695911 -0.266754 -0.495336
v 0.700534 -0.266763 -0.483462
v 0.682115 -0.278430 -0.519062
v 0.677571 -0.290022 -0.519180
v 0.672773 -0.289866 -0.530868
v 0.322173 -0.474194 -0.834836
v 0.335367 -0.656463 -0.578110
v 0.701587 -0.095682 -0.603043
v 0.713709 0.457377 -0.578674
v 0.347210 -0.652925 -0.578125
v 0.709230 0.469706 -0.578680
v 0.718737 -0.204807 -0.483456
v 0.722224 -0.191494 -0.483435
v 0.726000 -0.191451 -0.471727
v 0.702122 -0.205229 -0.530462
v 0.705916 -0.191757 -0.530485
v 0.710146 -0.191663 -0.518693
v 0.706432 -0.205088 -0.518694
v 0.714280 -0.191592 -0.506926
v 0.710634 -0.204965 -0.506943
v 0.718309 -0.191537 -0.495173
v 0.335528 -0.634907 -0.614376
v 0.368205 -0.652418 -0.566104
v 0.377956 -0.648938 -0.566074
v 0.377908 -0.654992 -0.554189
v 0.485661 -0.573577 -0.590044
v 0.718546 -0.082197 -0.566478
v 0.720953 -0.068862 -0.566496
v 0.725550 -0.068902 -0.554457
v 0.727847 -0.055737 -0.554463
v 0.732332 -0.055756 -0.542502
v 0.692609 0.508820 -0.578605
v 0.685856 0.522870 -0.578521
v 0.337236 0.722235 -0.772906
v 0.336823 0.711770 -0.783814
v 0.678522 0.537051 -0.578436
v 0.643306 -0.254766 -0.627958
v 0.654890 -0.254862 -0.603576
v 0.429613 -0.618957 -0.578195
v 0.670900 0.550855 -0.578353
v 0.439619 -0.613426 -0.578196
v 0.719819 -0.136948 -0.530620
v 0.722977 -0.123320 -0.530639
v 0.727085 -0.123335 -0.518782
v 0.731823 -0.137062 -0.495148
v 0.728591 -0.150698 -0.495143
v 0.724689 -0.150650 -0.506926
v 0.735587 -0.137097 -0.483387
v 0.732365 -0.150741 -0.483389
v 0.739204 -0.137127 -0.471663
v 0.735996 -0.150779 -0.471671
v 0.449178 -0.607805 -0.578145
v 0.458430 -0.601957 -0.578057
v 0.467546 -0.595861 -0.577917
v 0.476605 -0.589523 -0.577717
v 0.721605 0.432596 -0.578638
v 0.717807 0.445061 -0.578662
v 0.512423 -0.587605 -0.531229
v 0.503507 -0.595402 -0.531208
v 0.503502 -0.590617 -0.542086
v 0.689687 -0.029483 -0.650858
v 0.512452 -0.582985 -0.542127
v 0.521267 -0.579292 -0.531381
v 0.635894 0.604655 -0.577181
v 0.521416 -0.574842 -0.542262
v 0.512446 -0.569709 -0.564436
v 0.521145 -0.561874 -0.564125
v 0.521402 -0.569144 -0.552791
v 0.688145 -0.042559 -0.650931
v 0.512273 -0.560815 -0.576736
v 0.520673 -0.552749 -0.576512
v 0.671185 -0.029592 -0.686112
v 0.669903 -0.042603 -0.686170
v 0.529467 -0.553932 -0.563770
v 0.537237 -0.545821 -0.563288
v 0.538350 -0.552134 -0.552009
v 0.529941 -0.560736 -0.552653
v 0.535747 -0.503229 -0.599354
v 0.663054 0.564138 -0.578284
v 0.637723 0.010626 -0.745765
v 0.635944 -0.337172 -0.566510
v 0.641423 -0.324729 -0.566515
v 0.647536 -0.324834 -0.554540
v 0.719418 0.154053 -0.627038
v 0.707184 0.154071 -0.650955
v 0.810115 0.302284 -0.129687
v 0.808646 0.315120 -0.129707
v 0.807325 0.315050 -0.118093
v 0.713392 0.154053 -0.639065
v 0.605997 -0.409675 -0.566016
v 0.611318 -0.396609 -0.566129
v 0.629457 -0.384539 -0.542540
v 0.152284 -0.675818 -0.566266
v 0.650313 -0.436133 -0.447849
v 0.644134 -0.448425 -0.447744
v 0.640382 -0.448559 -0.459389
v 0.232128 -0.678160 -0.565998
v 0.696350 -0.278577 -0.483491
v 0.655703 -0.266496 -0.590943
v 0.650455 -0.278021 -0.590975
v 0.645043 -0.289395 -0.591046
v 0.656526 -0.278000 -0.578448
v 0.672571 -0.278141 -0.542416
v 0.667867 -0.289684 -0.542534
v 0.662719 -0.289523 -0.554305
v 0.661562 -0.266462 -0.578372
v 0.347195 -0.670879 -0.542263
v 0.347146 -0.665397 -0.554142
v 0.357987 -0.667424 -0.542317
v 0.378012 -0.642386 -0.578089
v 0.689471 0.550712 -0.542430
v 0.687529 0.564017 -0.530697
v 0.694987 0.550679 -0.530740
v 0.380963 0.721870 -0.741411
v 0.410640 0.728263 -0.707523
v 0.425040 0.708051 -0.718469
v 0.410335 0.719209 -0.718882
v 0.365752 0.712704 -0.763057
v 0.351863 0.732739 -0.751619
v 0.366429 0.722686 -0.752112
v 0.570816 -0.095826 -0.834112
v 0.494501 -0.602504 -0.531084
v 0.494530 -0.597766 -0.542190
v 0.751851 0.253237 -0.566195
v 0.485505 -0.604045 -0.542400
v 0.485630 -0.582815 -0.577498
v 0.534274 0.659194 -0.656373
v 0.528587 -0.544649 -0.576196
v 0.722597 -0.204739 -0.471745
v 0.729615 -0.191407 -0.460062
v 0.702667 -0.218048 -0.518708
v 0.698286 -0.218182 -0.530449
v 0.689855 -0.230731 -0.542207
v 0.693789 -0.218342 -0.542243
v 0.675139 -0.231132 -0.578530
v 0.684327 -0.218681 -0.566279
v 0.680254 -0.231033 -0.566179
v 0.674225 -0.218850 -0.591061
v 0.669862 -0.231175 -0.591041
v 0.707521 -0.230435 -0.495249
v 0.711146 -0.217860 -0.495221
v 0.715235 -0.217783 -0.483474
v 0.485587 -0.591021 -0.565327
v 0.476556 -0.597337 -0.565643
v 0.503555 -0.577195 -0.564728
v 0.638563 -0.361222 -0.542740
v 0.643230 -0.349455 -0.542806
v 0.648825 -0.349462 -0.531197
v 0.708998 -0.082077 -0.590814
v 0.706489 -0.095742 -0.590798
v 0.702266 -0.136937 -0.578689
v 0.709968 -0.123359 -0.566534
v 0.706824 -0.136905 -0.566560
v 0.397498 -0.634778 -0.578002
v 0.625744 -0.361131 -0.566403
v 0.630685 -0.349375 -0.566471
v 0.637224 -0.349440 -0.554509
v 0.683524 -0.205804 -0.578664
v 0.692471 -0.192032 -0.566424
v 0.688399 -0.205703 -0.566360
v 0.259379 -0.700891 -0.494741
v 0.245846 -0.698339 -0.506642
v 0.259255 -0.697926 -0.506627
v 0.126316 -0.674967 -0.566370
v 0.113323 -0.674750 -0.566420
v 0.113320 -0.669427 -0.578411
v 0.693125 -0.205557 -0.554236
v 0.701570 -0.191854 -0.542338
v 0.697697 -0.205397 -0.542287
v 0.744951 0.127833 -0.565724
v 0.378322 -0.588569 0.042124
v 0.368569 -0.588065 0.042041
v 0.368746 -0.590889 0.031304
v 0.358703 -0.586909 0.041871
v 0.368404 -0.583600 0.053361
v 0.543824 -0.535560 -0.561812
v 0.751731 0.265517 -0.566212
v 0.749968 0.302764 -0.566182
v 0.750799 0.290203 -0.566195
v 0.739474 0.380697 -0.566368
v 0.741876 0.367502 -0.566317
v 0.734174 0.380575 -0.578429
v 0.744022 0.354363 -0.566268
v 0.745906 0.341307 -0.566227
v 0.573605 -0.526823 -0.506953
v 0.581021 -0.516576 -0.506810
v 0.585188 -0.516511 -0.494868
v 0.669747 0.564087 -0.566072
v 0.683639 0.550736 -0.554203
v 0.681946 0.564032 -0.542367
v 0.692851 0.563999 -0.518991
v 0.714989 0.469820 -0.566606
v 0.719410 0.457437 -0.566609
v 0.723439 0.445082 -0.566600
v 0.673222 -0.313098 -0.507638
v 0.668497 -0.325120 -0.507722
v 0.663561 -0.325038 -0.519534
v 0.651983 -0.384777 -0.495480
v 0.766708 0.407529 -0.483435
v 0.763850 0.420387 -0.483449
v 0.767832 0.420457 -0.471687
v 0.727161 0.432599 -0.566576
v 0.762546 0.407455 -0.495213
v 0.759650 0.420305 -0.495234
v 0.614988 -0.448990 -0.518694
v 0.609415 -0.460624 -0.518638
v 0.603431 -0.460519 -0.530335
v 0.087573 -0.674764 -0.566495
v 0.074972 -0.674981 -0.566504
v 0.684934 0.537018 -0.566259
v 0.704665 0.495441 -0.566555
v 0.139305 -0.675328 -0.566318
v 0.204919 -0.682833 -0.554143
v 0.347146 -0.659397 -0.566094
v 0.494588 -0.584230 -0.565050
v 0.710102 0.482426 -0.566590
v 0.637372 -0.423553 -0.495148
v 0.631921 -0.436586 -0.495038
v 0.626376 -0.436642 -0.506950
v 0.245954 -0.701328 -0.494748
v 0.259355 -0.706232 -0.459462
v 0.245928 -0.706319 -0.459529
v 0.245914 -0.705193 -0.471143
v 0.259373 -0.704969 -0.471109
v 0.245919 -0.703535 -0.482890
v 0.259367 -0.703175 -0.482882
v 0.467497 -0.603542 -0.565842
v 0.458383 -0.609451 -0.565994
v 0.733829 0.406983 -0.566485
v 0.736788 0.393888 -0.566427
v 0.439589 -0.620544 -0.566154
v 0.449137 -0.615120 -0.566088
v 0.747522 0.328346 -0.566196
v 0.631916 -0.423511 -0.507048
v 0.620569 -0.436576 -0.518765
v 0.650925 -0.372831 -0.507495
v 0.656153 -0.372869 -0.495581
v 0.397484 -0.641394 -0.565959
v 0.387622 -0.645254 -0.566037
v 0.710485 -0.337062 -0.230683
v 0.705898 -0.348981 -0.242257
v 0.711012 -0.337040 -0.242226
v 0.614360 -0.472011 -0.494812
v 0.607713 -0.483218 -0.494774
v 0.358076 -0.655917 -0.566103
v 0.322269 -0.465884 -0.846053
v 0.715808 -0.230347 -0.471744
v 0.719195 -0.217712 -0.471754
v 0.722991 -0.217645 -0.460084
v 0.395978 0.730018 -0.719072
v 0.751387 0.277805 -0.566208
v 0.748870 0.315492 -0.566183
v 0.751784 0.240914 -0.566156
v 0.743840 0.114346 -0.565688
v 0.742667 0.100875 -0.565692
v 0.648136 -0.337287 -0.542831
v 0.653204 -0.324914 -0.542807
v 0.658501 -0.324975 -0.531194
v 0.358008 -0.661928 -0.554174
v 0.660192 -0.361229 -0.495674
v 0.778301 0.128099 -0.471147
v 0.773774 0.114449 -0.482863
v 0.284703 -0.673962 -0.565957
v 0.297330 -0.671866 -0.565975
v 0.645554 -0.372805 -0.519308
v 0.721021 0.495732 -0.530857
v 0.272029 -0.675619 -0.565947
v 0.259091 -0.676882 -0.565945
v 0.750463 0.204157 -0.566066
v 0.245762 -0.677739 -0.565960
v 0.721096 0.482629 -0.542706
v 0.749700 0.191980 -0.566052
v 0.668348 -0.313010 -0.519438
v 0.598678 -0.409510 -0.578238
v 0.751092 0.216327 -0.566077
v 0.751535 0.228585 -0.566109
v 0.748848 0.179670 -0.566019
v 0.747953 0.167140 -0.565954
v 0.663393 -0.312914 -0.531107
v 0.668136 -0.301302 -0.530992
v 0.673001 -0.301437 -0.519309
v 0.382082 0.749017 -0.707602
v 0.396269 0.738957 -0.707667
v 0.663107 -0.301138 -0.542646
v 0.697948 0.563979 -0.507183
v 0.702824 0.563971 -0.495275
v 0.705312 0.550619 -0.507209
v 0.651341 -0.289387 -0.578556
v 0.657235 -0.289424 -0.566292
v 0.677466 0.550786 -0.566155
v 0.667094 -0.266429 -0.566061
v 0.662233 -0.278006 -0.566163
v 0.672285 -0.266409 -0.554066
v 0.643231 0.604147 -0.565274
v 0.719719 -0.230292 -0.460065
v 0.716424 -0.242636 -0.460027
v 0.712378 -0.242669 -0.471716
v 0.620793 -0.449040 -0.506870
v 0.712983 -0.254744 -0.459985
v 0.665392 -0.243100 -0.591002
v 0.660698 -0.254843 -0.590959
v 0.703225 -0.230470 -0.507009
v 0.706953 -0.217946 -0.506971
v 0.711724 -0.230393 -0.483482
v 0.708155 -0.242689 -0.483479
v 0.703812 -0.242685 -0.495277
v 0.485545 -0.598023 -0.553702
v 0.476507 -0.604277 -0.553963
v 0.494553 -0.591637 -0.553332
v 0.606776 0.647447 -0.562496
v 0.711787 0.564017 -0.471420
v 0.718991 0.550581 -0.471455
v 0.714693 0.550573 -0.483357
v 0.593462 0.647880 -0.585131
v 0.638647 0.619438 -0.551995
v 0.748851 -0.109636 -0.459977
v 0.745801 -0.123420 -0.459974
v 0.742345 -0.123407 -0.471663
v 0.597853 -0.471691 -0.530278
v 0.777244 0.114438 -0.471092
v 0.551058 -0.545727 -0.530547
v 0.558165 -0.536484 -0.530308
v 0.562386 -0.536436 -0.518812
v 0.716047 0.048845 -0.614461
v 0.717383 0.061613 -0.614405
v 0.723003 0.061609 -0.602250
v 0.555235 -0.545560 -0.518904
v 0.547614 -0.554577 -0.519242
v 0.543986 -0.554334 -0.530768
v 0.768447 0.141554 -0.506433
v 0.767379 0.128046 -0.506407
v 0.763325 0.127992 -0.518160
v 0.577482 -0.526782 -0.495023
v 0.570016 -0.536439 -0.495265
v 0.566433 -0.536418 -0.507218
v 0.583784 -0.505673 -0.518509
v 0.576489 -0.516684 -0.518550
v 0.571620 -0.516940 -0.530049
v 0.753773 0.179770 -0.553980
v 0.752874 0.167225 -0.553904
v 0.593011 -0.505641 -0.494784
v 0.754611 0.192087 -0.554039
v 0.585535 -0.494204 -0.530127
v 0.757587 0.167326 -0.541959
v 0.758474 0.179869 -0.542051
v 0.762959 0.179964 -0.530201
v 0.062586 -0.680634 -0.554471
v 0.062599 -0.675319 -0.566482
v 0.074961 -0.680240 -0.554515
v 0.595973 -0.494356 -0.506724
v 0.591706 -0.471538 -0.541863
v 0.597196 -0.460430 -0.541968
v 0.755384 0.204279 -0.554070
v 0.100412 -0.689314 -0.530711
v 0.585238 -0.471348 -0.553473
v 0.590638 -0.460311 -0.553637
v 0.087534 -0.698821 -0.507041
v 0.100411 -0.698036 -0.507045
v 0.756484 0.228678 -0.554115
v 0.756028 0.216448 -0.554088
v 0.126327 -0.679944 -0.554417
v 0.113328 -0.679801 -0.554465
v 0.756814 0.253242 -0.554189
v 0.756745 0.240961 -0.554151
v 0.756695 0.265499 -0.554213
v 0.602670 -0.448816 -0.542059
v 0.608272 -0.436436 -0.542139
v 0.614553 -0.436505 -0.530476
v 0.139312 -0.680249 -0.554363
v 0.756346 0.277784 -0.554223
v 0.152277 -0.680705 -0.554307
v 0.754921 0.302777 -0.554210
v 0.755758 0.290192 -0.554218
v 0.165274 -0.685700 -0.542354
v 0.165271 -0.681272 -0.554253
v 0.152293 -0.685172 -0.542408
v 0.588582 -0.505635 -0.506735
v 0.626162 -0.423413 -0.518852
v 0.749064 0.354473 -0.554280
v 0.750910 0.341398 -0.554244
v 0.310063 -0.669286 -0.566001
v 0.746949 0.367623 -0.554327
v 0.245776 -0.682751 -0.554041
v 0.259305 -0.707008 -0.447926
v 0.259239 -0.707410 -0.436449
v 0.245934 -0.707051 -0.448005
v 0.245900 -0.707445 -0.436526
v 0.272047 -0.680920 -0.554002
v 0.259101 -0.682029 -0.554015
v 0.284733 -0.679417 -0.554000
v 0.739075 0.407054 -0.554480
v 0.741975 0.393986 -0.554425
v 0.567324 -0.505834 -0.552619
v 0.561066 -0.517190 -0.552299
v 0.555256 -0.516996 -0.563289
v 0.726265 0.482684 -0.530851
v 0.297377 -0.677475 -0.554008
v 0.642290 -0.337247 -0.554542
v 0.310126 -0.675025 -0.554029
v 0.758214 0.407381 -0.507008
v 0.678081 -0.313162 -0.495703
v 0.677831 -0.301528 -0.507508
v 0.658240 -0.312799 -0.542741
v 0.690999 0.537017 -0.554298
v 0.644306 -0.361235 -0.531113
v 0.357984 -0.672364 -0.530495
v 0.726647 0.550608 -0.447974
v 0.719528 0.564103 -0.447952
v 0.722880 0.564120 -0.436381
v 0.755275 0.420229 -0.507036
v 0.753694 0.407297 -0.518820
v 0.368159 -0.658467 -0.554192
v 0.677206 -0.266425 -0.542303
v 0.681942 -0.266494 -0.530642
v 0.732531 0.432620 -0.554574
v 0.728866 0.445103 -0.554604
v 0.667565 -0.278052 -0.554173
v 0.735928 0.419945 -0.554531
v 0.724900 0.457481 -0.554618
v 0.708813 -0.254773 -0.471680
v 0.720530 0.469905 -0.554619
v 0.704424 -0.254776 -0.483473
v 0.699951 -0.254760 -0.495305
v 0.699412 -0.242672 -0.507060
v 0.429606 -0.632306 -0.554352
v 0.726291 -0.204672 -0.460080
v 0.429602 -0.625929 -0.566147
v 0.439567 -0.627002 -0.554393
v 0.449074 -0.621639 -0.554369
v 0.668085 0.577134 -0.554035
v 0.676026 0.564049 -0.554122
v 0.458327 -0.616144 -0.554276
v 0.750714 0.420150 -0.518857
v 0.467441 -0.610322 -0.554150
v 0.649867 0.604051 -0.553438
v 0.659455 0.590279 -0.553913
v 0.512500 -0.577185 -0.552911
v 0.711268 -0.136903 -0.554505
v 0.718755 -0.123316 -0.542538
v 0.715597 -0.136919 -0.542529
v 0.727933 -0.137023 -0.506940
v 0.720677 -0.150596 -0.518739
v 0.723927 -0.136982 -0.518762
v 0.745389 -0.109645 -0.471672
v 0.738730 -0.123395 -0.483393
v 0.741780 -0.109652 -0.483405
v 0.734970 -0.123378 -0.495160
v 0.740945 -0.095960 -0.495188
v 0.582229 0.652243 -0.596059
v 0.579817 -0.494080 -0.541574
v 0.585994 -0.482634 -0.541736
v 0.754582 0.127912 -0.541760
v 0.749877 0.127876 -0.553684
v 0.560094 -0.493099 -0.576335
v 0.565760 -0.481603 -0.576977
v 0.572934 -0.482054 -0.564948
v 0.569344 -0.526922 -0.518665
v 0.608957 -0.448899 -0.530403
v 0.766257 0.114400 -0.506403
v 0.760065 0.204402 -0.542194
v 0.759307 0.192197 -0.542131
v 0.589102 -0.448738 -0.565642
v 0.583716 -0.460201 -0.565479
v 0.062576 -0.685788 -0.542522
v 0.761187 0.228794 -0.542269
v 0.760716 0.216579 -0.542236
v 0.682676 -0.301581 -0.495594
v 0.596074 -0.448788 -0.553761
v 0.601671 -0.436404 -0.553860
v 0.074949 -0.685317 -0.542575
v 0.660657 0.010536 -0.709928
v 0.761538 0.253277 -0.542326
v 0.761465 0.241041 -0.542298
v 0.761429 0.265502 -0.542345
v 0.761090 0.277774 -0.542352
v 0.655046 -0.361238 -0.507614
v 0.635478 -0.384574 -0.530872
v 0.639928 -0.372806 -0.530997
v 0.191606 -0.677594 -0.566121
v 0.178421 -0.671822 -0.578179
v 0.631555 -0.409989 -0.518945
v 0.100379 -0.679806 -0.554504
v 0.759687 0.302778 -0.542335
v 0.760514 0.290182 -0.542347
v 0.126345 -0.684580 -0.542515
v 0.753843 0.315526 -0.554206
v 0.758618 0.315548 -0.542324
v 0.139331 -0.684788 -0.542464
v 0.623059 -0.384473 -0.554290
v 0.627761 -0.372727 -0.554374
v 0.634025 -0.372786 -0.542649
v 0.664348 -0.349474 -0.495753
v 0.753923 0.354563 -0.542368
v 0.751854 0.367725 -0.542405
v 0.706728 -0.348925 -0.277576
v 0.711635 -0.336958 -0.277582
v 0.711560 -0.336981 -0.265646
v 0.752500 0.328412 -0.554219
v 0.755742 0.341465 -0.542339
v 0.757303 0.328454 -0.542325
v 0.620190 -0.423325 -0.530556
v 0.600411 -0.423155 -0.565881
v 0.594687 -0.436368 -0.565767
v 0.204886 -0.687238 -0.542256
v 0.578429 -0.471115 -0.565249
v 0.191543 -0.686827 -0.542276
v 0.178341 -0.686294 -0.542307
v 0.178362 -0.681864 -0.554207
v 0.191572 -0.682415 -0.554170
v 0.746970 0.394081 -0.542492
v 0.677386 -0.278282 -0.530751
v 0.245802 -0.687289 -0.542186
v 0.652143 -0.300834 -0.566401
v 0.686599 -0.266600 -0.518963
v 0.696714 0.537003 -0.542512
v 0.695451 -0.254718 -0.507123
v 0.698862 -0.230530 -0.518739
v 0.666340 -0.254796 -0.578375
v 0.272076 -0.685694 -0.542132
v 0.259131 -0.686674 -0.542154
v 0.690918 -0.254655 -0.518872
v 0.694966 -0.242666 -0.518792
v 0.714741 -0.204878 -0.495195
v 0.682875 -0.192161 -0.591055
v 0.678561 -0.205910 -0.591066
v 0.690466 -0.242697 -0.530482
v 0.284772 -0.684322 -0.542121
v 0.734106 0.445137 -0.542668
v 0.297432 -0.682515 -0.542122
v 0.737710 0.432662 -0.542633
v 0.676797 -0.254663 -0.554014
v 0.347262 -0.687304 -0.494864
v 0.730186 0.457518 -0.542692
v 0.725875 0.469958 -0.542705
v 0.712336 -0.150483 -0.542499
v 0.368135 -0.663995 -0.542361
v 0.377876 -0.660513 -0.542396
v 0.674063 0.577141 -0.542310
v 0.738021 -0.109652 -0.495175
v 0.731084 -0.123357 -0.506958
v 0.730139 -0.109629 -0.518795
v 0.387531 -0.661850 -0.530700
v 0.377868 -0.665491 -0.530630
v 0.729949 0.550608 -0.436389
v 0.656106 0.603968 -0.541790
v 0.665525 0.590296 -0.542205
v 0.726707 -0.254573 -0.413787
v 0.729891 -0.242439 -0.413816
v 0.732953 -0.230073 -0.413811
v 0.705457 -0.290096 -0.448323
v 0.709554 -0.278469 -0.448333
v 0.429602 -0.638044 -0.542713
v 0.701192 -0.290110 -0.459952
v 0.705406 -0.278503 -0.459936
v 0.439562 -0.632793 -0.542788
v 0.657809 -0.300968 -0.554414
v 0.726981 -0.242499 -0.425380
v 0.730046 -0.230127 -0.425379
v 0.439580 -0.637887 -0.531167
v 0.449040 -0.632579 -0.531228
v 0.458273 -0.622006 -0.542771
v 0.617549 0.644208 -0.549493
v 0.467385 -0.616260 -0.542680
v 0.476453 -0.610272 -0.542554
v 0.708109 0.087442 -0.638610
v 0.719900 0.087543 -0.614408
v 0.752264 0.100834 -0.541795
v 0.751040 0.087507 -0.541853
v 0.746347 0.087527 -0.553746
v 0.749775 0.074448 -0.541925
v 0.745077 0.074450 -0.553824
v 0.747573 0.100855 -0.553692
v 0.748753 0.114352 -0.553669
v 0.753449 0.114352 -0.541761
v 0.757929 0.114354 -0.529938
v 0.759057 0.127946 -0.529934
v 0.503532 -0.584554 -0.553121
v 0.530197 -0.565953 -0.542464
v 0.538337 -0.556417 -0.542417
v 0.562441 -0.545660 -0.495513
v 0.554646 -0.554822 -0.496051
v 0.551305 -0.554697 -0.507861
v 0.564891 -0.527013 -0.530084
v 0.554111 -0.536507 -0.541313
v 0.573183 -0.505848 -0.541409
v 0.566537 -0.517067 -0.541235
v 0.578660 -0.505746 -0.530057
v 0.561008 -0.505706 -0.563920
v 0.548770 -0.516523 -0.574503
v 0.756753 0.100813 -0.529970
v 0.762200 0.114369 -0.518163
v 0.760128 0.141401 -0.529963
v 0.763785 0.192294 -0.530295
v 0.764533 0.204508 -0.530379
v 0.062550 -0.690827 -0.530633
v 0.074944 -0.690231 -0.530685
v 0.178431 -0.666271 -0.590241
v 0.765658 0.228910 -0.530493
v 0.765175 0.216698 -0.530446
v 0.766050 0.253336 -0.530543
v 0.765959 0.241134 -0.530523
v 0.126370 -0.688944 -0.530652
v 0.113370 -0.689050 -0.530689
v 0.113349 -0.684545 -0.542558
v 0.765949 0.265527 -0.530555
v 0.139360 -0.689012 -0.530605
v 0.165405 -0.696601 -0.506877
v 0.152407 -0.696509 -0.506927
v 0.152370 -0.693034 -0.518728
v 0.764270 0.302776 -0.530528
v 0.765064 0.290184 -0.530546
v 0.763224 0.315556 -0.530508
v 0.191530 -0.690812 -0.530422
v 0.178353 -0.690272 -0.530453
v 0.243176 -0.476345 0.134060
v 0.242258 -0.495210 0.128612
v 0.247336 -0.494986 0.127420
v 0.760404 0.341511 -0.530499
v 0.761931 0.328481 -0.530498
v 0.245816 -0.691376 -0.530354
v 0.758616 0.354630 -0.530517
v 0.756576 0.367810 -0.530545
v 0.272116 -0.689983 -0.530300
v 0.259166 -0.690851 -0.530325
v 0.284814 -0.688736 -0.530286
v 0.297482 -0.687049 -0.530283
v 0.751778 0.394168 -0.530619
v 0.660503 -0.435438 -0.401557
v 0.653913 -0.447612 -0.401439
v 0.652110 -0.447831 -0.413177
v 0.702148 0.536981 -0.530791
v 0.368131 -0.668968 -0.530562
v 0.387541 -0.656882 -0.542425
v 0.742694 0.432721 -0.530744
v 0.739139 0.445182 -0.530782
v 0.730991 0.470004 -0.530837
v 0.735254 0.457560 -0.530813
v 0.458297 -0.634999 -0.507605
v 0.449136 -0.640528 -0.507532
v 0.449077 -0.636943 -0.519488
v 0.458253 -0.631435 -0.519542
v 0.429613 -0.647437 -0.519302
v 0.429683 -0.651079 -0.507370
v 0.418961 -0.652690 -0.519211
v 0.429799 -0.661218 -0.413049
v 0.419424 -0.666914 -0.424603
v 0.430026 -0.660912 -0.424491
v 0.440021 -0.655262 -0.424411
v 0.439848 -0.655557 -0.412969
v 0.467341 -0.621343 -0.531205
v 0.679711 0.577156 -0.530660
v 0.476401 -0.615323 -0.531141
v 0.485453 -0.608972 -0.531071
v 0.722984 0.550596 -0.459655
v 0.715814 0.564063 -0.459623
v 0.661966 0.603931 -0.530210
v 0.671268 0.590327 -0.530564
v 0.651106 0.619014 -0.528874
v 0.645001 0.619410 -0.540241
v 0.639243 0.635012 -0.526541
v 0.630876 0.636017 -0.539781
v 0.629694 0.644473 -0.527203
v 0.559046 -0.545594 -0.507427
v 0.543920 -0.545218 -0.551510
v 0.573702 -0.493883 -0.552966
v 0.579689 -0.482374 -0.553256
v 0.613952 -0.423256 -0.542223
v 0.607365 -0.423194 -0.553961
v 0.616282 -0.384304 -0.566229
v 0.621015 -0.372627 -0.566320
v 0.686328 -0.254608 -0.530547
v 0.632419 -0.361196 -0.554448
v 0.653577 -0.337307 -0.531226
v 0.567178 -0.493520 -0.564488
v 0.681650 -0.254615 -0.542222
v 0.671698 -0.254731 -0.566049
v 0.691245 -0.266697 -0.507193
v 0.686845 -0.278535 -0.507276
v 0.694417 -0.230617 -0.530452
v 0.700709 -0.123501 -0.590823
v 0.697608 -0.136999 -0.590867
v 0.726033 -0.109617 -0.530644
v 0.717478 -0.109611 -0.554475
v 0.720383 -0.095851 -0.554455
v 0.715903 -0.095813 -0.566474
v 0.708414 -0.109649 -0.578611
v 0.711267 -0.095780 -0.578593
v 0.713846 -0.082144 -0.578606
v 0.723081 -0.082248 -0.554448
v 0.774680 -0.055639 -0.401266
v 0.772208 -0.068805 -0.401290
v 0.769473 -0.068839 -0.413228
v 0.761405 -0.150828 -0.364495
v 0.758159 -0.164344 -0.364564
v 0.755924 -0.164357 -0.377238
v 0.751646 0.048948 -0.530190
v 0.750213 0.036226 -0.530244
v 0.745686 0.036183 -0.542137
v 0.748652 0.023350 -0.530302
v 0.744146 0.023323 -0.542202
v 0.720247 0.036063 -0.602434
v 0.718770 0.023198 -0.602553
v 0.713205 0.023214 -0.614666
v 0.711672 0.010182 -0.614787
v 0.705999 0.010210 -0.626826
v 0.757117 0.023412 -0.506603
v 0.755400 0.010336 -0.506670
v 0.751267 0.010307 -0.518503
v 0.754550 0.036269 -0.518384
v 0.752980 0.023383 -0.518440
v 0.704369 0.048895 -0.638538
v 0.705654 0.061610 -0.638530
v 0.711605 0.061612 -0.626509
v 0.708926 0.036115 -0.626610
v 0.707500 0.023251 -0.626710
v 0.701646 0.023307 -0.638661
v 0.762073 0.167418 -0.530107
v 0.538526 -0.560608 -0.531432
v 0.547285 -0.545787 -0.541627
v 0.549811 -0.526767 -0.562995
v 0.555494 -0.527019 -0.551916
v 0.549891 -0.536441 -0.551846
v 0.560291 -0.527127 -0.541157
v 0.571096 -0.470804 -0.577395
v 0.658601 -0.435613 -0.413270
v 0.664719 -0.423169 -0.413363
v 0.666678 -0.423052 -0.401641
v 0.600583 -0.494449 -0.494759
v 0.408487 -0.623618 -0.141005
v 0.398128 -0.626328 -0.141000
v 0.398175 -0.629536 -0.153672
v 0.197510 -0.655021 -0.077275
v 0.210662 -0.648044 -0.076971
v 0.205851 -0.644148 -0.067581
v 0.191805 -0.705778 -0.459898
v 0.178588 -0.706100 -0.459947
v 0.178571 -0.704272 -0.471598
v 0.218381 -0.691470 -0.530392
v 0.347227 -0.683951 -0.506740
v 0.357990 -0.676752 -0.518664
v 0.368135 -0.673369 -0.518742
v 0.377874 -0.669909 -0.518829
v 0.397400 -0.658028 -0.530776
v 0.449042 -0.627470 -0.542811
v 0.458244 -0.627100 -0.531243
v 0.429607 -0.643108 -0.531071
v 0.418959 -0.648338 -0.530962
v 0.529972 -0.570244 -0.531647
v 0.763139 0.354679 -0.518708
v 0.761138 0.367876 -0.518727
v 0.770278 0.265564 -0.518779
v 0.757316 0.061677 -0.518301
v 0.755973 0.048992 -0.518340
v 0.764889 0.341543 -0.518702
v 0.766393 0.328496 -0.518709
v 0.768669 0.302780 -0.518748
v 0.769444 0.290187 -0.518766
v 0.770353 0.253400 -0.518771
v 0.792518 0.204738 -0.436427
v 0.793168 0.216849 -0.436433
v 0.795585 0.216831 -0.424767
v 0.769927 0.229006 -0.518718
v 0.794945 0.204699 -0.424754
v 0.768047 0.192371 -0.518493
v 0.767226 0.180048 -0.518401
v 0.766344 0.167511 -0.518313
v 0.764394 0.141476 -0.518186
v 0.761028 0.100815 -0.518187
v 0.767656 0.315561 -0.518726
v 0.439614 -0.642226 -0.519401
v 0.736065 0.036112 -0.566092
v 0.734551 0.023261 -0.566181
v 0.729463 0.023230 -0.578272
v 0.152327 -0.689275 -0.530552
v 0.165354 -0.693330 -0.518677
v 0.539306 -0.563493 -0.520181
v 0.529509 -0.574554 -0.519791
v 0.663798 -0.337378 -0.507746
v 0.673392 -0.325181 -0.495773
v 0.769984 0.277793 -0.518778
v 0.765626 0.277780 -0.530556
v 0.770237 0.241221 -0.518753
v 0.774168 0.277806 -0.506976
v 0.126394 -0.693044 -0.518820
v 0.139391 -0.692943 -0.518777
v 0.232072 -0.695164 -0.518529
v 0.218333 -0.695069 -0.518544
v 0.204836 -0.694777 -0.518564
v 0.204859 -0.691216 -0.530404
v 0.768790 0.204588 -0.518582
v 0.777350 0.216869 -0.495024
v 0.780997 0.216872 -0.483205
v 0.776709 0.204678 -0.494970
v 0.539095 -0.422017 -0.661953
v 0.113388 -0.693326 -0.518850
v 0.347205 -0.680113 -0.518597
v 0.310263 -0.684844 -0.530296
v 0.310324 -0.688997 -0.518468
v 0.667459 0.604064 -0.518404
v 0.656448 0.619425 -0.517026
v 0.685077 0.577161 -0.518952
v 0.310197 -0.680186 -0.542139
v 0.726025 0.495774 -0.519023
v 0.731221 0.482730 -0.519006
v 0.397424 -0.662388 -0.519032
v 0.735906 0.470050 -0.518984
v 0.743961 0.445237 -0.518926
v 0.669346 -0.349426 -0.483748
v 0.665240 -0.361209 -0.483702
v 0.658761 -0.337340 -0.519560
v 0.756418 0.394252 -0.518786
v 0.747479 0.432785 -0.518892
v 0.297527 -0.691085 -0.518456
v 0.284852 -0.692666 -0.518456
v 0.707350 0.536951 -0.519041
v 0.700257 0.550647 -0.519020
v 0.521170 -0.583106 -0.519387
v 0.245822 -0.695047 -0.518512
v 0.676076 -0.242965 -0.566093
v 0.419014 -0.656392 -0.507305
v 0.676721 0.590363 -0.518828
v 0.685854 -0.242764 -0.542190
v 0.689136 -0.218496 -0.554169
v 0.690894 -0.163868 -0.590981
v 0.687046 -0.177907 -0.591027
v 0.512393 -0.591272 -0.519334
v 0.753563 -0.164365 -0.389591
v 0.707449 0.563983 -0.483326
v 0.700196 0.010263 -0.638768
v 0.694228 0.010321 -0.650605
v 0.751771 -0.095912 -0.459986
v 0.494445 -0.606344 -0.519471
v 0.485408 -0.613069 -0.519508
v 0.757455 -0.002857 -0.494941
v 0.763139 0.010417 -0.483087
v 0.761224 -0.002823 -0.483173
v 0.476369 -0.619516 -0.519540
v 0.740135 0.457608 -0.518957
v 0.467326 -0.625636 -0.519557
v 0.685142 -0.230873 -0.554091
v 0.777294 -0.055625 -0.389042
v 0.774838 -0.068763 -0.389110
v 0.721815 -0.109610 -0.542530
v 0.714422 -0.123327 -0.554498
v 0.646881 -0.312537 -0.566477
v 0.668762 -0.337404 -0.495789
v 0.652759 -0.312671 -0.554494
v 0.695563 -0.163921 -0.578730
v 0.691779 -0.177933 -0.578722
v 0.681073 -0.242861 -0.554024
v 0.670837 -0.243050 -0.578445
v 0.746957 0.010285 -0.530366
v 0.742469 0.010269 -0.542270
v 0.718667 0.074487 -0.614387
v 0.712872 0.074460 -0.626516
v 0.706900 0.074432 -0.638556
v 0.700724 0.074412 -0.650501
v 0.730971 0.036085 -0.578167
v 0.748478 0.061614 -0.541998
v 0.747127 0.048908 -0.542069
v 0.742411 0.048875 -0.553997
v 0.739443 0.023291 -0.554159
v 0.773437 0.010580 -0.447992
v 0.768272 -0.002753 -0.459749
v 0.770164 0.010515 -0.459652
v 0.779811 -0.055604 -0.376575
v 0.777349 -0.068726 -0.376658
v 0.782213 -0.055571 -0.363954
v 0.779724 -0.068693 -0.364028
v 0.729984 -0.068940 -0.542505
v 0.453357 0.677116 -0.728050
v 0.771279 0.180122 -0.506621
v 0.770392 0.167594 -0.506546
v 0.772106 0.192435 -0.506701
v 0.772852 0.204643 -0.506779
v 0.062523 -0.695757 -0.518796
v 0.062489 -0.700580 -0.506994
v 0.074863 -0.699691 -0.507023
v 0.074912 -0.695026 -0.518838
v 0.790513 0.216855 -0.448060
v 0.789855 0.204747 -0.448058
v 0.786936 0.204738 -0.459709
v 0.787584 0.216861 -0.459714
v 0.769433 0.216788 -0.518659
v 0.773988 0.229069 -0.506907
v 0.773489 0.216844 -0.506850
v 0.774467 0.253455 -0.506966
v 0.774317 0.241285 -0.506946
v 0.774431 0.265599 -0.506976
v 0.165303 -0.689720 -0.530499
v 0.126413 -0.696916 -0.507010
v 0.113396 -0.697390 -0.507035
v 0.759824 0.087499 -0.518223
v 0.755537 0.087489 -0.530021
v 0.139418 -0.696616 -0.506973
v 0.794382 0.290080 -0.436460
v 0.791864 0.277756 -0.448077
v 0.791622 0.290077 -0.448086
v 0.794580 0.277752 -0.436453
v 0.763909 0.087531 -0.506430
v 0.762703 0.074503 -0.506449
v 0.758596 0.074466 -0.518262
v 0.771923 0.315563 -0.506944
v 0.691901 0.048963 -0.662297
v 0.693111 0.061626 -0.662330
v 0.699502 0.061614 -0.650460
v 0.772916 0.302776 -0.506959
v 0.165297 -0.676409 -0.566213
v 0.165323 -0.671189 -0.578224
v 0.769212 0.341561 -0.506921
v 0.770692 0.328503 -0.506929
v 0.767486 0.354713 -0.506922
v 0.218197 -0.701070 -0.494840
v 0.204829 -0.697876 -0.506727
v 0.218279 -0.698251 -0.506690
v 0.765526 0.367926 -0.506935
v 0.178394 -0.693797 -0.518628
v 0.191543 -0.694328 -0.518590
v 0.191580 -0.697388 -0.506772
v 0.178451 -0.696910 -0.506823
v 0.678994 -0.349290 -0.460029
v 0.674862 -0.361150 -0.460033
v 0.670150 -0.361178 -0.471808
v 0.760886 0.394329 -0.506980
v 0.232036 -0.698388 -0.506660
v 0.259200 -0.694588 -0.518490
v 0.272154 -0.693809 -0.518469
v 0.272198 -0.697210 -0.506615
v 0.284884 -0.696171 -0.506609
v 0.297553 -0.694709 -0.506612
v 0.747945 0.537407 -0.142652
v 0.739316 0.550902 -0.130253
v 0.745943 0.537469 -0.130246
v 0.752082 0.432857 -0.507064
v 0.696680 -0.290132 -0.471696
v 0.682361 -0.290121 -0.507384
v 0.475119 0.141203 0.736460
v 0.474834 0.127396 0.736266
v 0.486242 0.127414 0.725258
v 0.748609 0.445302 -0.507089
v 0.744803 0.457667 -0.507112
v 0.740618 0.470104 -0.507132
v 0.358049 -0.683991 -0.494908
v 0.358018 -0.680626 -0.506800
v 0.772620 0.470863 -0.401162
v 0.770037 0.470790 -0.413109
v 0.768079 0.483590 -0.401236
v 0.730827 0.495810 -0.507166
v 0.735986 0.482771 -0.507151
v 0.387539 -0.666257 -0.518923
v 0.387551 -0.670124 -0.507051
v 0.397423 -0.666238 -0.507164
v 0.407936 -0.657899 -0.519136
v 0.407960 -0.661668 -0.507254
v 0.503462 -0.599105 -0.519376
v 0.439673 -0.645821 -0.507446
v 0.700127 -0.164004 -0.566534
v 0.696421 -0.177955 -0.566485
v 0.704585 -0.164080 -0.554438
v 0.700947 -0.177973 -0.554372
v 0.690234 0.577154 -0.507135
v 0.467346 -0.629204 -0.507669
v 0.476368 -0.623023 -0.507699
v 0.703566 -0.150373 -0.566562
v 0.755254 -0.109628 -0.436677
v 0.761167 -0.095850 -0.425001
v 0.758208 -0.109620 -0.425012
v 0.755075 -0.095885 -0.448322
v 0.752141 -0.109631 -0.448319
v 0.485390 -0.616512 -0.507723
v 0.713011 -0.109622 -0.566500
v 0.705392 -0.123413 -0.578649
v 0.672902 0.603988 -0.506484
v 0.758206 -0.095865 -0.436674
v 0.681984 0.590338 -0.506977
v 0.494413 -0.609668 -0.507774
v 0.711271 -0.068752 -0.590825
v 0.716186 -0.068816 -0.578626
v 0.503425 -0.602377 -0.507845
v 0.784462 -0.055526 -0.351318
v 0.786546 -0.055475 -0.338796
v 0.781969 -0.068647 -0.351373
v 0.661864 0.619647 -0.504777
v 0.753679 -0.069007 -0.471693
v 0.759603 -0.055762 -0.459982
v 0.757147 -0.068979 -0.459994
v 0.512382 -0.594599 -0.507924
v 0.521208 -0.586457 -0.508125
v 0.529548 -0.578101 -0.508864
v 0.751076 -0.164372 -0.401646
v 0.748451 -0.164382 -0.413477
v 0.604222 -0.515641 -0.413079
v 0.613220 -0.505067 -0.413003
v 0.615054 -0.504843 -0.401284
v 0.788454 -0.055433 -0.326448
v 0.785935 -0.068597 -0.326458
v 0.784038 -0.068615 -0.338828
v 0.771941 -0.055660 -0.413215
v 0.606214 -0.515430 -0.401380
v 0.597250 -0.525676 -0.401517
v 0.595096 -0.525859 -0.413197
v 0.765389 0.061756 -0.494643
v 0.760107 0.049032 -0.506504
v 0.761443 0.061718 -0.506472
v 0.762646 0.036341 -0.494725
v 0.758681 0.036300 -0.506546
v 0.769069 -0.055688 -0.424979
v 0.763625 -0.068900 -0.436671
v 0.766058 -0.055717 -0.436658
v 0.541427 -0.587351 -0.242715
v 0.531677 -0.593368 -0.242755
v 0.531794 -0.594228 -0.254326
v 0.538728 -0.567819 -0.508847
v 0.538920 -0.571921 -0.496680
v 0.679343 -0.218814 -0.578603
v 0.764826 -0.002789 -0.471441
v 0.696969 0.036228 -0.650467
v 0.695635 0.023389 -0.650523
v 0.689408 0.023474 -0.662317
v 0.688064 0.010388 -0.662374
v 0.681632 0.010426 -0.674143
v 0.684090 0.036337 -0.674118
v 0.682885 0.023514 -0.674116
v 0.676097 0.023571 -0.685975
v 0.678379 0.049034 -0.686038
v 0.679509 0.061652 -0.686093
v 0.686440 0.061648 -0.674195
v 0.749404 -0.002915 -0.518570
v 0.753524 -0.002888 -0.506741
v 0.725689 0.036065 -0.590293
v 0.724195 0.023205 -0.590408
v 0.782561 0.100909 -0.447551
v 0.781515 0.087696 -0.447525
v 0.778396 0.087623 -0.459248
v 0.765093 0.100844 -0.506413
v 0.785035 0.062247 -0.424201
v 0.783850 0.049545 -0.424311
v 0.781028 0.049428 -0.436014
v 0.782549 0.036790 -0.424436
v 0.779691 0.036689 -0.436125
v 0.772294 0.141629 -0.494684
v 0.767815 0.087553 -0.494625
v 0.766630 0.074534 -0.494628
v 0.602272 -0.515958 -0.424580
v 0.611406 -0.505357 -0.424513
v 0.795455 0.101335 -0.388054
v 0.792205 0.088189 -0.400242
v 0.793122 0.101268 -0.400222
v 0.794579 0.088270 -0.388093
v 0.789742 0.088075 -0.412234
v 0.585989 -0.535739 -0.413377
v 0.588301 -0.535611 -0.401711
v 0.579465 -0.545309 -0.401935
v 0.577014 -0.545349 -0.413659
v 0.768970 0.100871 -0.494629
v 0.775127 0.180198 -0.494849
v 0.774237 0.167681 -0.494787
v 0.554202 -0.505350 -0.575359
v 0.775965 0.192493 -0.494912
v 0.543218 -0.563520 -0.508874
v 0.062488 -0.705216 -0.495216
v 0.074813 -0.704184 -0.495231
v 0.783765 0.204722 -0.471413
v 0.777861 0.229097 -0.495070
v 0.784411 0.216867 -0.471428
v 0.780353 0.204702 -0.483173
v 0.778383 0.253489 -0.495125
v 0.778211 0.241320 -0.495104
v 0.778385 0.265623 -0.495136
v 0.778171 0.277811 -0.495141
v 0.126423 -0.700577 -0.495219
v 0.113388 -0.701277 -0.495239
v 0.139439 -0.700068 -0.495187
v 0.152431 -0.699736 -0.495147
v 0.773662 0.290186 -0.506970
v 0.777002 0.302759 -0.495145
v 0.777725 0.290167 -0.495144
v 0.776026 0.315555 -0.495144
v 0.204846 -0.700548 -0.494907
v 0.191624 -0.700055 -0.494976
v 0.178492 -0.699718 -0.495040
v 0.773378 0.341564 -0.495140
v 0.687718 -0.192099 -0.578697
v 0.774830 0.328498 -0.495142
v 0.231956 -0.701269 -0.494785
v 0.272275 -0.700239 -0.494737
v 0.284911 -0.699243 -0.494738
v 0.791342 0.380905 -0.412789
v 0.791615 0.394108 -0.400776
v 0.793746 0.380831 -0.400777
v 0.789167 0.394198 -0.412795
v 0.297587 -0.697810 -0.494748
v 0.310381 -0.692642 -0.506627
v 0.310433 -0.695799 -0.494767
v 0.754306 0.381009 -0.530579
v 0.765174 0.394393 -0.495192
v 0.753053 0.445368 -0.495265
v 0.756500 0.432931 -0.495251
v 0.387589 -0.673415 -0.495086
v 0.749287 0.457730 -0.495274
v 0.397417 -0.669536 -0.495170
v 0.687509 -0.301612 -0.483635
v 0.682925 -0.313228 -0.483707
v 0.745143 0.470161 -0.495282
v 0.407977 -0.664819 -0.495213
v 0.735423 0.495851 -0.495290
v 0.740531 0.482830 -0.495287
v 0.429760 -0.654015 -0.495267
v 0.419060 -0.659413 -0.495231
v 0.729793 0.509271 -0.495293
v 0.439755 -0.648715 -0.495317
v 0.449204 -0.643398 -0.495383
v 0.458360 -0.637890 -0.495461
v 0.467395 -0.632096 -0.495539
v 0.476396 -0.625932 -0.495596
v 0.485396 -0.619440 -0.495639
v 0.695165 0.577152 -0.495218
v 0.747903 -0.177842 -0.401739
v 0.745277 -0.177866 -0.413553
v 0.494402 -0.612630 -0.495698
v 0.750376 -0.177816 -0.389686
v 0.697090 -0.191947 -0.554305
v 0.678140 0.603766 -0.494557
v 0.687015 0.590293 -0.495052
v 0.667704 0.618748 -0.493050
v 0.708927 -0.164149 -0.542451
v 0.705340 -0.177985 -0.542394
v 0.713168 -0.164206 -0.530553
v 0.709615 -0.177989 -0.530516
v 0.529998 -0.580948 -0.497069
v 0.521242 -0.589619 -0.496267
v 0.546456 -0.563697 -0.496928
v 0.522250 -0.598642 -0.242730
v 0.513029 -0.603393 -0.242645
v 0.513072 -0.604603 -0.254265
v 0.703688 -0.109685 -0.590799
v 0.763987 -0.095827 -0.413241
v 0.734137 -0.109642 -0.506973
v 0.736659 -0.055770 -0.530606
v 0.734265 -0.068974 -0.530620
v 0.740819 -0.055783 -0.518762
v 0.740646 -0.002945 -0.542340
v 0.745110 -0.002933 -0.530434
v 0.762793 -0.016097 -0.471525
v 0.766254 -0.016084 -0.459833
v 0.766732 0.010460 -0.471349
v 0.781090 0.023865 -0.424565
v 0.778198 0.023780 -0.436240
v 0.779439 0.010704 -0.424681
v 0.776533 0.010648 -0.436350
v 0.782241 0.062114 -0.435918
v 0.778018 0.049321 -0.447681
v 0.776653 0.036592 -0.447781
v 0.775128 0.023693 -0.447887
v 0.771872 0.023609 -0.459554
v 0.670777 -0.373052 -0.460009
v 0.666582 -0.385193 -0.459951
v 0.661951 -0.385081 -0.471712
v 0.539927 -0.514603 -0.586183
v 0.714698 -0.301686 -0.401955
v 0.707679 -0.313409 -0.413666
v 0.711944 -0.301677 -0.413669
v 0.691230 -0.349164 -0.425253
v 0.686893 -0.361131 -0.425240
v 0.683330 -0.361123 -0.436790
v 0.687578 -0.349186 -0.436793
v 0.679287 -0.361131 -0.448372
v 0.691981 -0.290155 -0.483557
v 0.710457 -0.313435 -0.401966
v 0.777671 0.367950 -0.471626
v 0.775563 0.381240 -0.471644
v 0.779239 0.381216 -0.459905
v 0.781311 0.367908 -0.459887
v 0.512356 -0.597741 -0.496021
v 0.503401 -0.605409 -0.495812
v 0.538195 -0.580201 -0.459808
v 0.529807 -0.588877 -0.459565
v 0.529721 -0.586910 -0.471266
v 0.538619 -0.577275 -0.472099
v 0.717305 -0.164254 -0.518716
v 0.713787 -0.177984 -0.518700
v 0.583713 -0.535993 -0.424778
v 0.592981 -0.526165 -0.424669
v 0.618955 0.651162 -0.538395
v 0.654856 0.634858 -0.490960
v 0.647536 0.636159 -0.504175
v 0.643098 0.648100 -0.490931
v 0.773297 0.154844 -0.494730
v 0.776932 0.154915 -0.482984
v 0.775930 0.141674 -0.482937
v 0.769744 0.367957 -0.495155
v 0.771657 0.381233 -0.483400
v 0.773796 0.367967 -0.483385
v 0.781581 0.290144 -0.483305
v 0.612187 -0.483315 -0.482800
v 0.604793 -0.494526 -0.482780
v 0.619884 -0.483391 -0.459143
v 0.627163 -0.472020 -0.459212
v 0.630598 -0.471981 -0.447566
v 0.781977 0.277803 -0.483295
v 0.767579 0.381203 -0.495171
v 0.786176 0.192610 -0.459694
v 0.783016 0.192588 -0.471390
v 0.781521 0.229094 -0.483234
v 0.164830 0.940529 -0.389329
v 0.178243 0.936372 -0.401489
v 0.164629 0.939353 -0.401515
v 0.760726 0.433006 -0.483459
v 0.775701 0.354721 -0.483371
v 0.771679 0.354727 -0.495145
v 0.777362 0.341551 -0.483360
v 0.778789 0.328480 -0.483349
v 0.779603 0.192544 -0.483135
v 0.778768 0.180274 -0.483089
v 0.777872 0.167760 -0.483037
v 0.797785 0.367481 -0.388619
v 0.795960 0.380771 -0.388595
v 0.797998 0.380719 -0.376238
v 0.795618 0.367541 -0.400799
v 0.772670 0.100876 -0.482833
v 0.691796 0.590273 -0.483131
v 0.683067 0.603583 -0.482725
v 0.694376 -0.349157 -0.413678
v 0.689940 -0.361157 -0.413657
v 0.673206 0.617834 -0.481709
v 0.758436 -0.042599 -0.471647
v 0.764126 -0.029380 -0.459902
v 0.761898 -0.042595 -0.459953
v 0.699830 0.577179 -0.483268
v 0.652638 0.643253 -0.478881
v 0.661823 0.633153 -0.479854
v 0.678265 -0.325231 -0.483757
v 0.673689 -0.337405 -0.483770
v 0.739812 0.495894 -0.483420
v 0.734234 0.509293 -0.483404
v 0.708777 -0.301670 -0.425234
v 0.790701 0.101171 -0.412233
v 0.771540 0.087565 -0.482812
v 0.770378 0.074559 -0.482807
v 0.744879 0.482887 -0.483435
v 0.779273 0.061995 -0.447596
v 0.774825 0.049235 -0.459365
v 0.771564 -0.002715 -0.448090
v 0.757048 -0.029386 -0.483321
v 0.759184 -0.016117 -0.483252
v 0.753581 0.457796 -0.483456
v 0.749462 0.470224 -0.483447
v 0.757317 0.445439 -0.483460
v 0.752509 -0.055789 -0.483409
v 0.754834 -0.042604 -0.483373
v 0.751076 -0.042608 -0.495130
v 0.737788 0.010249 -0.554233
v 0.699022 -0.150336 -0.578719
v 0.694368 -0.150332 -0.590924
v 0.793860 0.394033 -0.388586
v 0.782659 0.381161 -0.448177
v 0.783582 0.394390 -0.436460
v 0.785828 0.381083 -0.436443
v 0.178070 0.935086 -0.413388
v 0.164417 0.938075 -0.413395
v 0.704471 -0.313383 -0.425226
v 0.687174 -0.290153 -0.495484
v 0.769288 0.394445 -0.483418
v 0.788708 0.380992 -0.424662
v 0.786498 0.394297 -0.424675
v 0.165457 -0.702296 -0.483349
v 0.165436 -0.699614 -0.495097
v 0.152441 -0.702696 -0.483389
v 0.139451 -0.703298 -0.483421
v 0.779966 0.315528 -0.483335
v 0.780907 0.302729 -0.483319
v 0.785457 0.100967 -0.435838
v 0.784443 0.087796 -0.435821
v 0.231969 -0.703492 -0.482949
v 0.218304 -0.703133 -0.483041
v 0.419061 -0.661759 -0.483079
v 0.429759 -0.656233 -0.483078
v 0.397457 -0.672205 -0.483106
v 0.387663 -0.676113 -0.483088
v 0.378005 -0.679859 -0.483070
v 0.773418 0.036503 -0.459456
v 0.358118 -0.686901 -0.483021
v 0.347343 -0.690210 -0.482993
v 0.767847 0.049116 -0.482866
v 0.764065 0.049072 -0.494676
v 0.766428 0.036386 -0.482928
v 0.764880 0.023506 -0.483003
v 0.761090 0.023456 -0.494789
v 0.776097 0.061905 -0.459294
v 0.771434 0.049168 -0.471092
v 0.755418 -0.016140 -0.495015
v 0.749382 -0.029419 -0.506868
v 0.751501 -0.016167 -0.506809
v 0.744848 -0.055790 -0.506952
v 0.747166 -0.042614 -0.506916
v 0.750060 -0.069025 -0.483426
v 0.738406 -0.069002 -0.518782
v 0.297636 -0.700365 -0.482892
v 0.310491 -0.698492 -0.482912
v 0.742416 -0.069021 -0.506974
v 0.748749 -0.055791 -0.495167
v 0.746302 -0.069030 -0.495188
v 0.284942 -0.701697 -0.482882
v 0.756133 -0.055779 -0.471679
v 0.126429 -0.704100 -0.483443
v 0.113356 -0.705008 -0.483461
v 0.721336 -0.164296 -0.506918
v 0.717860 -0.177977 -0.506918
v 0.725260 -0.164331 -0.495145
v 0.721827 -0.177973 -0.495156
v 0.232240 -0.706160 -0.459627
v 0.232098 -0.705078 -0.471226
v 0.782140 0.265630 -0.483288
v 0.074725 -0.708503 -0.483462
v 0.062464 -0.709694 -0.483458
v 0.408000 -0.667323 -0.483097
v 0.368240 -0.683438 -0.483048
v 0.272279 -0.702571 -0.482882
v 0.191695 -0.702274 -0.483228
v 0.178539 -0.702147 -0.483297
v 0.696387 -0.325236 -0.436757
v 0.691926 -0.337223 -0.436777
v 0.687785 -0.337265 -0.448344
v 0.687914 -0.373313 -0.401892
v 0.683063 -0.385599 -0.401836
v 0.680747 -0.385539 -0.413574
v 0.685429 -0.373264 -0.413620
v 0.692552 -0.361182 -0.401934
v 0.666359 -0.397784 -0.448196
v 0.661450 -0.410587 -0.448085
v 0.657307 -0.410564 -0.459744
v 0.677925 -0.398031 -0.401768
v 0.672491 -0.410545 -0.401716
v 0.670387 -0.410589 -0.413430
v 0.637583 -0.460353 -0.447648
v 0.647414 -0.448297 -0.436190
v 0.657519 -0.397592 -0.471621
v 0.647791 -0.410416 -0.483360
v 0.652602 -0.397449 -0.483473
v 0.630129 -0.482944 -0.412971
v 0.637885 -0.471484 -0.413012
v 0.639577 -0.471253 -0.401238
v 0.600045 -0.516031 -0.435990
v 0.609085 -0.505434 -0.435956
v 0.597691 -0.516151 -0.447472
v 0.606564 -0.505525 -0.447460
v 0.521062 -0.595328 -0.471134
v 0.529963 -0.584294 -0.483202
v 0.539781 -0.574224 -0.483480
v 0.521144 -0.592833 -0.482977
v 0.549226 -0.563947 -0.483533
v 0.551456 -0.563719 -0.471622
v 0.543520 -0.571920 -0.471142
v 0.574582 -0.545485 -0.424959
v 0.581644 -0.536079 -0.436026
v 0.590855 -0.526247 -0.436025
v 0.656418 -0.435817 -0.424801
v 0.662414 -0.423280 -0.424902
v 0.779335 0.141653 -0.471203
v 0.631818 -0.482722 -0.401212
v 0.623623 -0.493928 -0.401224
v 0.621889 -0.494148 -0.412965
v 0.628266 -0.483172 -0.424501
v 0.635998 -0.471738 -0.424546
v 0.050537 -0.710854 -0.483455
v 0.062489 -0.713794 -0.471735
v 0.625461 -0.460634 -0.482920
v 0.636158 -0.448706 -0.471144
v 0.782100 0.253500 -0.483277
v 0.074688 -0.712436 -0.471731
v 0.782172 0.180320 -0.471356
v 0.781275 0.167795 -0.471311
v 0.620061 -0.494382 -0.424485
v 0.625846 -0.483282 -0.435979
v 0.633517 -0.471880 -0.436028
v 0.650039 -0.448087 -0.424704
v 0.785348 0.180340 -0.459663
v 0.784946 0.229073 -0.471440
v 0.781897 0.241324 -0.483259
v 0.588681 -0.526387 -0.447471
v 0.785586 0.253488 -0.471465
v 0.785340 0.241302 -0.471454
v 0.785665 0.265621 -0.471474
v 0.785549 0.277785 -0.471482
v 0.804913 0.289953 -0.376409
v 0.804999 0.277582 -0.376409
v 0.803200 0.277650 -0.388824
v 0.803110 0.290022 -0.388836
v 0.801289 0.277705 -0.401031
v 0.126406 -0.707202 -0.471706
v 0.113324 -0.708402 -0.471715
v 0.784590 0.302689 -0.471514
v 0.785204 0.290115 -0.471494
v 0.139437 -0.706163 -0.471691
v 0.783704 0.315487 -0.471540
v 0.152438 -0.705279 -0.471673
v 0.682520 -0.373194 -0.425206
v 0.697077 -0.349160 -0.401959
v 0.572634 -0.545498 -0.435919
v 0.570912 -0.545539 -0.447281
v 0.675736 -0.398009 -0.413505
v 0.781159 0.341519 -0.471590
v 0.782554 0.328445 -0.471566
v 0.779530 0.354693 -0.471610
v 0.586390 -0.526480 -0.459096
v 0.191756 -0.704177 -0.471535
v 0.793251 0.367608 -0.412800
v 0.799798 0.367414 -0.376261
v 0.780393 0.394455 -0.448196
v 0.744588 0.380812 -0.554375
v 0.205043 -0.704341 -0.471450
v 0.204941 -0.702626 -0.483142
v 0.218458 -0.704708 -0.471340
v 0.192163 0.936794 -0.364210
v 0.205746 0.933659 -0.364209
v 0.205748 0.932498 -0.376813
v 0.764741 0.433081 -0.471692
v 0.272308 -0.704459 -0.471098
v 0.729061 -0.164362 -0.483399
v 0.725674 -0.177970 -0.483415
v 0.761362 0.445511 -0.471687
v 0.284975 -0.703685 -0.471088
v 0.739494 -0.177912 -0.436819
v 0.733046 -0.191364 -0.448445
v 0.736310 -0.177932 -0.448414
v 0.732939 -0.177951 -0.460037
v 0.757654 0.457864 -0.471672
v 0.297672 -0.702498 -0.471087
v 0.753546 0.470294 -0.471649
v 0.310551 -0.700744 -0.471101
v 0.743960 0.495949 -0.471589
v 0.749003 0.482948 -0.471621
v 0.747844 0.496013 -0.459825
v 0.738412 0.509334 -0.471554
v 0.347496 -0.692695 -0.471165
v 0.358246 -0.689397 -0.471180
v 0.368344 -0.685905 -0.471186
v 0.721626 0.536877 -0.483374
v 0.742477 -0.177889 -0.425218
v 0.732721 -0.164387 -0.471685
v 0.729383 -0.177963 -0.471706
v 0.378087 -0.682227 -0.471177
v 0.387740 -0.678369 -0.471145
v 0.736230 -0.164402 -0.460013
v 0.397535 -0.674294 -0.471088
v 0.408023 -0.669275 -0.471032
v 0.704234 0.577248 -0.471370
v 0.708005 -0.150427 -0.554486
v 0.677646 0.617858 -0.470090
v 0.429746 -0.657848 -0.470954
v 0.419060 -0.663523 -0.470987
v 0.439795 -0.650893 -0.483101
v 0.439781 -0.652423 -0.470947
v 0.449254 -0.645588 -0.483148
v 0.449261 -0.647135 -0.470976
v 0.687737 0.603454 -0.470999
v 0.696252 0.590325 -0.471280
v 0.458417 -0.640146 -0.483215
v 0.458446 -0.641808 -0.471025
v 0.467452 -0.634425 -0.483295
v 0.467498 -0.636247 -0.471093
v 0.476440 -0.628353 -0.483366
v 0.476491 -0.630339 -0.471166
v 0.485420 -0.621968 -0.483408
v 0.485461 -0.624078 -0.471215
v 0.743116 -0.042622 -0.518732
v 0.738916 -0.042628 -0.530585
v 0.494420 -0.617455 -0.471237
v 0.494402 -0.615252 -0.483406
v 0.747409 -0.016190 -0.518635
v 0.741069 -0.029448 -0.530549
v 0.743145 -0.016206 -0.530496
v 0.759360 0.010374 -0.494863
v 0.734546 -0.042627 -0.542488
v 0.503379 -0.608195 -0.483306
v 0.503363 -0.610517 -0.471232
v 0.512315 -0.600814 -0.483042
v 0.512268 -0.603280 -0.471152
v 0.738699 -0.016214 -0.542405
v 0.772729 0.061838 -0.471036
v 0.770017 0.036438 -0.471170
v 0.768465 0.023551 -0.471256
v 0.769155 0.061792 -0.482825
v 0.775067 0.087587 -0.471013
v 0.773934 0.074594 -0.471008
v 0.788164 0.101060 -0.424091
v 0.787178 0.087928 -0.424084
v 0.579708 -0.536153 -0.447435
v 0.779469 0.100882 -0.459280
v 0.776165 0.100882 -0.471045
v 0.698826 -0.337197 -0.413686
v 0.701576 -0.337197 -0.401978
v 0.595114 -0.516269 -0.459088
v 0.603750 -0.505591 -0.459085
v 0.653615 -0.435970 -0.436301
v 0.659517 -0.423369 -0.436410
v 0.782544 0.141601 -0.459489
v 0.062614 -0.717255 -0.460096
v 0.074735 -0.715791 -0.460070
v 0.804522 0.154054 -0.350799
v 0.805124 0.166907 -0.350823
v 0.806817 0.166918 -0.338310
v 0.087309 -0.714294 -0.460048
v 0.784454 0.167788 -0.459618
v 0.126369 -0.709984 -0.460009
v 0.113283 -0.711368 -0.460017
v 0.788127 0.229046 -0.459714
v 0.793720 0.228994 -0.436431
v 0.139401 -0.708690 -0.460004
v 0.152416 -0.707578 -0.459996
v 0.788807 0.253460 -0.459724
v 0.788541 0.241268 -0.459717
v 0.788920 0.265602 -0.459732
v 0.788851 0.277767 -0.459741
v 0.801173 0.290074 -0.401036
v 0.799241 0.277740 -0.413007
v 0.799099 0.290097 -0.413008
v 0.797022 0.277751 -0.424792
v 0.796858 0.290092 -0.424796
v 0.788021 0.302646 -0.459766
v 0.788567 0.290086 -0.459751
v 0.787185 0.315440 -0.459790
v 0.218606 -0.705912 -0.459733
v 0.205133 -0.705736 -0.459827
v 0.784723 0.341471 -0.459844
v 0.786086 0.328396 -0.459817
v 0.783136 0.354645 -0.459867
v 0.205691 0.935798 -0.339007
v 0.205726 0.934758 -0.351568
v 0.192157 0.938912 -0.338999
v 0.192174 0.937873 -0.351568
v 0.218773 -0.708067 -0.401718
v 0.232309 -0.707600 -0.401648
v 0.232266 -0.707183 -0.389519
v 0.218792 -0.708099 -0.413520
v 0.232346 -0.707762 -0.413465
v 0.749535 0.380917 -0.542447
v 0.272321 -0.705850 -0.459425
v 0.284999 -0.705177 -0.459398
v 0.776935 0.394487 -0.459922
v 0.711369 0.380176 -0.626624
v 0.773227 0.394482 -0.471660
v 0.770650 0.407580 -0.471676
v 0.774373 0.407609 -0.459939
v 0.297704 -0.704111 -0.459380
v 0.310610 -0.702461 -0.459383
v 0.768517 0.433152 -0.459956
v 0.771574 0.420508 -0.459951
v 0.765160 0.445587 -0.459951
v 0.347616 -0.694677 -0.459423
v 0.358404 -0.691453 -0.459424
v 0.761471 0.457941 -0.459934
v 0.368474 -0.687947 -0.459418
v 0.757397 0.470367 -0.459905
v 0.378195 -0.684202 -0.459390
v 0.387834 -0.680192 -0.459330
v 0.742314 0.509384 -0.459778
v 0.397576 -0.676041 -0.459206
v 0.765498 0.483489 -0.413151
v 0.762724 0.483364 -0.424888
v 0.760461 0.496473 -0.413183
v 0.408074 -0.670738 -0.459124
v 0.429743 -0.658993 -0.458996
v 0.419061 -0.664801 -0.459064
v 0.439769 -0.653479 -0.458965
v 0.725881 0.536877 -0.471484
v 0.729841 0.536889 -0.459687
v 0.732385 0.523036 -0.471516
v 0.736292 0.523070 -0.459732
v 0.449257 -0.648192 -0.458978
v 0.458459 -0.642970 -0.459001
v 0.467527 -0.637588 -0.459057
v 0.476542 -0.631901 -0.459120
v 0.485522 -0.625849 -0.459156
v 0.494473 -0.619393 -0.459159
v 0.708308 0.577345 -0.459586
v 0.503391 -0.612616 -0.459129
v 0.512264 -0.605415 -0.459255
v 0.521072 -0.597440 -0.459350
v 0.691889 0.603515 -0.459404
v 0.559498 -0.554820 -0.471029
v 0.567419 -0.545708 -0.470872
v 0.569222 -0.545619 -0.459032
v 0.700338 0.590461 -0.459554
v 0.682054 0.617558 -0.458687
v 0.545324 -0.571899 -0.459846
v 0.557490 -0.554882 -0.482973
v 0.560981 -0.554747 -0.459155
v 0.553098 -0.563693 -0.459679
v 0.577724 -0.536252 -0.459065
v 0.699123 0.380100 -0.650163
v 0.617708 -0.494479 -0.435953
v 0.592213 -0.516352 -0.470892
v 0.600553 -0.505612 -0.470876
v 0.588921 -0.516432 -0.482849
v 0.597006 -0.505646 -0.482785
v 0.623058 -0.483355 -0.447513
v 0.615064 -0.494554 -0.447474
v 0.612081 -0.494594 -0.459096
v 0.565264 -0.545717 -0.483012
v 0.575540 -0.536347 -0.470911
v 0.646422 -0.436267 -0.459495
v 0.652063 -0.423530 -0.459617
v 0.656082 -0.423460 -0.447967
v 0.673187 -0.397939 -0.425079
v 0.678009 -0.385445 -0.425152
v 0.667988 -0.410599 -0.424993
v 0.674253 -0.349366 -0.471818
v 0.683293 -0.337321 -0.460010
v 0.695618 -0.337202 -0.425248
v 0.687784 -0.325266 -0.459987
v 0.678560 -0.337374 -0.471820
v 0.692255 -0.325250 -0.448319
v 0.705161 -0.301670 -0.436760
v 0.700817 -0.313366 -0.436751
v 0.769553 -0.016075 -0.448174
v 0.774676 -0.002678 -0.436448
v 0.629939 -0.460535 -0.471052
v 0.642623 -0.423582 -0.483236
v 0.647553 -0.423575 -0.471377
v 0.670039 -0.397870 -0.436617
v 0.674701 -0.385362 -0.436701
v 0.785535 0.141496 -0.447795
v 0.788324 0.141365 -0.436099
v 0.664991 -0.410599 -0.436517
v 0.114380 -0.714434 -0.366110
v 0.101191 -0.714056 -0.366284
v 0.100156 -0.717232 -0.379803
v 0.791055 0.229019 -0.448056
v 0.790664 0.367683 -0.424662
v 0.787811 0.367765 -0.436431
v 0.679084 -0.373136 -0.436760
v 0.218796 -0.707892 -0.425136
v 0.232364 -0.707693 -0.425080
v 0.218773 -0.707458 -0.436670
v 0.232357 -0.707415 -0.436603
v 0.757709 0.496337 -0.424886
v 0.728153 0.523019 -0.483389
v 0.674922 0.633172 -0.446065
v 0.668627 0.635303 -0.456576
v 0.665868 0.640425 -0.446575
v 0.640716 -0.460246 -0.436098
v 0.580880 -0.526749 -0.482925
v 0.583832 -0.526576 -0.470926
v 0.786487 0.154785 -0.447883
v 0.643211 -0.460041 -0.424617
v 0.645182 -0.459775 -0.413080
v 0.074776 -0.718589 -0.448495
v 0.062759 -0.720120 -0.448562
v 0.165467 -0.706702 -0.459978
v 0.165442 -0.708476 -0.448354
v 0.152376 -0.709561 -0.448361
v 0.139349 -0.710898 -0.448358
v 0.783517 0.154876 -0.459559
v 0.801404 0.166961 -0.376025
v 0.803311 0.166913 -0.363427
v 0.800710 0.154076 -0.375904
v 0.232322 -0.706922 -0.448101
v 0.218712 -0.706804 -0.448189
v 0.642041 -0.436409 -0.471249
v 0.387954 -0.681615 -0.447685
v 0.378315 -0.685745 -0.447745
v 0.368603 -0.689531 -0.447774
v 0.347714 -0.696172 -0.447788
v 0.358504 -0.692989 -0.447787
v 0.670881 -0.385273 -0.448287
v 0.752994 0.061640 -0.530136
v 0.662134 -0.397703 -0.459860
v 0.310653 -0.703766 -0.447763
v 0.297713 -0.705279 -0.447777
v 0.272312 -0.706765 -0.447862
v 0.205202 -0.706844 -0.448258
v 0.666103 -0.373003 -0.471775
v 0.657054 -0.384948 -0.483568
v 0.191834 -0.707101 -0.448308
v 0.178590 -0.707640 -0.448339
v 0.126313 -0.712365 -0.448359
v 0.675137 -0.373093 -0.448346
v 0.646940 -0.459551 -0.401324
v 0.408171 -0.671821 -0.447445
v 0.397676 -0.677326 -0.447538
v 0.690700 -0.385462 -0.325337
v 0.685238 -0.397813 -0.325296
v 0.684668 -0.397853 -0.337825
v 0.786473 0.354582 -0.448145
v 0.336061 -0.699076 -0.447780
v 0.745668 -0.164393 -0.425161
v 0.784695 0.367843 -0.448161
v 0.716558 -0.150540 -0.530590
v 0.752885 0.483012 -0.459866
v 0.790381 0.315396 -0.448100
v 0.791143 0.302622 -0.448092
v 0.285010 -0.706206 -0.447815
v 0.701156 -0.301668 -0.448317
v 0.700078 -0.325241 -0.425236
v 0.696741 -0.313357 -0.448313
v 0.692344 -0.313331 -0.459971
v 0.751433 0.496096 -0.448137
v 0.756441 0.483115 -0.448180
v 0.804201 0.315091 -0.376393
v 0.803503 0.327923 -0.376360
v 0.805261 0.327784 -0.363810
v 0.802346 0.315188 -0.388804
v 0.696827 -0.301655 -0.459964
v 0.791756 0.253423 -0.448058
v 0.791479 0.241229 -0.448053
v 0.652721 -0.410510 -0.471506
v 0.573012 -0.536425 -0.482993
v 0.695628 0.603740 -0.447941
v 0.686171 0.617203 -0.447635
v 0.570408 -0.565371 -0.337440
v 0.560824 -0.574580 -0.337343
v 0.560045 -0.574580 -0.350530
v 0.704065 0.590647 -0.447949
v 0.578636 -0.555620 -0.350710
v 0.587656 -0.545728 -0.350691
v 0.588953 -0.545867 -0.337571
v 0.569425 -0.565283 -0.350655
v 0.579796 -0.555757 -0.337523
v 0.742709 -0.164402 -0.436777
v 0.546960 -0.573268 -0.446283
v 0.538727 -0.581749 -0.446743
v 0.530020 -0.590891 -0.446772
v 0.521174 -0.599543 -0.446694
v 0.712051 0.577436 -0.447937
v 0.733469 0.536905 -0.448002
v 0.739902 0.523107 -0.448044
v 0.723775 -0.254627 -0.425357
v 0.723750 -0.242545 -0.436891
v 0.726871 -0.230186 -0.436907
v 0.720506 -0.254671 -0.436864
v 0.512317 -0.607493 -0.446759
v 0.503474 -0.614392 -0.447239
v 0.720226 -0.242593 -0.448426
v 0.723421 -0.230240 -0.448457
v 0.745919 0.509445 -0.448090
v 0.760963 0.470461 -0.448215
v 0.765024 0.458030 -0.448239
v 0.703295 -0.325261 -0.413682
v 0.494562 -0.621039 -0.447368
v 0.772037 0.433211 -0.448246
v 0.775084 0.420544 -0.448233
v 0.722606 0.010178 -0.590515
v 0.717206 0.010169 -0.602669
v 0.485597 -0.627297 -0.447376
v 0.476596 -0.633114 -0.447340
v 0.467565 -0.638535 -0.447312
v 0.788024 0.341412 -0.448128
v 0.789336 0.328343 -0.448112
v 0.777857 0.407611 -0.448215
v 0.727847 0.010199 -0.578368
v 0.458490 -0.643766 -0.447253
v 0.449293 -0.648940 -0.447223
v 0.791896 0.265578 -0.448067
v 0.777283 0.074655 -0.459252
v 0.429790 -0.659821 -0.447275
v 0.419127 -0.665748 -0.447368
v 0.766626 -0.068864 -0.424995
v 0.789102 0.192611 -0.448042
v 0.788286 0.180316 -0.448009
v 0.787409 0.167732 -0.447956
v 0.740970 0.036144 -0.554082
v 0.743772 0.061595 -0.553910
v 0.642592 -0.410285 -0.495262
v 0.683468 -0.349228 -0.448367
v 0.710068 -0.337032 -0.337840
v 0.714753 -0.325130 -0.337862
v 0.715486 -0.325087 -0.325354
v 0.661213 -0.372937 -0.483644
v 0.709053 -0.337081 -0.350917
v 0.713700 -0.325178 -0.350953
v 0.710777 -0.336988 -0.325317
v 0.705970 -0.348962 -0.325295
v 0.705300 -0.349002 -0.337805
v 0.704318 -0.349051 -0.350879
v 0.706067 -0.325278 -0.401988
v 0.192125 0.935660 -0.376817
v 0.205733 0.931287 -0.389257
v 0.692249 -0.301636 -0.471739
v 0.687705 -0.313291 -0.471772
v 0.716896 -0.254709 -0.448389
v 0.758893 -0.177669 -0.338738
v 0.739563 -0.164406 -0.448382
v 0.802668 0.154053 -0.363357
v 0.777043 -0.082018 -0.364107
v 0.774128 -0.095656 -0.364182
v 0.771756 -0.095700 -0.376789
v 0.674913 0.010451 -0.685982
v 0.667918 0.010487 -0.697914
v 0.767434 -0.029384 -0.448240
v 0.772692 -0.016068 -0.436530
v 0.765206 -0.042589 -0.448287
v 0.770579 -0.029385 -0.436591
v 0.762897 -0.055743 -0.448314
v 0.768368 -0.042582 -0.436634
v 0.780433 0.074743 -0.447540
v 0.783370 0.074871 -0.435849
v 0.783571 0.114376 -0.447615
v 0.786434 0.114366 -0.435898
v 0.787389 0.127887 -0.435991
v 0.798660 0.154137 -0.388356
v 0.790984 0.180231 -0.436364
v 0.790139 0.167615 -0.436299
v 0.791775 0.192568 -0.436405
v 0.062902 -0.722422 -0.437147
v 0.074805 -0.720741 -0.437027
v 0.087293 -0.717016 -0.448440
v 0.087256 -0.719130 -0.436918
v 0.794427 0.253380 -0.436430
v 0.794142 0.241186 -0.436428
v 0.794583 0.265553 -0.436441
v 0.118441 -0.708641 -0.342149
v 0.110101 -0.710478 -0.354549
v 0.115926 -0.710031 -0.353777
v 0.793966 0.302610 -0.436458
v 0.793284 0.315359 -0.436446
v 0.801611 0.328035 -0.388757
v 0.800353 0.315260 -0.400996
v 0.126244 -0.714332 -0.436756
v 0.113168 -0.715934 -0.436781
v 0.113232 -0.713909 -0.448370
v 0.139279 -0.712703 -0.436758
v 0.152317 -0.711212 -0.436767
v 0.763329 0.381154 -0.506954
v 0.758905 0.381089 -0.518753
v 0.191846 -0.708155 -0.436752
v 0.178570 -0.708908 -0.436767
v 0.781086 0.407577 -0.436483
v 0.791053 0.341347 -0.436426
v 0.792310 0.328287 -0.436434
v 0.205250 -0.707682 -0.436721
v 0.789547 0.354510 -0.436425
v 0.272251 -0.707189 -0.436381
v 0.285009 -0.706737 -0.436321
v 0.775288 0.433247 -0.436534
v 0.778321 0.420541 -0.436509
v 0.297739 -0.705909 -0.436271
v 0.768691 0.445665 -0.448249
v 0.771957 0.445736 -0.436553
v 0.310685 -0.704536 -0.436240
v 0.764235 0.470573 -0.436557
v 0.768291 0.458126 -0.436562
v 0.759716 0.483234 -0.436538
v 0.347813 -0.697218 -0.436242
v 0.336155 -0.700057 -0.436236
v 0.749188 0.509537 -0.436474
v 0.358619 -0.694093 -0.436245
v 0.754712 0.496207 -0.436509
v 0.752167 0.509652 -0.424875
v 0.368699 -0.690619 -0.436246
v 0.378425 -0.686820 -0.436232
v 0.388080 -0.682652 -0.436196
v 0.397876 -0.678114 -0.436105
v 0.736748 0.536919 -0.436408
v 0.743165 0.523162 -0.436440
v 0.408530 -0.673038 -0.424710
v 0.398038 -0.678650 -0.424767
v 0.408335 -0.672570 -0.436013
v 0.429899 -0.660445 -0.435810
v 0.715453 0.577489 -0.436384
v 0.439808 -0.654236 -0.447223
v 0.449381 -0.649504 -0.435734
v 0.439901 -0.654816 -0.435743
v 0.458573 -0.644354 -0.435781
v 0.698863 0.604154 -0.436424
v 0.707446 0.590808 -0.436406
v 0.689375 0.617798 -0.436353
v 0.467642 -0.639216 -0.435867
v 0.476668 -0.633928 -0.435980
v 0.485674 -0.628370 -0.436061
v 0.494645 -0.622316 -0.436132
v 0.503576 -0.615795 -0.436146
v 0.512436 -0.608938 -0.435824
v 0.521260 -0.601227 -0.435803
v 0.530165 -0.592790 -0.435764
v 0.539048 -0.583474 -0.435946
v 0.539265 -0.585984 -0.425307
v 0.547990 -0.576342 -0.426365
v 0.546904 -0.574611 -0.436718
v 0.555689 -0.564117 -0.435770
v 0.554456 -0.563849 -0.446656
v 0.566589 -0.564764 -0.377418
v 0.557802 -0.574077 -0.377505
v 0.556392 -0.573448 -0.390093
v 0.575323 -0.555161 -0.377238
v 0.564742 -0.564357 -0.389955
v 0.584057 -0.545432 -0.377110
v 0.586007 -0.545569 -0.364003
v 0.619057 -0.472048 -0.482851
v 0.608628 -0.494574 -0.470876
v 0.623308 -0.472040 -0.470975
v 0.616231 -0.483370 -0.470911
v 0.633979 -0.460442 -0.459295
v 0.507175 -0.408753 -0.721910
v 0.490081 -0.422096 -0.733477
v 0.499406 -0.408575 -0.733825
v 0.192057 0.934482 -0.389265
v 0.707687 -0.337129 -0.364286
v 0.703009 -0.349097 -0.364227
v 0.701362 -0.349135 -0.377338
v 0.705981 -0.337168 -0.377401
v 0.699393 -0.349155 -0.389911
v 0.205657 0.928696 -0.413377
v 0.191853 0.931948 -0.413377
v 0.191963 0.933255 -0.401463
v 0.205702 0.930027 -0.401455
v 0.790928 0.141238 -0.424355
v 0.790031 0.127829 -0.424238
v 0.723315 -0.289929 -0.377420
v 0.805709 0.141026 -0.338329
v 0.807903 0.154107 -0.325986
v 0.807395 0.141043 -0.326015
v 0.779271 -0.081988 -0.351427
v 0.777611 -0.002644 -0.424778
v 0.775645 -0.016050 -0.424857
v 0.780401 -0.002609 -0.413006
v 0.773583 -0.029388 -0.424923
v 0.778458 -0.016026 -0.413076
v 0.771381 -0.042571 -0.424958
v 0.776412 -0.029366 -0.413142
v 0.774238 -0.042553 -0.413184
v 0.803912 0.141014 -0.350782
v 0.806264 0.154068 -0.338323
v 0.325717 0.902295 -0.289836
v 0.339428 0.896733 -0.289804
v 0.339435 0.896070 -0.301839
v 0.325715 0.901644 -0.301858
v 0.680634 0.074391 -0.686155
v 0.672261 0.061667 -0.698050
v 0.673352 0.074385 -0.698104
v 0.664734 0.061681 -0.710045
v 0.794239 0.192490 -0.424727
v 0.786137 0.075011 -0.424122
v 0.671177 0.049068 -0.697998
v 0.796125 0.228968 -0.424770
v 0.794003 0.114491 -0.400252
v 0.796293 0.114534 -0.388062
v 0.796845 0.253331 -0.424771
v 0.796549 0.241141 -0.424768
v 0.797013 0.265523 -0.424782
v 0.796497 0.302609 -0.424790
v 0.795887 0.315330 -0.424766
v 0.799575 0.328121 -0.400941
v 0.784037 0.407501 -0.424701
v 0.074764 -0.722214 -0.425675
v 0.063213 -0.723771 -0.425890
v 0.793796 0.341282 -0.424693
v 0.794986 0.328235 -0.424729
v 0.792350 0.354437 -0.424670
v 0.087152 -0.720580 -0.425490
v 0.113088 -0.717386 -0.425247
v 0.126157 -0.715761 -0.425202
v 0.139191 -0.714091 -0.425196
v 0.152243 -0.712495 -0.425205
v 0.778281 0.433250 -0.424776
v 0.781290 0.420495 -0.424734
v 0.774960 0.445786 -0.424817
v 0.771298 0.458216 -0.424853
v 0.767250 0.470689 -0.424878
v 0.191841 -0.708949 -0.425205
v 0.178538 -0.709891 -0.425214
v 0.205269 -0.708285 -0.425177
v 0.245874 -0.707618 -0.425022
v 0.272213 -0.707313 -0.424905
v 0.259186 -0.707529 -0.424962
v 0.285010 -0.706873 -0.424850
v 0.297770 -0.706074 -0.424798
v 0.310690 -0.704797 -0.424760
v 0.739709 0.536945 -0.424847
v 0.746138 0.523237 -0.424860
v 0.732921 0.550605 -0.424839
v 0.347924 -0.697848 -0.424739
v 0.336238 -0.700619 -0.424735
v 0.358702 -0.694734 -0.424749
v 0.368786 -0.691262 -0.424762
v 0.728184 0.590290 -0.313357
v 0.736214 0.577069 -0.313467
v 0.735122 0.577143 -0.325554
v 0.378530 -0.687448 -0.424776
v 0.701715 0.604481 -0.424753
v 0.710437 0.590890 -0.424839
v 0.388221 -0.683206 -0.424781
v 0.691399 0.619060 -0.424185
v 0.449523 -0.649933 -0.424393
v 0.449453 -0.650149 -0.412937
v 0.419265 -0.666440 -0.435914
v 0.419346 -0.667075 -0.413142
v 0.458702 -0.644788 -0.424444
v 0.467754 -0.639677 -0.424567
v 0.476765 -0.634467 -0.424748
v 0.485752 -0.629042 -0.424963
v 0.494699 -0.623216 -0.425181
v 0.503594 -0.616873 -0.425394
v 0.718471 0.577502 -0.424851
v 0.725849 0.564116 -0.424839
v 0.512512 -0.610143 -0.425810
v 0.521339 -0.602805 -0.425788
v 0.546343 -0.579394 -0.414067
v 0.538821 -0.587824 -0.414141
v 0.557245 -0.564133 -0.426126
v 0.577136 -0.555411 -0.364123
v 0.568147 -0.565075 -0.364184
v 0.573214 -0.554956 -0.389856
v 0.581843 -0.545334 -0.389747
v 0.570818 -0.554884 -0.402084
v 0.052176 -0.724835 -0.426163
v 0.063851 -0.724275 -0.414701
v 0.053230 -0.725155 -0.414881
v 0.074629 -0.722924 -0.414442
v 0.799379 0.167027 -0.388489
v 0.086846 -0.721380 -0.414157
v 0.113496 -0.716634 -0.379224
v 0.112884 -0.717984 -0.390820
v 0.099059 -0.719194 -0.391242
v 0.099525 -0.719916 -0.402548
v 0.126058 -0.716695 -0.413679
v 0.798316 0.228934 -0.412984
v 0.797797 0.216794 -0.412982
v 0.112987 -0.718265 -0.413756
v 0.139081 -0.715012 -0.413657
v 0.152149 -0.713375 -0.413649
v 0.799043 0.253278 -0.412991
v 0.798743 0.241093 -0.412990
v 0.799219 0.265484 -0.413001
v 0.191831 -0.709469 -0.413605
v 0.178505 -0.710559 -0.413632
v 0.670100 0.036446 -0.697952
v 0.669019 0.023628 -0.697923
v 0.205266 -0.708652 -0.413569
v 0.798780 0.302604 -0.413004
v 0.703948 -0.337190 -0.389950
v 0.798214 0.315304 -0.412969
v 0.683087 -0.325263 -0.471802
v 0.245828 -0.707562 -0.413412
v 0.797384 0.328185 -0.412919
v 0.272179 -0.707142 -0.413332
v 0.259130 -0.707397 -0.413368
v 0.285020 -0.706680 -0.413296
v 0.297801 -0.705915 -0.413266
v 0.310666 -0.704660 -0.413228
v 0.796268 0.341218 -0.412864
v 0.794899 0.354366 -0.412827
v 0.368814 -0.691366 -0.413213
v 0.358647 -0.694844 -0.413197
v 0.347824 -0.697960 -0.413199
v 0.336065 -0.700643 -0.413196
v 0.378638 -0.687464 -0.413237
v 0.781043 0.433218 -0.412917
v 0.784030 0.420423 -0.412860
v 0.388444 -0.683097 -0.413257
v 0.398443 -0.678279 -0.413267
v 0.777740 0.445805 -0.412981
v 0.466725 0.816606 -0.424686
v 0.452967 0.824990 -0.424686
v 0.452744 0.827239 -0.412894
v 0.466488 0.818898 -0.412891
v 0.408784 -0.672883 -0.413226
v 0.774079 0.458282 -0.413046
v 0.747400 -0.217050 -0.351383
v 0.418735 -0.657530 -0.301314
v 0.418685 -0.655204 -0.289338
v 0.408603 -0.662569 -0.301332
v 0.786734 0.407401 -0.412820
v 0.749111 -0.216959 -0.338275
v 0.458740 -0.644932 -0.412979
v 0.770496 0.483653 -0.389064
v 0.772760 0.483672 -0.376610
v 0.775018 0.470900 -0.388969
v 0.467839 -0.639792 -0.413096
v 0.476845 -0.634591 -0.413267
v 0.754894 0.509777 -0.413201
v 0.485809 -0.629231 -0.413494
v 0.494735 -0.623572 -0.413731
v 0.772066 -0.123421 -0.338887
v 0.775290 -0.109514 -0.338878
v 0.777175 -0.109539 -0.326404
v 0.503613 -0.617514 -0.413960
v 0.742430 0.536983 -0.413231
v 0.748859 0.523324 -0.413214
v 0.512453 -0.611058 -0.414190
v 0.735623 0.550603 -0.413238
v 0.530279 -0.597504 -0.402372
v 0.530551 -0.598317 -0.390175
v 0.521434 -0.604879 -0.402373
v 0.521336 -0.604016 -0.414185
v 0.770046 -0.123403 -0.351584
v 0.773251 -0.109502 -0.351532
v 0.521628 -0.605433 -0.390102
v 0.325693 0.900910 -0.313968
v 0.339422 0.895333 -0.313953
v 0.339386 0.894513 -0.326177
v 0.325650 0.900085 -0.326195
v 0.512563 -0.611615 -0.402273
v 0.325580 0.899169 -0.338568
v 0.339234 0.892575 -0.351060
v 0.325485 0.898146 -0.351092
v 0.727166 0.590325 -0.325369
v 0.704103 0.604660 -0.412902
v 0.784953 -0.081994 -0.314236
v 0.780313 -0.095638 -0.326414
v 0.783221 -0.081980 -0.326448
v 0.562585 -0.564126 -0.401927
v 0.559837 -0.564476 -0.414045
v 0.713038 0.590912 -0.413179
v 0.693844 0.619277 -0.412085
v 0.568277 -0.554830 -0.414002
v 0.565696 -0.554792 -0.425391
v 0.761000 -0.082273 -0.436674
v 0.551466 -0.572064 -0.413299
v 0.723505 0.577441 -0.401495
v 0.725881 0.577377 -0.389441
v 0.731006 0.564073 -0.401490
v 0.788749 0.075152 -0.412292
v 0.783815 0.023933 -0.412788
v 0.785255 0.036884 -0.412651
v 0.787849 0.036972 -0.400710
v 0.782199 0.010755 -0.412912
v 0.786439 0.024003 -0.400849
v 0.786529 0.049660 -0.412510
v 0.789093 0.049764 -0.400561
v 0.787677 0.062380 -0.412382
v 0.790217 0.062494 -0.400425
v 0.721058 0.577488 -0.413244
v 0.728521 0.564098 -0.413249
v 0.730262 0.577285 -0.363917
v 0.728150 0.577324 -0.376904
v 0.722371 0.590429 -0.363859
v 0.050645 0.957370 -0.401865
v 0.793377 0.141139 -0.412497
v 0.792521 0.127802 -0.412379
v 0.793477 0.180104 -0.424676
v 0.796531 0.192386 -0.412942
v 0.795797 0.179953 -0.412869
v 0.795023 0.167277 -0.412764
v 0.792660 0.167445 -0.424591
v 0.794219 0.154334 -0.412638
v 0.797251 0.167128 -0.400738
v 0.796495 0.154216 -0.400606
v 0.797198 0.204635 -0.412973
v 0.064616 -0.723547 -0.402638
v 0.054771 -0.724523 -0.402405
v 0.074495 -0.722624 -0.403322
v 0.086132 -0.721408 -0.402956
v 0.100020 -0.719008 -0.425340
v 0.100121 -0.717509 -0.436836
v 0.085023 -0.720119 -0.392101
v 0.138775 -0.715376 -0.390428
v 0.151621 -0.713227 -0.377998
v 0.138615 -0.714695 -0.378372
v 0.191814 -0.709696 -0.401850
v 0.178467 -0.710886 -0.401911
v 0.205254 -0.708756 -0.401790
v 0.409019 -0.671485 -0.376866
v 0.419385 -0.665992 -0.376878
v 0.419286 -0.665151 -0.363829
v 0.408663 -0.664730 -0.313285
v 0.418808 -0.659578 -0.313243
v 0.512701 -0.612015 -0.390028
v 0.530169 -0.596325 -0.414147
v 0.538925 -0.589459 -0.402330
v 0.530208 -0.594739 -0.425742
v 0.797205 0.354299 -0.400832
v 0.798529 0.341145 -0.400883
v 0.741441 0.087558 -0.565733
v 0.791628 0.114437 -0.412285
v 0.789118 0.114388 -0.424147
v 0.797990 0.179816 -0.400875
v 0.798677 0.192269 -0.400963
v 0.794865 0.127792 -0.400339
v 0.795706 0.141081 -0.400473
v 0.563849 -0.554738 -0.435774
v 0.554776 -0.572751 -0.401981
v 0.547046 -0.581113 -0.402276
v 0.311346 0.896731 -0.413201
v 0.298240 0.901586 -0.413189
v 0.298312 0.903039 -0.401171
v 0.562337 -0.554716 -0.446605
v 0.285315 0.906123 -0.413202
v 0.285313 0.907558 -0.401200
v 0.311481 0.898205 -0.401169
v 0.695474 0.087382 -0.662445
v 0.694302 0.074406 -0.662381
v 0.687613 0.074400 -0.674253
v 0.232920 0.923147 -0.401365
v 0.246267 0.919528 -0.401328
v 0.246386 0.918104 -0.413272
v 0.791251 0.075271 -0.400319
v 0.776668 0.458313 -0.401071
v 0.780305 0.445785 -0.400979
v 0.783583 0.433151 -0.400898
v 0.786539 0.420325 -0.400834
v 0.219401 0.925269 -0.413331
v 0.138106 0.944783 -0.401519
v 0.137958 0.943512 -0.413406
v 0.125176 0.947238 -0.401537
v 0.800873 0.302581 -0.401028
v 0.125104 0.945951 -0.413417
v 0.112367 0.949512 -0.401572
v 0.151245 0.942149 -0.401511
v 0.151036 0.940881 -0.413396
v 0.783079 -0.002577 -0.401042
v 0.781159 -0.016003 -0.401100
v 0.785672 -0.002556 -0.388828
v 0.232847 0.924477 -0.389169
v 0.246172 0.920877 -0.389122
v 0.801249 0.265432 -0.401024
v 0.062561 0.956304 -0.401810
v 0.074652 0.955009 -0.401764
v 0.074484 0.953651 -0.413530
v 0.801074 0.253219 -0.401022
v 0.062478 0.954899 -0.413534
v 0.800767 0.241042 -0.401015
v 0.763983 -0.082244 -0.424998
v 0.352795 0.881149 -0.401119
v 0.352700 0.879453 -0.413122
v 0.338716 0.887261 -0.401142
v 0.338576 0.885652 -0.413162
v 0.766822 -0.082214 -0.413234
v 0.757448 0.509887 -0.401340
v 0.367065 0.872782 -0.413041
v 0.745455 -0.217139 -0.364642
v 0.799310 0.204554 -0.401012
v 0.381536 0.867573 -0.400951
v 0.395963 0.858530 -0.412916
v 0.381510 0.865788 -0.412966
v 0.686001 0.633144 -0.399225
v 0.681532 0.635442 -0.411996
v 0.676691 0.643502 -0.398973
v 0.774664 -0.082064 -0.376732
v 0.656276 0.663975 -0.411967
v 0.644290 0.679252 -0.400176
v 0.656269 0.666806 -0.399847
v 0.681742 0.087350 -0.686217
v 0.779124 -0.029343 -0.401160
v 0.783771 -0.015994 -0.388872
v 0.367130 0.874510 -0.401023
v 0.776970 -0.042537 -0.401218
v 0.781746 -0.029337 -0.388927
v 0.779598 -0.042529 -0.388992
v 0.395948 0.860358 -0.400902
v 0.769547 -0.082170 -0.401313
v 0.766686 -0.095790 -0.401327
v 0.763021 0.496590 -0.401293
v 0.772161 -0.082118 -0.389154
v 0.769272 -0.095747 -0.389183
v 0.452550 0.829287 -0.400900
v 0.595450 0.725844 -0.400500
v 0.595465 0.723402 -0.412441
v 0.583106 0.736467 -0.400523
v 0.767868 -0.123391 -0.364333
v 0.765550 -0.123381 -0.376940
v 0.768708 -0.109518 -0.376869
v 0.771048 -0.109503 -0.364256
v 0.583169 0.734036 -0.412492
v 0.570663 0.746774 -0.400553
v 0.763116 -0.123382 -0.389296
v 0.766244 -0.109545 -0.389236
v 0.338988 0.890174 -0.376344
v 0.353014 0.884138 -0.376321
v 0.352909 0.882694 -0.388837
v 0.338847 0.888786 -0.388867
v 0.743332 -0.217215 -0.377580
v 0.298392 0.904434 -0.388901
v 0.311615 0.899611 -0.388881
v 0.741055 -0.217277 -0.390014
v 0.696633 0.618778 -0.400347
v 0.706599 0.604576 -0.401053
v 0.395911 0.863642 -0.376226
v 0.410183 0.856282 -0.376231
v 0.410239 0.854648 -0.388650
v 0.744965 0.537027 -0.401430
v 0.751410 0.523407 -0.401385
v 0.424440 0.847032 -0.388658
v 0.424546 0.845220 -0.400873
v 0.720195 0.590550 -0.376853
v 0.466291 0.821000 -0.400900
v 0.738608 -0.217335 -0.402021
v 0.583098 0.738712 -0.388362
v 0.595471 0.728072 -0.388346
v 0.800357 0.228888 -0.401013
v 0.799873 0.216739 -0.401022
v 0.506520 0.794825 -0.400817
v 0.519616 0.785665 -0.400768
v 0.519772 0.783412 -0.412765
v 0.532574 0.776277 -0.400711
v 0.532709 0.773995 -0.412711
v 0.715464 0.590857 -0.401390
v 0.644253 0.681818 -0.387986
v 0.655919 0.669790 -0.387563
v 0.074118 -0.720645 -0.392416
v 0.151850 -0.713810 -0.390237
v 0.125889 -0.716760 -0.390583
v 0.126063 -0.715803 -0.378676
v 0.272386 0.911782 -0.401242
v 0.272459 0.910348 -0.413221
v 0.259405 0.915753 -0.401285
v 0.259521 0.914320 -0.413244
v 0.310637 -0.704226 -0.401498
v 0.297830 -0.705466 -0.401521
v 0.368766 -0.691042 -0.401441
v 0.358491 -0.694570 -0.401456
v 0.347548 -0.697655 -0.401464
v 0.285033 -0.706239 -0.401519
v 0.272145 -0.706712 -0.401519
v 0.259074 -0.707034 -0.401549
v 0.245775 -0.707286 -0.401588
v 0.335787 -0.700295 -0.401464
v 0.378731 -0.686581 -0.389331
v 0.368707 -0.690555 -0.389353
v 0.494805 -0.623781 -0.401943
v 0.485890 -0.629313 -0.401730
v 0.476937 -0.634609 -0.401528
v 0.467923 -0.639781 -0.401374
v 0.458792 -0.644939 -0.401293
v 0.449447 -0.650183 -0.401277
v 0.439780 -0.655600 -0.401316
v 0.408734 -0.666571 -0.325367
v 0.418909 -0.661337 -0.325282
v 0.408811 -0.668165 -0.337769
v 0.408893 -0.669501 -0.350646
v 0.419030 -0.662829 -0.337713
v 0.408948 -0.672602 -0.401536
v 0.398644 -0.677917 -0.401538
v 0.388602 -0.682733 -0.401490
v 0.378710 -0.687117 -0.401459
v 0.429741 -0.661215 -0.401394
v 0.419397 -0.666948 -0.401477
v 0.503692 -0.617900 -0.402124
v 0.590594 -0.535550 -0.389589
v 0.633440 -0.482539 -0.389092
v 0.648533 -0.459363 -0.389186
v 0.671129 -0.422747 -0.363872
v 0.664814 -0.435024 -0.363757
v 0.663567 -0.435141 -0.376803
v 0.138944 -0.715459 -0.402099
v 0.152025 -0.713824 -0.402034
v 0.112877 -0.718497 -0.402290
v 0.125949 -0.717041 -0.402163
v 0.789239 0.154638 -0.436206
v 0.791803 0.154473 -0.424477
v 0.099854 -0.719782 -0.413916
v 0.800063 0.179695 -0.388621
v 0.800714 0.192165 -0.388740
v 0.125308 0.948397 -0.389351
v 0.138288 0.945938 -0.389333
v 0.801299 0.204468 -0.388798
v 0.688178 -0.385568 -0.364097
v 0.682789 -0.397941 -0.364054
v 0.681454 -0.397981 -0.377133
v 0.218751 -0.707757 -0.389602
v 0.802288 0.228836 -0.388824
v 0.801829 0.216676 -0.388825
v 0.191801 -0.709573 -0.389780
v 0.178416 -0.710828 -0.389902
v 0.062656 0.957560 -0.389756
v 0.074798 0.956226 -0.389658
v 0.811760 0.240842 -0.313852
v 0.812891 0.240858 -0.301715
v 0.811552 0.228698 -0.313798
v 0.694776 -0.361191 -0.389870
v 0.233002 0.921745 -0.413301
v 0.802978 0.253158 -0.388829
v 0.802680 0.240988 -0.388827
v 0.803158 0.265369 -0.388829
v 0.219351 0.927937 -0.389207
v 0.219378 0.926635 -0.401397
v 0.802830 0.302526 -0.388827
v 0.708469 -0.325279 -0.389983
v 0.710538 -0.325262 -0.377459
v 0.272117 -0.706059 -0.389370
v 0.259016 -0.706430 -0.389395
v 0.285040 -0.705554 -0.389380
v 0.719338 -0.313291 -0.337879
v 0.723751 -0.301507 -0.337935
v 0.724573 -0.301464 -0.325430
v 0.720103 -0.313249 -0.325381
v 0.086041 -0.717589 -0.381354
v 0.800605 0.341060 -0.388700
v 0.718238 -0.313340 -0.350991
v 0.722606 -0.301559 -0.351022
v 0.799329 0.354226 -0.388652
v 0.245712 -0.706760 -0.389437
v 0.728855 -0.289700 -0.325486
v 0.727973 -0.289746 -0.337965
v 0.259321 0.917114 -0.389064
v 0.272344 0.913152 -0.389004
v 0.297852 -0.704768 -0.389399
v 0.285331 0.908940 -0.388946
v 0.310615 -0.703568 -0.389405
v 0.717286 0.380249 -0.614681
v 0.545334 0.768815 -0.388455
v 0.558043 0.759022 -0.388409
v 0.558097 0.756822 -0.400593
v 0.789210 0.407296 -0.400793
v 0.791487 0.407202 -0.388594
v 0.570629 0.749012 -0.388383
v 0.785924 0.433062 -0.388685
v 0.782680 0.445732 -0.388768
v 0.779076 0.458304 -0.388873
v 0.347324 -0.697139 -0.389397
v 0.335593 -0.699748 -0.389402
v 0.452396 0.831186 -0.388686
v 0.466138 0.822954 -0.388692
v 0.780332 0.154918 -0.471258
v 0.358328 -0.694073 -0.389380
v 0.735959 -0.217393 -0.413757
v 0.545401 0.766658 -0.400649
v 0.558206 0.754452 -0.412591
v 0.733081 -0.217455 -0.425356
v 0.788847 0.420222 -0.388626
v 0.570753 0.744349 -0.412535
v 0.388681 -0.682201 -0.389361
v 0.479866 0.812499 -0.400889
v 0.479716 0.814487 -0.388678
v 0.398747 -0.677380 -0.389410
v 0.765425 0.496674 -0.389129
v 0.752717 -0.177793 -0.377327
v 0.409019 -0.672159 -0.389470
v 0.506397 0.796881 -0.388609
v 0.519515 0.787748 -0.388562
v 0.759862 0.509964 -0.389194
v 0.532493 0.778391 -0.388508
v 0.747363 0.537066 -0.389311
v 0.419162 -0.664097 -0.350634
v 0.738142 0.550608 -0.401458
v 0.740540 0.550622 -0.389362
v 0.429742 -0.660941 -0.389392
v 0.419427 -0.666593 -0.389450
v 0.439771 -0.655380 -0.389313
v 0.753821 0.523469 -0.389255
v 0.449461 -0.649987 -0.389257
v 0.458847 -0.644751 -0.389242
v 0.709109 0.604354 -0.388998
v 0.717888 0.590714 -0.389371
v 0.760579 -0.123398 -0.401404
v 0.763680 -0.109576 -0.401355
v 0.468008 -0.639605 -0.389280
v 0.757854 -0.082308 -0.448326
v 0.477035 -0.634466 -0.389394
v 0.477123 -0.634127 -0.376722
v 0.699013 0.618742 -0.387999
v 0.367196 0.876122 -0.388760
v 0.485987 -0.629235 -0.389555
v 0.494901 -0.623815 -0.389733
v 0.503802 -0.618088 -0.389872
v 0.607726 0.714825 -0.400467
v 0.619960 0.703361 -0.400406
v 0.619879 0.700884 -0.412273
v 0.677937 0.647931 -0.374424
v 0.689740 0.633729 -0.375837
v 0.688158 0.633120 -0.387319
v 0.781325 -0.081981 -0.338849
v 0.778421 -0.095625 -0.338848
v 0.776355 -0.095632 -0.351478
v 0.607689 0.712358 -0.412368
v 0.632158 0.691495 -0.400325
v 0.632032 0.688992 -0.412159
v 0.677223 0.646416 -0.386803
v 0.666793 0.658277 -0.386904
v 0.666919 0.660378 -0.374943
v 0.381562 0.869224 -0.388698
v 0.395930 0.862058 -0.388663
v 0.539383 -0.590552 -0.390205
v 0.410303 0.852890 -0.400873
v 0.424669 0.843279 -0.412874
v 0.410368 0.851002 -0.412879
v 0.547996 -0.582205 -0.390188
v 0.729013 0.590253 -0.301470
v 0.737075 0.576996 -0.301525
v 0.733392 0.564057 -0.389415
v 0.733761 0.577204 -0.337982
v 0.732148 0.577251 -0.350817
v 0.725870 0.590348 -0.337768
v 0.662136 -0.435280 -0.389439
v 0.784849 0.010803 -0.400962
v 0.620040 0.705685 -0.388307
v 0.632227 0.693887 -0.388209
v 0.754287 0.074446 -0.530078
v 0.793667 0.075358 -0.388185
v 0.701911 0.087409 -0.650560
v 0.714096 0.087489 -0.626558
v 0.087177 0.954610 -0.389541
v 0.087026 0.953427 -0.401692
v 0.607781 0.717085 -0.388340
v 0.727105 0.048827 -0.590182
v 0.531394 -0.422106 -0.673314
v 0.655527 -0.447433 -0.389317
v 0.608218 -0.515287 -0.389311
v 0.599411 -0.525563 -0.389438
v 0.641178 -0.471069 -0.389111
v 0.126126 -0.447316 0.903325
v 0.116773 -0.447594 0.907981
v 0.116838 -0.455793 0.910746
v 0.108135 -0.456665 0.915459
v 0.618719 -0.504565 -0.376672
v 0.610189 -0.515189 -0.376748
v 0.797889 0.141022 -0.388214
v 0.797100 0.127793 -0.388114
v 0.100171 -0.715459 -0.448397
v 0.074928 0.957318 -0.377149
v 0.087315 0.955679 -0.377019
v 0.649981 -0.459205 -0.376580
v 0.656955 -0.447278 -0.376687
v 0.658218 -0.447149 -0.363667
v 0.799984 0.140997 -0.375804
v 0.669857 -0.422839 -0.376931
v 0.769453 0.154757 -0.506481
v 0.802049 0.179618 -0.376147
v 0.112472 0.950675 -0.389389
v 0.112604 0.951735 -0.376874
v 0.125461 0.949456 -0.376844
v 0.802641 0.192077 -0.376253
v 0.686769 -0.385597 -0.377180
v 0.691819 -0.373326 -0.377227
v 0.693301 -0.373300 -0.364117
v 0.689297 -0.385533 -0.350838
v 0.694489 -0.373262 -0.350833
v 0.695360 -0.373226 -0.337832
v 0.138461 0.947010 -0.376837
v 0.803192 0.204395 -0.376341
v 0.685064 -0.385612 -0.389760
v 0.690024 -0.373334 -0.389817
v 0.151455 0.943312 -0.389327
v 0.151637 0.944401 -0.376838
v 0.679847 -0.398012 -0.389719
v 0.804111 0.228785 -0.376407
v 0.803680 0.216615 -0.376388
v 0.178399 0.937569 -0.389292
v 0.712291 -0.325225 -0.364349
v 0.804768 0.253102 -0.376417
v 0.804476 0.240938 -0.376411
v 0.804940 0.265309 -0.376409
v 0.804659 0.302445 -0.376408
v 0.714986 -0.313424 -0.377467
v 0.719262 -0.301656 -0.377440
v 0.721093 -0.301613 -0.364381
v 0.725188 -0.289872 -0.364361
v 0.232785 0.925746 -0.376737
v 0.246100 0.922165 -0.376681
v 0.802543 0.340949 -0.376321
v 0.801311 0.354133 -0.376288
v 0.721651 0.048831 -0.602329
v 0.259266 0.918416 -0.376611
v 0.272327 0.914465 -0.376538
v 0.714653 0.036077 -0.614550
v 0.729957 -0.217518 -0.436908
v 0.285363 0.910265 -0.376470
v 0.726590 -0.217583 -0.448472
v 0.793593 0.407128 -0.376226
v 0.795933 0.393977 -0.376226
v 0.784885 0.445659 -0.376351
v 0.756990 -0.177719 -0.351684
v 0.754924 -0.177761 -0.364622
v 0.781305 0.458261 -0.376437
v 0.777270 0.470891 -0.376525
v 0.757927 -0.123417 -0.413295
v 0.761012 -0.109602 -0.413264
v 0.788098 0.432972 -0.376286
v 0.790989 0.420133 -0.376245
v 0.466027 0.824765 -0.376288
v 0.479613 0.816332 -0.376277
v 0.767703 0.496706 -0.376668
v 0.755140 -0.123433 -0.425032
v 0.762159 0.509994 -0.376726
v 0.506329 0.798786 -0.376223
v 0.519465 0.789680 -0.376185
v 0.760465 -0.068941 -0.448325
v 0.532457 0.780353 -0.376142
v 0.784526 -0.042507 -0.363885
v 0.545310 0.770808 -0.376099
v 0.558032 0.761053 -0.376067
v 0.788177 -0.002558 -0.376362
v 0.786293 -0.016007 -0.376401
v 0.790570 -0.002586 -0.363741
v 0.784275 -0.029346 -0.376452
v 0.788700 -0.016032 -0.363778
v 0.298473 0.905769 -0.376415
v 0.311739 0.900953 -0.376381
v 0.782113 -0.042521 -0.376506
v 0.786691 -0.029356 -0.363826
v 0.711582 0.603946 -0.376561
v 0.112311 0.948208 -0.413435
v 0.701758 0.618023 -0.375500
v 0.790362 0.037054 -0.388570
v 0.792667 0.062586 -0.388298
v 0.787413 0.010843 -0.388767
v 0.791437 0.024110 -0.376273
v 0.789897 0.010864 -0.376322
v 0.367257 0.877621 -0.376275
v 0.793984 0.049926 -0.376107
v 0.792798 0.037119 -0.376204
v 0.325229 0.895768 -0.376360
v 0.791577 0.049855 -0.388433
v 0.795034 0.062652 -0.375993
v 0.788973 0.024062 -0.388678
v 0.796867 0.088318 -0.375790
v 0.795982 0.075422 -0.375880
v 0.644146 0.676709 -0.412061
v 0.424353 0.848719 -0.376251
v 0.725543 0.087579 -0.602203
v 0.724299 0.074502 -0.602206
v 0.798489 0.114564 -0.375719
v 0.797695 0.101377 -0.375733
v 0.381583 0.870763 -0.376238
v 0.644157 0.684262 -0.375628
v 0.655713 0.672354 -0.375279
v 0.191793 -0.709024 -0.377256
v 0.178345 -0.710304 -0.377444
v 0.799250 0.127804 -0.375745
v 0.735653 0.564046 -0.376879
v 0.218742 -0.707112 -0.377082
v 0.205255 -0.707957 -0.377151
v 0.205249 -0.708541 -0.389678
v 0.724299 0.590374 -0.350660
v 0.272078 -0.705139 -0.376844
v 0.258954 -0.705557 -0.376880
v 0.620094 0.707856 -0.375977
v 0.285033 -0.704613 -0.376840
v 0.232226 -0.706452 -0.376998
v 0.607836 0.719171 -0.376009
v 0.583123 0.740800 -0.376036
v 0.595513 0.730153 -0.376022
v 0.062759 0.958668 -0.377254
v 0.570635 0.751076 -0.376048
v 0.297857 -0.703830 -0.376847
v 0.310596 -0.702692 -0.376871
v 0.506699 0.792599 -0.412811
v 0.347156 -0.696418 -0.376884
v 0.335450 -0.698990 -0.376885
v 0.368629 -0.689853 -0.376817
v 0.358184 -0.693366 -0.376858
v 0.378720 -0.685890 -0.376784
v 0.388709 -0.681474 -0.376770
v 0.398779 -0.676662 -0.376803
v 0.388457 -0.674275 -0.313336
v 0.378316 -0.678486 -0.313341
v 0.378427 -0.680525 -0.325504
v 0.429681 -0.660405 -0.376847
v 0.468071 -0.639223 -0.376670
v 0.458876 -0.644340 -0.376691
v 0.486087 -0.628962 -0.376825
v 0.495011 -0.623665 -0.376997
v 0.503928 -0.618071 -0.377084
v 0.512874 -0.612105 -0.377142
v 0.521868 -0.605701 -0.377213
v 0.530915 -0.598729 -0.377278
v 0.539964 -0.591125 -0.377359
v 0.654639 -0.459191 -0.277469
v 0.661166 -0.447228 -0.277483
v 0.660611 -0.447389 -0.265645
v 0.620431 -0.504463 -0.363683
v 0.616905 -0.504685 -0.389216
v 0.642669 -0.470917 -0.376535
v 0.651299 -0.459081 -0.363612
v 0.592790 -0.535556 -0.376965
v 0.594785 -0.535601 -0.363879
v 0.627014 -0.493625 -0.376602
v 0.634997 -0.482392 -0.376539
v 0.636459 -0.482277 -0.363618
v 0.644040 -0.470794 -0.363597
v 0.601518 -0.525502 -0.376844
v 0.603468 -0.525469 -0.363777
v 0.612038 -0.515110 -0.363715
v 0.654183 -0.459370 -0.265633
v 0.219320 0.929183 -0.376777
v 0.452283 0.832960 -0.376284
v 0.765820 -0.190980 -0.230989
v 0.761650 -0.204329 -0.231040
v 0.760977 -0.204326 -0.242614
v 0.178121 -0.707601 -0.351508
v 0.191756 -0.706475 -0.351329
v 0.191712 -0.704513 -0.338551
v 0.765399 0.154664 -0.518238
v 0.086852 0.952099 -0.413503
v 0.325083 0.894412 -0.388875
v 0.014241 0.957727 -0.413430
v 0.000000 0.957931 -0.413439
v 0.026500 0.946131 -0.471013
v 0.480059 0.810337 -0.412873
v 0.449455 -0.649546 -0.376742
v 0.439732 -0.654899 -0.376800
v 0.690127 -0.385497 -0.337845
v 0.695963 -0.373191 -0.325334
v 0.486178 -0.626132 -0.325153
v 0.477074 -0.630983 -0.325233
v 0.477153 -0.632008 -0.337574
v 0.467857 -0.635797 -0.325303
v 0.467972 -0.636908 -0.337690
v 0.667661 0.654686 -0.398952
v 0.666731 -0.434870 -0.337672
v 0.660197 -0.446988 -0.337643
v 0.659317 -0.447055 -0.350552
v 0.545520 0.764334 -0.412650
v 0.661447 -0.447102 -0.289300
v 0.654824 -0.459042 -0.289268
v 0.654814 -0.458949 -0.301054
v 0.661475 -0.447010 -0.301093
v 0.654109 -0.458893 -0.325077
v 0.660839 -0.446953 -0.325125
v 0.661287 -0.446966 -0.312969
v 0.674431 0.087336 -0.698158
v 0.740168 0.074467 -0.565806
v 0.163038 -0.694552 -0.278816
v 0.177823 -0.689543 -0.266236
v 0.163329 -0.692277 -0.266564
v 0.179441 -0.682952 -0.231675
v 0.164744 -0.688440 -0.244186
v 0.178804 -0.684965 -0.243145
v 0.801997 0.141000 -0.363305
v 0.801304 0.127812 -0.363275
v 0.218859 -0.700567 -0.325994
v 0.205327 -0.701306 -0.326076
v 0.205320 -0.703577 -0.338473
v 0.218783 -0.704639 -0.351245
v 0.232218 -0.703972 -0.351249
v 0.232247 -0.702170 -0.338440
v 0.218823 -0.702801 -0.338439
v 0.205300 -0.705467 -0.351264
v 0.164719 -0.710559 -0.364803
v 0.164932 -0.711705 -0.377672
v 0.699493 -0.361101 -0.350831
v 0.151338 -0.711960 -0.365071
v 0.245653 -0.705961 -0.376934
v 0.245607 -0.704853 -0.364146
v 0.232209 -0.705392 -0.364184
v 0.700421 -0.361058 -0.337784
v 0.625343 -0.493759 -0.389140
v 0.177573 -0.692472 -0.278441
v 0.486174 -0.628507 -0.363643
v 0.477186 -0.633602 -0.363617
v 0.816870 0.240789 -0.180916
v 0.817364 0.228637 -0.194338
v 0.817039 0.240831 -0.194264
v 0.191781 -0.707990 -0.364348
v 0.138530 -0.713258 -0.365242
v 0.716786 -0.313387 -0.364391
v 0.713920 0.603567 -0.363694
v 0.458855 -0.643706 -0.363708
v 0.408970 -0.670589 -0.363817
v 0.628573 -0.493506 -0.363652
v 0.522118 -0.605706 -0.363798
v 0.513047 -0.611977 -0.363772
v 0.737777 0.564030 -0.363959
v 0.806588 0.289879 -0.363835
v 0.468096 -0.638638 -0.363646
v 0.806662 0.277522 -0.363837
v 0.799884 0.380668 -0.363746
v 0.801656 0.367334 -0.363759
v 0.449384 -0.648867 -0.363768
v 0.439619 -0.654171 -0.363805
v 0.799847 0.101389 -0.363308
v 0.800591 0.114577 -0.363275
v 0.786922 0.445574 -0.363775
v 0.790119 0.432890 -0.363748
v 0.429555 -0.659624 -0.363825
v 0.769851 0.496682 -0.363974
v 0.774865 0.483646 -0.363935
v 0.398766 -0.675744 -0.363802
v 0.388698 -0.680554 -0.363816
v 0.378680 -0.684957 -0.363854
v 0.368540 -0.688916 -0.363900
v 0.705324 0.380127 -0.638448
v 0.358060 -0.692432 -0.363939
v 0.347024 -0.695467 -0.363955
v 0.764306 0.509978 -0.363992
v 0.752196 -0.123437 -0.436687
v 0.749658 0.537085 -0.376818
v 0.806354 0.302352 -0.363835
v 0.756110 0.523495 -0.376767
v 0.272028 -0.703936 -0.364052
v 0.258895 -0.704396 -0.364100
v 0.458632 -0.641845 -0.337747
v 0.495230 -0.622014 -0.337365
v 0.486221 -0.627066 -0.337468
v 0.486224 -0.627869 -0.350333
v 0.805909 0.314979 -0.363826
v 0.218754 -0.706076 -0.364214
v 0.783360 0.458191 -0.363822
v 0.804974 0.204338 -0.363701
v 0.804477 0.192022 -0.363610
v 0.803923 0.179566 -0.363514
v 0.735032 -0.277962 -0.230707
v 0.730298 -0.289715 -0.230638
v 0.730446 -0.289710 -0.242320
v 0.540541 -0.591393 -0.363916
v 0.531290 -0.598875 -0.363843
v 0.504061 -0.617785 -0.363743
v 0.495116 -0.623278 -0.363707
v 0.549809 -0.583234 -0.364032
v 0.548928 -0.582930 -0.377483
v 0.559029 -0.574418 -0.364148
v 0.704649 0.616882 -0.363126
v 0.817240 0.228618 -0.180968
v 0.712883 -0.313440 -0.389967
v 0.717128 -0.301680 -0.389938
v 0.751822 0.537065 -0.364000
v 0.778923 -0.137386 -0.254157
v 0.775431 -0.150697 -0.254135
v 0.774293 -0.150745 -0.265980
v 0.749082 -0.123431 -0.448322
v 0.615085 -0.515058 -0.337499
v 0.623296 -0.504345 -0.337518
v 0.624313 -0.504335 -0.324962
v 0.742820 0.550631 -0.376850
v 0.744957 0.550612 -0.363983
v 0.683852 -0.397898 -0.350816
v 0.178603 0.939803 -0.364199
v 0.178522 0.938706 -0.376823
v 0.151769 0.945443 -0.364161
v 0.165127 0.942679 -0.364178
v 0.165008 0.941620 -0.376827
v 0.026848 0.962472 -0.364735
v 0.038825 0.961724 -0.364640
v 0.026768 0.961396 -0.377618
v 0.259226 0.919638 -0.364002
v 0.246042 0.923382 -0.364079
v 0.232727 0.926947 -0.364140
v 0.038884 0.962625 -0.351743
v 0.026980 0.964180 -0.339155
v 0.026572 0.967501 -0.130487
v 0.026573 0.967359 -0.118951
v 0.138591 0.948039 -0.364144
v 0.026925 0.963399 -0.351798
v 0.050810 0.960784 -0.364539
v 0.062858 0.959656 -0.364443
v 0.125591 0.950453 -0.364132
v 0.112733 0.952705 -0.364139
v 0.311967 0.903316 -0.351134
v 0.298637 0.908148 -0.351177
v 0.298712 0.909169 -0.338655
v 0.285499 0.913630 -0.338720
v 0.632231 0.696152 -0.375856
v 0.620125 0.709846 -0.363497
v 0.607885 0.721120 -0.363555
v 0.272320 0.915670 -0.363924
v 0.285404 0.911506 -0.363855
v 0.644126 0.686427 -0.363158
v 0.655715 0.674474 -0.362842
v 0.324927 0.892965 -0.401166
v 0.632229 0.698236 -0.363368
v 0.285454 0.912599 -0.351240
v 0.410135 0.857800 -0.363695
v 0.424284 0.850284 -0.363724
v 0.381601 0.872177 -0.363656
v 0.395893 0.865107 -0.363670
v 0.339117 0.891442 -0.363694
v 0.353114 0.885446 -0.363672
v 0.545323 0.772657 -0.363651
v 0.558052 0.762926 -0.363627
v 0.668514 0.650718 -0.411623
v 0.519459 0.791473 -0.363709
v 0.532462 0.782172 -0.363680
v 0.506313 0.800567 -0.363736
v 0.465956 0.826445 -0.363768
v 0.479558 0.818049 -0.363765
v 0.677505 0.650804 -0.361283
v 0.686053 0.639531 -0.362139
v 0.654588 -0.458903 -0.312929
v 0.606598 -0.525522 -0.337529
v 0.616137 -0.515082 -0.324955
v 0.191573 -0.699658 -0.314326
v 0.177585 -0.700877 -0.314745
v 0.177747 -0.703298 -0.326473
v 0.545587 -0.505002 -0.587665
v 0.552666 -0.492403 -0.588367
v 0.817315 0.228669 -0.207064
v 0.807073 0.216533 -0.351094
v 0.807426 0.228709 -0.351159
v 0.808913 0.228691 -0.338554
v 0.178256 -0.687156 -0.254492
v 0.163884 -0.690430 -0.255027
v 0.668393 -0.422943 -0.389556
v 0.817059 0.240881 -0.206992
v 0.205315 -0.698693 -0.314058
v 0.191644 -0.702216 -0.326236
v 0.191756 -0.687460 -0.265979
v 0.191587 -0.690643 -0.278194
v 0.205402 -0.685848 -0.265793
v 0.817125 0.228705 -0.219136
v 0.075049 0.958290 -0.364341
v 0.087438 0.956653 -0.364240
v 0.675807 -0.410424 -0.377034
v 0.165209 0.945605 -0.326531
v 0.151853 0.949131 -0.314230
v 0.165155 0.946505 -0.314287
v 0.698231 -0.361146 -0.364166
v 0.357549 -0.687786 -0.325479
v 0.368155 -0.684392 -0.325491
v 0.367996 -0.682268 -0.313343
v 0.357359 -0.685604 -0.313347
v 0.346262 -0.688422 -0.313372
v 0.346455 -0.690667 -0.325496
v 0.357734 -0.689639 -0.337972
v 0.368295 -0.686178 -0.337996
v 0.346672 -0.692601 -0.337961
v 0.730661 -0.266343 -0.377436
v 0.732622 -0.266256 -0.364371
v 0.666952 0.662478 -0.362349
v 0.685262 -0.397659 -0.265686
v 0.684592 -0.397643 -0.253909
v 0.679374 -0.410181 -0.265676
v 0.767259 -0.191017 -0.194628
v 0.762756 -0.204330 -0.194538
v 0.762587 -0.204336 -0.207271
v 0.758675 -0.190839 -0.313655
v 0.755232 -0.203971 -0.313589
v 0.753903 -0.204013 -0.325756
v 0.477191 -0.632878 -0.350432
v 0.458764 -0.642866 -0.350603
v 0.583163 0.742705 -0.363594
v 0.595564 0.732085 -0.363581
v 0.731950 -0.277957 -0.337993
v 0.726747 -0.289806 -0.351034
v 0.544679 -0.491753 -0.600563
v 0.777774 -0.137414 -0.266020
v 0.773078 -0.150779 -0.277924
v 0.776544 -0.137409 -0.277975
v 0.760665 -0.029381 -0.471594
v 0.494330 -0.590975 -0.107624
v 0.485363 -0.593472 -0.107554
v 0.485380 -0.596937 -0.118708
v 0.298557 0.907011 -0.363799
v 0.779346 0.470847 -0.363878
v 0.595614 0.733838 -0.351099
v 0.583217 0.744478 -0.351117
v 0.583272 0.746051 -0.338675
v 0.803155 0.354013 -0.363773
v 0.736328 0.087583 -0.577821
v 0.735062 0.074488 -0.577876
v 0.729768 0.074501 -0.590021
v 0.796304 0.049964 -0.363614
v 0.795145 0.037153 -0.363661
v 0.797317 0.062684 -0.363542
v 0.793803 0.024122 -0.363689
v 0.792277 0.010850 -0.363712
v 0.799061 0.088335 -0.363372
v 0.804342 0.340808 -0.363788
v 0.674281 -0.410488 -0.389637
v 0.696346 -0.373160 -0.313251
v 0.691064 -0.385429 -0.313232
v 0.696663 -0.361178 -0.377285
v 0.816938 0.240924 -0.219052
v 0.816848 0.228739 -0.230866
v 0.816727 0.240956 -0.230782
v 0.816466 0.228765 -0.242472
v 0.151902 0.947366 -0.338865
v 0.165197 0.943698 -0.351510
v 0.151859 0.946428 -0.351455
v 0.806344 0.353686 -0.338625
v 0.804871 0.367114 -0.338637
v 0.806219 0.366970 -0.326195
v 0.677105 -0.410360 -0.363973
v 0.678171 -0.410299 -0.350746
v 0.672191 -0.422670 -0.350666
v 0.804825 0.353869 -0.351183
v 0.761109 -0.190828 -0.289791
v 0.757463 -0.204034 -0.289800
v 0.756403 -0.203976 -0.301672
v 0.806849 0.327636 -0.351205
v 0.807475 0.314858 -0.351215
v 0.688761 0.087360 -0.674316
v 0.806442 0.253055 -0.363846
v 0.806160 0.240896 -0.363835
v 0.816408 0.240971 -0.242409
v 0.815985 0.228780 -0.254126
v 0.545949 0.781771 -0.230502
v 0.545958 0.781963 -0.242343
v 0.533184 0.791322 -0.230502
v 0.807989 0.253022 -0.351213
v 0.807734 0.240864 -0.351197
v 0.792809 -0.002632 -0.351123
v 0.802408 0.075362 -0.338532
v 0.799505 0.062675 -0.351023
v 0.800369 0.075427 -0.350974
v 0.798222 0.075445 -0.363455
v 0.798518 0.049959 -0.351052
v 0.797355 0.037121 -0.351068
v 0.796026 0.024076 -0.351077
v 0.805826 0.228741 -0.363817
v 0.760249 0.523408 -0.351127
v 0.766275 0.509915 -0.351160
v 0.545951 0.781927 -0.254129
v 0.533195 0.791473 -0.242333
v 0.743932 0.563711 -0.313539
v 0.742760 0.563812 -0.325681
v 0.479546 0.819630 -0.351231
v 0.493008 0.809414 -0.363754
v 0.493018 0.811035 -0.351230
v 0.050654 0.955917 -0.413528
v 0.335321 -0.697970 -0.363947
v 0.310562 -0.701532 -0.363963
v 0.297842 -0.702628 -0.363982
v 0.794501 0.010791 -0.351097
v 0.595670 0.735409 -0.338653
v 0.806850 0.127801 -0.326063
v 0.808972 0.141070 -0.313870
v 0.805107 0.127810 -0.338361
v 0.452206 0.834612 -0.363763
v 0.632265 0.700100 -0.350839
v 0.620160 0.711628 -0.350977
v 0.620218 0.713190 -0.338510
v 0.607930 0.722873 -0.351059
v 0.607989 0.724457 -0.338603
v 0.258851 -0.702939 -0.351223
v 0.245587 -0.703422 -0.351245
v 0.570666 0.752978 -0.363609
v 0.558097 0.764653 -0.351158
v 0.164434 -0.708790 -0.351722
v 0.150873 -0.709904 -0.351866
v 0.570718 0.754741 -0.351135
v 0.335038 -0.695034 -0.337989
v 0.583406 0.748670 -0.314065
v 0.595819 0.737998 -0.314044
v 0.595737 0.736798 -0.326296
v 0.357912 -0.691194 -0.350855
v 0.368430 -0.687699 -0.350851
v 0.346878 -0.694216 -0.350844
v 0.323107 -0.699995 -0.363950
v 0.335206 -0.696680 -0.350857
v 0.323022 -0.698627 -0.350900
v 0.310510 -0.700090 -0.350967
v 0.613701 -0.515068 -0.350508
v 0.596509 -0.535685 -0.350619
v 0.448898 -0.645613 -0.325314
v 0.439089 -0.650727 -0.325280
v 0.439268 -0.652072 -0.337741
v 0.429064 -0.655996 -0.325268
v 0.429226 -0.657412 -0.337713
v 0.378618 -0.683769 -0.350815
v 0.297805 -0.701142 -0.351045
v 0.629999 -0.493419 -0.350541
v 0.621986 -0.504390 -0.350512
v 0.285006 -0.703394 -0.364013
v 0.605192 -0.525481 -0.350548
v 0.495195 -0.622704 -0.350339
v 0.468058 -0.637858 -0.350524
v 0.449240 -0.647971 -0.350651
v 0.541056 -0.591375 -0.350330
v 0.531633 -0.598750 -0.350294
v 0.522344 -0.605475 -0.350285
v 0.513206 -0.611607 -0.350319
v 0.597887 -0.535783 -0.337562
v 0.607656 -0.525591 -0.324978
v 0.598914 -0.535892 -0.324990
v 0.504170 -0.617327 -0.350328
v 0.536204 -0.490669 -0.613294
v 0.528613 -0.488186 -0.625719
v 0.753757 -0.191017 -0.351632
v 0.734309 -0.266165 -0.351057
v 0.653393 -0.458923 -0.337617
v 0.646272 -0.470635 -0.337620
v 0.645261 -0.470702 -0.350529
v 0.638867 -0.482116 -0.337617
v 0.637768 -0.482184 -0.350543
v 0.631205 -0.493356 -0.337581
v 0.730652 -0.278027 -0.351035
v 0.729029 -0.278107 -0.364351
v 0.807330 0.179540 -0.338315
v 0.805679 0.179536 -0.350867
v 0.807804 0.191982 -0.338341
v 0.678972 -0.410244 -0.337766
v 0.177944 -0.705566 -0.338727
v 0.806195 0.191988 -0.350930
v 0.206554 -0.672022 -0.194148
v 0.193186 -0.676587 -0.207047
v 0.206437 -0.673425 -0.206945
v 0.806656 0.204305 -0.351013
v 0.808227 0.204293 -0.338398
v 0.808590 0.216515 -0.338481
v 0.177494 -0.698302 -0.303104
v 0.177482 -0.695542 -0.290945
v 0.163166 -0.700073 -0.303919
v 0.193047 -0.678047 -0.219365
v 0.206232 -0.675192 -0.219091
v 0.809417 0.253001 -0.338631
v 0.809188 0.240845 -0.338607
v 0.205276 -0.706939 -0.364254
v 0.808141 0.265217 -0.351221
v 0.809550 0.265192 -0.338653
v 0.163073 -0.697699 -0.291339
v 0.808193 0.277473 -0.351221
v 0.809593 0.277440 -0.338660
v 0.808125 0.289813 -0.351217
v 0.807905 0.302260 -0.351214
v 0.809310 0.302186 -0.338655
v 0.809525 0.289764 -0.338658
v 0.808896 0.314742 -0.338661
v 0.271975 -0.702441 -0.351185
v 0.271937 -0.700664 -0.338428
v 0.258831 -0.701171 -0.338442
v 0.284962 -0.701889 -0.351121
v 0.284913 -0.700095 -0.338371
v 0.297750 -0.699358 -0.338283
v 0.805984 0.340640 -0.351190
v 0.807466 0.340445 -0.338636
v 0.808294 0.327473 -0.338654
v 0.310427 -0.698324 -0.338183
v 0.803342 0.367236 -0.351187
v 0.378528 -0.682274 -0.337989
v 0.799600 0.393905 -0.351178
v 0.797341 0.407051 -0.351169
v 0.798960 0.407047 -0.338623
v 0.801172 0.393883 -0.338638
v 0.388662 -0.679396 -0.350764
v 0.388608 -0.677949 -0.337946
v 0.398724 -0.674623 -0.350702
v 0.398673 -0.673226 -0.337871
v 0.765049 -0.190977 -0.242552
v 0.760207 -0.204290 -0.254245
v 0.764175 -0.190955 -0.254187
v 0.759359 -0.204213 -0.266017
v 0.763220 -0.190911 -0.265975
v 0.758445 -0.204118 -0.277899
v 0.794807 0.420023 -0.351159
v 0.791963 0.432818 -0.351148
v 0.793617 0.432761 -0.338586
v 0.796440 0.419996 -0.338609
v 0.788801 0.445488 -0.351141
v 0.790471 0.445402 -0.338556
v 0.429396 -0.658620 -0.350649
v 0.785241 0.458104 -0.351144
v 0.786919 0.458005 -0.338531
v 0.439451 -0.653221 -0.350658
v 0.782937 0.470672 -0.338510
v 0.781269 0.470766 -0.351157
v 0.449072 -0.646884 -0.337764
v 0.775227 -0.137365 -0.289957
v 0.770416 -0.150802 -0.301876
v 0.773817 -0.137308 -0.301949
v 0.771790 -0.150797 -0.289896
v 0.772296 -0.137263 -0.314031
v 0.768928 -0.150803 -0.313957
v 0.773469 0.496548 -0.338475
v 0.776787 0.483582 -0.351173
v 0.771788 0.496625 -0.351177
v 0.767971 0.509832 -0.338437
v 0.458479 -0.640652 -0.325328
v 0.504240 -0.616718 -0.337357
v 0.753781 0.536996 -0.351076
v 0.755503 0.536891 -0.338313
v 0.761975 0.523310 -0.338381
v 0.746915 0.550556 -0.351008
v 0.748622 0.550458 -0.338224
v 0.513318 -0.611104 -0.337334
v 0.522514 -0.605081 -0.337273
v 0.531896 -0.598462 -0.337266
v 0.708307 0.616282 -0.337548
v 0.715946 0.603393 -0.350502
v 0.706761 0.616409 -0.350299
v 0.791039 -0.029308 -0.338712
v 0.793047 -0.016054 -0.338670
v 0.794970 -0.016042 -0.326360
v 0.699570 0.626502 -0.181274
v 0.709193 0.614759 -0.194097
v 0.699988 0.627225 -0.194077
v 0.710491 0.615533 -0.218764
v 0.700935 0.628308 -0.218707
v 0.700448 0.627818 -0.206565
v 0.541452 -0.591190 -0.337258
v 0.788875 -0.042420 -0.338756
v 0.792959 -0.029264 -0.326393
v 0.550556 -0.583314 -0.350404
v 0.551130 -0.583219 -0.337282
v 0.790792 -0.042366 -0.326424
v 0.788957 -0.029347 -0.351201
v 0.786787 -0.042473 -0.351259
v 0.415067 -0.137960 -0.971003
v 0.790961 -0.016054 -0.351156
v 0.805970 -0.002848 -0.242549
v 0.806650 -0.002848 -0.230532
v 0.804112 -0.016024 -0.242531
v 0.696989 0.629381 -0.349807
v 0.686933 0.641840 -0.348994
v 0.688213 0.641826 -0.337293
v 0.698540 0.629152 -0.337455
v 0.804812 -0.016008 -0.230512
v 0.803257 -0.016025 -0.254472
v 0.717478 0.603353 -0.337587
v 0.709863 0.615167 -0.206604
v 0.589905 -0.545987 -0.324985
v 0.580638 -0.555846 -0.324958
v 0.571109 -0.565386 -0.324936
v 0.799433 0.037051 -0.338569
v 0.798106 0.023998 -0.338579
v 0.801570 0.062615 -0.338550
v 0.800581 0.049892 -0.338563
v 0.806079 0.075104 -0.314074
v 0.805249 0.062367 -0.314085
v 0.803482 0.062507 -0.326230
v 0.655763 0.676380 -0.350278
v 0.644158 0.688291 -0.350619
v 0.644248 0.689873 -0.338133
v 0.655858 0.677951 -0.337816
v 0.804320 0.075249 -0.326215
v 0.803161 0.088253 -0.338492
v 0.652454 -0.458988 -0.350525
v 0.801906 0.101370 -0.350847
v 0.802597 0.114570 -0.350805
v 0.804501 0.114542 -0.338391
v 0.803862 0.101319 -0.338435
v 0.806299 0.114494 -0.326100
v 0.758284 0.523474 -0.364002
v 0.741359 0.563911 -0.338119
v 0.739677 0.563982 -0.350931
v 0.026647 0.967791 -0.194240
v 0.062939 0.960536 -0.351561
v 0.062991 0.961318 -0.338828
v 0.665886 -0.434935 -0.350604
v 0.803257 0.127815 -0.350786
v 0.087539 0.957537 -0.351401
v 0.075208 0.959955 -0.338735
v 0.087602 0.958345 -0.338686
v 0.075145 0.959166 -0.351467
v 0.673009 -0.422607 -0.337699
v 0.138676 0.949016 -0.351399
v 0.125681 0.951396 -0.351375
v 0.125723 0.952289 -0.338723
v 0.138714 0.949941 -0.338760
v 0.178645 0.940859 -0.351546
v 0.178652 0.941861 -0.338981
v 0.127934 -0.708668 -0.340827
v 0.128954 -0.707171 -0.328884
v 0.127257 -0.710638 -0.352458
v 0.138175 -0.710535 -0.352064
v 0.137954 -0.708459 -0.339574
v 0.150218 -0.707729 -0.338940
v 0.245990 0.924516 -0.351443
v 0.232671 0.928074 -0.351507
v 0.232617 0.929127 -0.338952
v 0.245947 0.925570 -0.338891
v 0.272326 0.916799 -0.351305
v 0.272339 0.917841 -0.338776
v 0.259188 0.920746 -0.351378
v 0.259168 0.921796 -0.338841
v 0.465926 0.828001 -0.351226
v 0.465930 0.829420 -0.338736
v 0.479575 0.821087 -0.338744
v 0.519492 0.793134 -0.351212
v 0.506333 0.802198 -0.351224
v 0.506391 0.803695 -0.338753
v 0.519554 0.794644 -0.338753
v 0.532501 0.783855 -0.351195
v 0.532564 0.785383 -0.338747
v 0.545362 0.774352 -0.351178
v 0.545424 0.775898 -0.338738
v 0.533184 0.791403 -0.254105
v 0.558158 0.766223 -0.338720
v 0.339328 0.893587 -0.338545
v 0.353270 0.887658 -0.338526
v 0.353204 0.886609 -0.351040
v 0.367363 0.880209 -0.351047
v 0.410093 0.859200 -0.351142
v 0.395873 0.866456 -0.351104
v 0.395848 0.867694 -0.338611
v 0.410057 0.860485 -0.338652
v 0.381611 0.873468 -0.351071
v 0.381608 0.874646 -0.338573
v 0.424232 0.851732 -0.351175
v 0.424195 0.853060 -0.338682
v 0.312063 0.904325 -0.338616
v 0.632342 0.701695 -0.338354
v 0.583334 0.747448 -0.326318
v 0.570773 0.756303 -0.338696
v 0.165091 -0.712253 -0.390045
v 0.148416 -0.693818 -0.256535
v 0.812784 0.179706 -0.289809
v 0.812494 0.167155 -0.289866
v 0.811224 0.167066 -0.301768
v 0.165471 -0.704648 -0.471642
v 0.163350 -0.702348 -0.315423
v 0.112878 0.954473 -0.338701
v 0.112883 0.955272 -0.326246
v 0.125722 0.953123 -0.326282
v 0.138710 0.950814 -0.326329
v 0.808853 0.179557 -0.325943
v 0.808389 0.166943 -0.325962
v 0.809290 0.191996 -0.325932
v 0.151900 0.948263 -0.326457
v 0.165223 0.944674 -0.338938
v 0.809675 0.204298 -0.325956
v 0.178623 0.942827 -0.326563
v 0.192119 0.939881 -0.326585
v 0.205545 -0.682677 -0.253910
v 0.192026 -0.684598 -0.254143
v 0.165403 -0.709936 -0.436770
v 0.810288 0.228687 -0.326086
v 0.810002 0.216516 -0.326018
v 0.815999 0.240971 -0.254089
v 0.815415 0.228791 -0.265880
v 0.815500 0.240963 -0.265865
v 0.232283 -0.699979 -0.325958
v 0.125454 0.955467 -0.290068
v 0.138571 0.952475 -0.302061
v 0.125584 0.954703 -0.302009
v 0.810724 0.252992 -0.326183
v 0.810526 0.240838 -0.326148
v 0.232369 -0.687611 -0.277686
v 0.245687 -0.687255 -0.277656
v 0.245667 -0.683522 -0.265606
v 0.810838 0.265179 -0.326215
v 0.810870 0.277422 -0.326229
v 0.271916 -0.698570 -0.325913
v 0.258834 -0.699071 -0.325912
v 0.284869 -0.697985 -0.325882
v 0.810584 0.302135 -0.326228
v 0.810797 0.289736 -0.326230
v 0.297691 -0.697267 -0.325808
v 0.810186 0.314643 -0.326232
v 0.310343 -0.696269 -0.325719
v 0.272354 0.918797 -0.326391
v 0.285540 0.914571 -0.326341
v 0.808774 0.340239 -0.326212
v 0.809589 0.327316 -0.326230
v 0.259157 0.922766 -0.326445
v 0.807693 0.353471 -0.326186
v 0.310142 -0.650670 -0.167343
v 0.322342 -0.649017 -0.167347
v 0.322704 -0.645142 -0.154190
v 0.452145 0.837526 -0.338724
v 0.452161 0.838794 -0.326324
v 0.465972 0.830716 -0.326335
v 0.801598 0.380612 -0.351185
v 0.357187 -0.683077 -0.301388
v 0.367844 -0.679820 -0.301372
v 0.367737 -0.677081 -0.289420
v 0.346110 -0.685844 -0.301406
v 0.357093 -0.680271 -0.289437
v 0.398613 -0.671589 -0.325431
v 0.388538 -0.676243 -0.325489
v 0.479634 0.822391 -0.326348
v 0.800297 0.407034 -0.326190
v 0.802497 0.393857 -0.326204
v 0.545922 0.781668 -0.265943
v 0.519641 0.796000 -0.326371
v 0.532649 0.786755 -0.326371
v 0.799254 0.420149 -0.218183
v 0.802108 0.407062 -0.218268
v 0.802826 0.407049 -0.230292
v 0.533142 0.791113 -0.265912
v 0.545869 0.781194 -0.277834
v 0.795034 0.432718 -0.326145
v 0.545503 0.777287 -0.326369
v 0.558230 0.767626 -0.326355
v 0.797815 0.419977 -0.326172
v 0.791905 0.445324 -0.326112
v 0.788369 0.457902 -0.326078
v 0.495222 -0.621168 -0.325074
v 0.778457 0.483500 -0.338496
v 0.774952 0.496436 -0.325978
v 0.779934 0.483386 -0.326009
v 0.504265 -0.615984 -0.325034
v 0.353331 0.889433 -0.313944
v 0.367380 0.883278 -0.313925
v 0.367397 0.882341 -0.326169
v 0.666848 0.664545 -0.349717
v 0.513371 -0.610502 -0.324982
v 0.769444 0.509722 -0.325944
v 0.762503 0.523386 -0.205796
v 0.768517 0.510049 -0.205777
v 0.769715 0.509905 -0.218099
v 0.763696 0.523248 -0.218130
v 0.522622 -0.604567 -0.324959
v 0.353314 0.888588 -0.326169
v 0.532072 -0.598061 -0.324949
v 0.541726 -0.590897 -0.324937
v 0.792981 0.420068 -0.363734
v 0.381588 0.875759 -0.326188
v 0.395820 0.868840 -0.326227
v 0.551529 -0.583035 -0.324924
v 0.750076 0.550339 -0.325764
v 0.756974 0.536767 -0.325838
v 0.410026 0.861661 -0.326264
v 0.424173 0.854274 -0.326287
v 0.561371 -0.574495 -0.324922
v 0.438308 0.842539 -0.363747
v 0.709500 0.616287 -0.325204
v 0.718661 0.603356 -0.325236
v 0.800023 0.420169 -0.230222
v 0.438255 0.844030 -0.351201
v 0.298773 0.910092 -0.326280
v 0.677096 0.653266 -0.348947
v 0.667009 0.666037 -0.337433
v 0.677711 0.654091 -0.337207
v 0.312134 0.905241 -0.326242
v 0.701162 0.629299 -0.301360
v 0.711120 0.616371 -0.301377
v 0.710351 0.616328 -0.313245
v 0.667460 0.666890 -0.325391
v 0.628643 -0.493937 -0.230926
v 0.621229 -0.505101 -0.230891
v 0.623448 -0.505167 -0.242526
v 0.367314 0.878990 -0.363659
v 0.655307 0.659003 -0.434443
v 0.655771 0.654865 -0.445570
v 0.644419 0.691135 -0.325810
v 0.656101 0.679082 -0.325588
v 0.630823 -0.493938 -0.242499
v 0.639730 -0.482082 -0.325057
v 0.632156 -0.493329 -0.325014
v 0.149741 -0.705821 -0.327214
v 0.137988 -0.706759 -0.328206
v 0.647047 -0.470600 -0.325077
v 0.625954 -0.493915 -0.219067
v 0.063008 0.962022 -0.326336
v 0.075233 0.960667 -0.326245
v 0.087625 0.959078 -0.326205
v 0.620314 0.714539 -0.326149
v 0.632466 0.703006 -0.325999
v 0.808486 0.127788 -0.313926
v 0.608066 0.725830 -0.326242
v 0.570837 0.757705 -0.326336
v 0.673575 -0.422563 -0.325187
v 0.667323 -0.434829 -0.325164
v 0.679534 -0.410201 -0.325242
v 0.482360 -0.421759 -0.744766
v 0.701044 -0.361024 -0.325304
v 0.705258 -0.348996 -0.230740
v 0.699885 -0.360974 -0.230794
v 0.700655 -0.360965 -0.242284
v 0.732924 -0.277908 -0.325521
v 0.713342 -0.266663 -0.448358
v 0.717063 -0.266633 -0.436835
v 0.720401 -0.266594 -0.425328
v 0.723372 -0.266543 -0.413757
v 0.750564 -0.216890 -0.325682
v 0.757248 -0.190890 -0.325898
v 0.773923 -0.123450 -0.326380
v 0.805125 -0.002830 -0.254486
v 0.802248 -0.016016 -0.266381
v 0.801090 -0.016005 -0.278290
v 0.804120 -0.002802 -0.266391
v 0.802962 -0.002775 -0.278293
v 0.753294 -0.029401 -0.495079
v 0.796585 0.010721 -0.338604
v 0.800028 0.023904 -0.326265
v 0.798511 0.010651 -0.326295
v 0.807701 0.074939 -0.302077
v 0.802503 0.049788 -0.326237
v 0.801355 0.036948 -0.326248
v 0.801163 0.088315 -0.350911
v 0.805045 0.088145 -0.326191
v 0.805703 0.101235 -0.326145
v 0.810267 0.179597 -0.313755
v 0.809859 0.166996 -0.313785
v 0.178250 -0.709226 -0.364539
v 0.810649 0.192018 -0.313733
v 0.810994 0.204315 -0.313730
v 0.163630 -0.704533 -0.326732
v 0.164017 -0.706687 -0.338853
v 0.816531 0.204307 -0.242649
v 0.816515 0.216535 -0.242551
v 0.816957 0.216509 -0.230964
v 0.817049 0.204288 -0.231066
v 0.815911 0.204329 -0.254273
v 0.218885 -0.697965 -0.313887
v 0.811292 0.216530 -0.313756
v 0.232323 -0.697418 -0.313789
v 0.685582 -0.397780 -0.313189
v 0.679867 -0.410171 -0.313138
v 0.814644 0.228777 -0.277768
v 0.814781 0.240926 -0.277768
v 0.811921 0.252991 -0.313896
v 0.812011 0.265174 -0.313935
v 0.701440 -0.360997 -0.313253
v 0.812024 0.277417 -0.313959
v 0.271913 -0.696139 -0.313668
v 0.258843 -0.696588 -0.313696
v 0.284850 -0.695579 -0.313636
v 0.701196 -0.360955 -0.253886
v 0.706335 -0.348960 -0.253872
v 0.701543 -0.360949 -0.265666
v 0.706605 -0.348940 -0.265655
v 0.811732 0.302118 -0.313964
v 0.811945 0.289730 -0.313965
v 0.711217 -0.336959 -0.313281
v 0.706384 -0.348936 -0.313257
v 0.310480 -0.647010 -0.154162
v 0.310272 -0.693890 -0.313528
v 0.297646 -0.694854 -0.313590
v 0.811332 0.314592 -0.313968
v 0.323117 -0.641218 -0.141708
v 0.800558 0.420189 -0.242106
v 0.803312 0.407069 -0.242154
v 0.803566 0.407109 -0.253954
v 0.720598 -0.313220 -0.313371
v 0.715957 -0.325056 -0.313322
v 0.809924 0.340039 -0.313942
v 0.810733 0.327196 -0.313964
v 0.808853 0.353240 -0.313908
v 0.725118 -0.301435 -0.313419
v 0.807367 0.366809 -0.313904
v 0.334854 -0.693058 -0.325535
v 0.334685 -0.690747 -0.313411
v 0.733617 -0.277883 -0.313521
v 0.729461 -0.289672 -0.313477
v 0.378087 -0.673421 -0.289398
v 0.378201 -0.676138 -0.301359
v 0.388277 -0.669338 -0.289379
v 0.388367 -0.671972 -0.301353
v 0.739680 -0.266185 -0.230800
v 0.735086 -0.277964 -0.242409
v 0.398271 -0.652482 -0.241883
v 0.388110 -0.656384 -0.241891
v 0.388131 -0.659886 -0.253602
v 0.377874 -0.659977 -0.241907
v 0.377916 -0.663596 -0.253628
v 0.398549 -0.669650 -0.313323
v 0.801405 0.407042 -0.313892
v 0.803615 0.393841 -0.313902
v 0.748351 -0.229491 -0.313560
v 0.744868 -0.241865 -0.313560
v 0.800864 0.420195 -0.253928
v 0.803575 0.407131 -0.265778
v 0.800948 0.420175 -0.265769
v 0.766977 -0.191005 -0.207310
v 0.796176 0.432694 -0.313862
v 0.798935 0.419980 -0.313880
v 0.793066 0.445265 -0.313841
v 0.428925 -0.654340 -0.313224
v 0.789562 0.457811 -0.313813
v 0.785606 0.470447 -0.313782
v 0.438922 -0.649169 -0.313231
v 0.448734 -0.644143 -0.313252
v 0.784395 0.470560 -0.326042
v 0.776169 0.496319 -0.313725
v 0.458327 -0.639273 -0.313282
v 0.781149 0.483267 -0.313752
v 0.770658 0.509606 -0.313702
v 0.476976 -0.629804 -0.313274
v 0.467732 -0.634515 -0.313289
v 0.771574 0.509612 -0.242165
v 0.770731 0.509758 -0.230212
v 0.772196 0.509486 -0.254033
v 0.765549 0.522997 -0.242191
v 0.775618 -0.123494 -0.314110
v 0.778893 -0.109574 -0.314157
v 0.495179 -0.620186 -0.313210
v 0.486107 -0.625058 -0.313241
v 0.772573 0.509395 -0.265884
v 0.766162 0.522905 -0.254049
v 0.772326 0.509395 -0.289671
v 0.771650 0.509486 -0.301634
v 0.766267 0.522882 -0.289673
v 0.504246 -0.615143 -0.313162
v 0.763445 0.523193 -0.325896
v 0.758175 0.536644 -0.313638
v 0.764664 0.523073 -0.313670
v 0.513389 -0.609749 -0.313143
v 0.522675 -0.603938 -0.313120
v 0.795555 0.407082 -0.363731
v 0.797860 0.393939 -0.363736
v 0.532175 -0.597559 -0.313104
v 0.787666 -0.068596 -0.314262
v 0.541899 -0.590526 -0.313089
v 0.551787 -0.582837 -0.313059
v 0.699639 0.629158 -0.325247
v 0.561744 -0.574410 -0.313028
v 0.678487 0.654519 -0.325295
v 0.792541 -0.042323 -0.314253
v 0.790193 -0.055407 -0.314265
v 0.794715 -0.029222 -0.314236
v 0.796729 -0.016022 -0.314213
v 0.581243 -0.555930 -0.312948
v 0.571606 -0.565400 -0.312987
v 0.665632 0.633532 -0.468946
v 0.654177 0.647670 -0.468244
v 0.590597 -0.546116 -0.312919
v 0.798336 -0.016007 -0.302180
v 0.801655 -0.002753 -0.290212
v 0.799785 -0.016000 -0.290217
v 0.800193 -0.002738 -0.302166
v 0.798580 -0.002725 -0.314188
v 0.599653 -0.536027 -0.312900
v 0.668001 0.667400 -0.313428
v 0.655736 0.650392 -0.457213
v 0.655817 0.661518 -0.423546
v 0.667935 0.648176 -0.423808
v 0.666620 0.646355 -0.434775
v 0.608427 -0.525706 -0.312875
v 0.801790 0.023807 -0.314133
v 0.800272 0.010589 -0.314161
v 0.616900 -0.515157 -0.312854
v 0.644677 0.692060 -0.313661
v 0.656470 0.679823 -0.313532
v 0.803126 0.036835 -0.314109
v 0.804271 0.049658 -0.314095
v 0.625060 -0.504378 -0.312841
v 0.806801 0.087995 -0.314048
v 0.624881 -0.505132 -0.254097
v 0.632460 -0.493923 -0.254035
v 0.766528 0.522849 -0.265893
v 0.625731 -0.505032 -0.265771
v 0.625848 -0.504793 -0.277549
v 0.633505 -0.493666 -0.277516
v 0.633279 -0.493831 -0.265732
v 0.640357 -0.482092 -0.312894
v 0.632871 -0.493355 -0.312857
v 0.807987 0.114422 -0.313966
v 0.807428 0.101115 -0.314012
v 0.647592 -0.470608 -0.312918
v 0.673906 -0.422541 -0.313086
v 0.719669 0.603369 -0.313257
v 0.075222 0.961314 -0.313991
v 0.112838 0.956037 -0.314008
v 0.125675 0.953924 -0.314058
v 0.050902 0.963787 -0.314207
v 0.138662 0.951654 -0.314112
v 0.087608 0.959749 -0.313963
v 0.178568 0.943733 -0.314315
v 0.192060 0.940792 -0.314328
v 0.205580 0.937689 -0.314325
v 0.219077 0.934426 -0.314310
v 0.219133 0.933505 -0.326580
v 0.014748 0.968369 -0.219074
v 0.026632 0.967937 -0.230859
v 0.137808 -0.705009 -0.317780
v 0.130511 -0.704875 -0.318868
v 0.149563 -0.703825 -0.316557
v 0.026805 0.967009 -0.278095
v 0.026726 0.967408 -0.265995
v 0.272367 0.919668 -0.314154
v 0.285571 0.915423 -0.314108
v 0.026661 0.967701 -0.254147
v 0.583487 0.749707 -0.301909
v 0.570986 0.760001 -0.301916
v 0.571063 0.760878 -0.289841
v 0.452204 0.839922 -0.314027
v 0.532969 0.789905 -0.289800
v 0.545787 0.780483 -0.289824
v 0.545693 0.779592 -0.301908
v 0.506476 0.805036 -0.326365
v 0.506585 0.806223 -0.314068
v 0.519749 0.797200 -0.314079
v 0.367393 0.881317 -0.338541
v 0.381560 0.876743 -0.313933
v 0.395789 0.869871 -0.313956
v 0.410007 0.862747 -0.313976
v 0.424169 0.855373 -0.313995
v 0.466046 0.831874 -0.314034
v 0.620448 0.715641 -0.313911
v 0.632637 0.704006 -0.313795
v 0.608169 0.726992 -0.313994
v 0.811575 0.179648 -0.301727
v 0.148496 -0.696729 -0.279121
v 0.667704 -0.434824 -0.313034
v 0.245687 -0.690819 -0.289716
v 0.232366 -0.691179 -0.289793
v 0.232349 -0.694472 -0.301802
v 0.245672 -0.694086 -0.301717
v 0.701706 -0.360959 -0.277585
v 0.219239 0.931479 -0.351551
v 0.219188 0.932524 -0.338997
v 0.151770 0.949968 -0.302147
v 0.165069 0.947375 -0.302174
v 0.752861 -0.216901 -0.301679
v 0.746425 -0.241979 -0.289880
v 0.742602 -0.254103 -0.289886
v 0.742016 -0.254051 -0.301732
v 0.749310 -0.229539 -0.301699
v 0.753812 -0.216977 -0.289825
v 0.750144 -0.229626 -0.289857
v 0.745713 -0.241906 -0.301720
v 0.765539 -0.164211 -0.313855
v 0.532859 0.789023 -0.301895
v 0.545595 0.778521 -0.314090
v 0.558312 0.768871 -0.314084
v 0.485944 -0.622426 -0.289641
v 0.476787 -0.626915 -0.289585
v 0.476872 -0.628448 -0.301459
v 0.532748 0.787967 -0.314087
v 0.467528 -0.631375 -0.289517
v 0.467614 -0.633044 -0.301424
v 0.458121 -0.635882 -0.289447
v 0.458202 -0.637689 -0.301381
v 0.298817 0.910926 -0.314051
v 0.312181 0.906067 -0.314013
v 0.689224 0.641929 -0.325279
v 0.690048 0.642061 -0.313309
v 0.112838 0.945755 0.063112
v 0.125776 0.943922 0.063104
v 0.125778 0.945665 0.049393
v 0.669044 0.667891 -0.289499
v 0.680399 0.655105 -0.289449
v 0.679861 0.654994 -0.301426
v 0.690754 0.642178 -0.301381
v 0.796824 -0.002706 -0.326325
v 0.000000 0.933984 0.205912
v 0.014649 0.933648 0.206114
v 0.000000 0.967987 -0.278510
v 0.148912 -0.699827 -0.292026
v 0.139383 -0.700799 -0.292030
v 0.137138 -0.703476 -0.305268
v 0.311850 0.902211 -0.363756
v 0.192375 -0.682085 -0.242617
v 0.205983 -0.677348 -0.230786
v 0.192748 -0.679883 -0.231142
v 0.138446 0.953276 -0.290104
v 0.151658 0.950783 -0.290147
v 0.147432 -0.695613 -0.267324
v 0.759945 -0.190817 -0.301688
v 0.725469 -0.301420 -0.301584
v 0.729878 -0.289662 -0.301640
v 0.741294 -0.254027 -0.313556
v 0.716239 -0.325041 -0.301469
v 0.720912 -0.313202 -0.301525
v 0.218898 -0.695007 -0.301940
v 0.112746 0.956776 -0.301952
v 0.112611 0.957496 -0.290015
v 0.751795 -0.216867 -0.313563
v 0.245644 -0.696987 -0.313731
v 0.245613 -0.699504 -0.325932
v 0.219283 0.930365 -0.364182
v 0.706728 -0.348920 -0.289517
v 0.701736 -0.360970 -0.289511
v 0.701656 -0.360980 -0.301384
v 0.706620 -0.348923 -0.301396
v 0.647893 -0.470655 -0.301034
v 0.640719 -0.482139 -0.301021
v 0.149121 -0.701875 -0.304553
v 0.205745 -0.679836 -0.242306
v 0.164971 0.948190 -0.290152
v 0.725718 -0.301472 -0.242253
v 0.720908 -0.313277 -0.242215
v 0.721095 -0.313252 -0.253893
v 0.725833 -0.301455 -0.253955
v 0.721182 -0.313225 -0.265712
v 0.633280 -0.493410 -0.301015
v 0.191519 -0.696859 -0.302528
v 0.448606 -0.642448 -0.301340
v 0.438803 -0.647363 -0.301312
v 0.428826 -0.652416 -0.301303
v 0.205299 -0.695777 -0.302166
v 0.766972 -0.164172 -0.301798
v 0.777170 -0.123556 -0.302022
v 0.504208 -0.614128 -0.301455
v 0.495116 -0.619075 -0.301470
v 0.486026 -0.623829 -0.301476
v 0.409999 0.863717 -0.301781
v 0.448533 -0.640507 -0.289389
v 0.732808 -0.277914 -0.180749
v 0.733796 -0.277925 -0.193954
v 0.737999 -0.266082 -0.180741
v 0.738820 -0.266113 -0.193971
v 0.014595 0.931648 0.218618
v 0.014612 0.916270 0.295076
v 0.734114 -0.277880 -0.301689
v 0.711474 -0.336946 -0.301423
v 0.398481 -0.667436 -0.301346
v 0.625503 -0.504455 -0.301024
v 0.617377 -0.515272 -0.301047
v 0.608922 -0.525854 -0.301078
v 0.205515 0.938553 -0.302183
v 0.219022 0.935286 -0.302170
v 0.600143 -0.536185 -0.301119
v 0.591054 -0.546248 -0.301169
v 0.075170 0.961922 -0.301896
v 0.532169 -0.596376 -0.289648
v 0.522634 -0.602405 -0.289666
v 0.522668 -0.603235 -0.301419
v 0.581641 -0.555998 -0.301228
v 0.551947 -0.582549 -0.301358
v 0.541975 -0.590135 -0.301376
v 0.532194 -0.597022 -0.301398
v 0.810450 0.141111 -0.301877
v 0.810016 0.127769 -0.301938
v 0.513369 -0.608880 -0.301437
v 0.815183 0.204349 -0.265996
v 0.815960 0.216558 -0.254185
v 0.466145 0.832877 -0.301826
v 0.479846 0.824572 -0.301837
v 0.479728 0.823560 -0.314046
v 0.814305 0.204362 -0.277831
v 0.815294 0.216577 -0.265932
v 0.812696 0.228720 -0.301687
v 0.812464 0.216553 -0.301672
v 0.811905 0.192052 -0.301692
v 0.334565 -0.688104 -0.301427
v 0.797756 -0.029175 -0.290221
v 0.796310 -0.029191 -0.302194
v 0.087541 0.960391 -0.301887
v 0.353329 0.890197 -0.301819
v 0.809561 0.114326 -0.301982
v 0.424188 0.856363 -0.301792
v 0.571930 -0.565377 -0.301287
v 0.679236 0.654805 -0.313357
v 0.381521 0.877668 -0.301763
v 0.808407 0.087836 -0.302060
v 0.806867 0.062217 -0.302089
v 0.805887 0.049524 -0.302099
v 0.804739 0.036721 -0.302112
v 0.561985 -0.574271 -0.301332
v 0.395761 0.870832 -0.301770
v 0.803406 0.023724 -0.302130
v 0.801884 0.010540 -0.302149
v 0.668540 0.667713 -0.301479
v 0.700454 0.629226 -0.313267
v 0.617039 -0.516128 -0.254150
v 0.608915 -0.526788 -0.254194
v 0.609472 -0.526650 -0.265880
v 0.794900 -0.002675 -0.338633
v 0.794127 -0.042296 -0.302202
v 0.791782 -0.055394 -0.302203
v 0.595919 0.739004 -0.301887
v 0.780469 -0.109624 -0.302077
v 0.799574 -0.055492 -0.206067
v 0.796662 -0.068808 -0.218391
v 0.799079 -0.055470 -0.218361
v 0.789254 -0.068600 -0.302191
v 0.786542 -0.082011 -0.302162
v 0.620613 0.716483 -0.301773
v 0.608296 0.727921 -0.301841
v 0.632856 0.704737 -0.301692
v 0.809028 0.100966 -0.302026
v 0.452281 0.840927 -0.301819
v 0.506713 0.807253 -0.301862
v 0.519872 0.798244 -0.301878
v 0.786561 0.470352 -0.301680
v 0.790503 0.457748 -0.301693
v 0.759100 0.536539 -0.301616
v 0.765619 0.522964 -0.301625
v 0.744817 0.563615 -0.301567
v 0.720499 0.603377 -0.301425
v 0.772633 0.509362 -0.277760
v 0.777149 0.496198 -0.301648
v 0.782116 0.483154 -0.301664
v 0.793959 0.445242 -0.301706
v 0.797050 0.432705 -0.301711
v 0.799818 0.420017 -0.301713
v 0.800437 0.420072 -0.289650
v 0.802943 0.407111 -0.289650
v 0.802285 0.407071 -0.301720
v 0.804522 0.393832 -0.301726
v 0.808344 0.366623 -0.301744
v 0.809845 0.353009 -0.301767
v 0.810917 0.339888 -0.301811
v 0.811744 0.327142 -0.301840
v 0.812346 0.314603 -0.301852
v 0.812751 0.302139 -0.301852
v 0.777700 0.496265 -0.254011
v 0.778080 0.496145 -0.265871
v 0.813089 0.265169 -0.301797
v 0.813025 0.252995 -0.301755
v 0.759751 0.536459 -0.289672
v 0.759080 0.536479 -0.242217
v 0.813903 0.240887 -0.289708
v 0.813727 0.228749 -0.289698
v 0.570911 0.758950 -0.314075
v 0.558394 0.769935 -0.301916
v 0.752156 0.550113 -0.301598
v 0.751252 0.550218 -0.313597
v 0.285585 0.916230 -0.301989
v 0.298842 0.911675 -0.301945
v 0.322072 -0.652888 -0.180692
v 0.309870 -0.654383 -0.180674
v 0.309690 -0.658121 -0.193738
v 0.310222 -0.691145 -0.301488
v 0.297627 -0.692109 -0.301529
v 0.811828 0.141162 -0.290001
v 0.811435 0.127736 -0.290064
v 0.284851 -0.692833 -0.301571
v 0.647974 -0.470747 -0.289255
v 0.640883 -0.482236 -0.289256
v 0.149523 -0.692149 -0.245688
v 0.367358 0.884095 -0.301786
v 0.813056 0.192082 -0.289761
v 0.813304 0.204357 -0.289724
v 0.812204 0.204339 -0.301671
v 0.271922 -0.693350 -0.301615
v 0.667878 -0.434857 -0.301149
v 0.667845 -0.434932 -0.289346
v 0.814476 0.216585 -0.277790
v 0.674017 -0.422583 -0.289395
v 0.674047 -0.422546 -0.301209
v 0.191512 -0.693843 -0.290495
v 0.813524 0.216574 -0.289703
v 0.165596 -0.686605 -0.232479
v 0.150889 -0.690331 -0.233931
v 0.191988 0.941654 -0.302192
v 0.178493 0.944590 -0.302192
v 0.178407 0.945404 -0.290154
v 0.191913 0.942467 -0.290148
v 0.218901 -0.691728 -0.289926
v 0.205299 -0.692589 -0.290152
v 0.814019 0.253009 -0.289736
v 0.814061 0.265164 -0.289774
v 0.679998 -0.410155 -0.301264
v 0.685740 -0.397752 -0.301310
v 0.685747 -0.397725 -0.289475
v 0.679987 -0.410153 -0.289439
v 0.813082 0.277410 -0.301827
v 0.814027 0.277399 -0.289809
v 0.691276 -0.385367 -0.289498
v 0.691242 -0.385400 -0.301348
v 0.245592 -0.701648 -0.338445
v 0.696538 -0.373139 -0.301372
v 0.696599 -0.373114 -0.289509
v 0.812978 0.289736 -0.301846
v 0.813654 0.302180 -0.289849
v 0.813900 0.289742 -0.289836
v 0.813238 0.314672 -0.289846
v 0.258859 -0.693738 -0.301661
v 0.271928 -0.690205 -0.289629
v 0.258872 -0.690531 -0.289668
v 0.284849 -0.689720 -0.289587
v 0.245859 0.928289 -0.302110
v 0.232481 0.931875 -0.302142
v 0.232442 0.932663 -0.290120
v 0.245833 0.929055 -0.290097
v 0.711606 -0.336946 -0.289538
v 0.297631 -0.689047 -0.289539
v 0.310210 -0.688084 -0.289496
v 0.321923 -0.656749 -0.193773
v 0.309626 -0.661900 -0.206359
v 0.272373 0.920463 -0.302043
v 0.259149 0.924503 -0.302074
v 0.259135 0.925244 -0.290067
v 0.272372 0.921209 -0.290028
v 0.321886 -0.660587 -0.206367
v 0.285589 0.916919 -0.289982
v 0.309661 -0.665706 -0.218512
v 0.321955 -0.664438 -0.218519
v 0.739334 -0.266145 -0.206730
v 0.734457 -0.277940 -0.206688
v 0.734840 -0.277953 -0.218870
v 0.725689 -0.301417 -0.289700
v 0.721093 -0.313198 -0.289637
v 0.730162 -0.289665 -0.289764
v 0.345876 -0.672415 -0.253689
v 0.334389 -0.674489 -0.253733
v 0.334452 -0.678238 -0.265536
v 0.734478 -0.277896 -0.289821
v 0.466271 0.833739 -0.289699
v 0.479983 0.825430 -0.289711
v 0.346028 -0.682944 -0.289445
v 0.794584 0.445267 -0.289664
v 0.797680 0.432758 -0.289654
v 0.519996 0.799115 -0.289773
v 0.791126 0.457738 -0.289671
v 0.558475 0.770828 -0.289839
v 0.787222 0.470302 -0.289675
v 0.398413 -0.664864 -0.289363
v 0.694653 0.630367 -0.361740
v 0.408550 -0.660120 -0.289348
v 0.506854 0.808125 -0.289744
v 0.766575 0.522840 -0.277765
v 0.778150 0.496084 -0.277754
v 0.777852 0.496101 -0.289672
v 0.752717 0.549948 -0.254071
v 0.745390 0.563407 -0.254075
v 0.744829 0.563382 -0.242264
v 0.752135 0.549963 -0.242238
v 0.744070 0.563372 -0.230371
v 0.428772 -0.650218 -0.289336
v 0.768294 -0.164135 -0.289841
v 0.752775 0.550034 -0.289666
v 0.438741 -0.645291 -0.289350
v 0.738042 0.576833 -0.265854
v 0.745705 0.563440 -0.265889
v 0.745718 0.563481 -0.277748
v 0.353309 0.890889 -0.289768
v 0.367329 0.884823 -0.289719
v 0.778601 -0.123633 -0.290019
v 0.381482 0.878479 -0.289669
v 0.395742 0.871648 -0.289665
v 0.781924 -0.109692 -0.290076
v 0.708413 0.614348 -0.181319
v 0.410007 0.864558 -0.289666
v 0.424232 0.857239 -0.289667
v 0.691347 0.642259 -0.289411
v 0.701844 0.629362 -0.289420
v 0.711092 0.615842 -0.230628
v 0.790709 -0.068607 -0.290197
v 0.788001 -0.082032 -0.290167
v 0.503902 -0.607788 -0.242535
v 0.503957 -0.609133 -0.254174
v 0.541603 -0.588074 -0.254308
v 0.531942 -0.594988 -0.266013
v 0.522311 -0.599690 -0.254319
v 0.513143 -0.605774 -0.265994
v 0.494866 -0.613428 -0.254075
v 0.494921 -0.614953 -0.265831
v 0.298850 0.912345 -0.289933
v 0.541769 -0.588660 -0.265995
v 0.532092 -0.595671 -0.277831
v 0.795994 -0.068769 -0.230487
v 0.798442 -0.055447 -0.230484
v 0.312208 0.906804 -0.301904
v 0.312215 0.907463 -0.289886
v 0.795198 -0.068724 -0.242468
v 0.797667 -0.055427 -0.242486
v 0.513312 -0.607926 -0.289683
v 0.656889 0.680289 -0.301541
v 0.644978 0.692666 -0.301612
v 0.645274 0.693017 -0.289586
v 0.657258 0.680530 -0.289541
v 0.795577 -0.042283 -0.290221
v 0.793228 -0.055392 -0.290215
v 0.452384 0.841793 -0.289692
v 0.541980 -0.589671 -0.289625
v 0.803370 0.407135 -0.277671
v 0.552017 -0.582251 -0.289605
v 0.562141 -0.574134 -0.289590
v 0.620791 0.717054 -0.289699
v 0.633077 0.705180 -0.289639
v 0.608439 0.728610 -0.289756
v 0.804870 0.023651 -0.290201
v 0.803352 0.010499 -0.290206
v 0.711822 0.616411 -0.289465
v 0.721152 0.603379 -0.289528
v 0.806204 0.036622 -0.290195
v 0.807354 0.049405 -0.290190
v 0.591399 -0.546418 -0.289471
v 0.583571 0.750523 -0.289832
v 0.596027 0.739762 -0.289803
v 0.808337 0.062080 -0.290186
v 0.600489 -0.536393 -0.289415
v 0.809882 0.087670 -0.290170
v 0.809176 0.074786 -0.290180
v 0.075075 0.962507 -0.289896
v 0.609245 -0.526060 -0.289366
v 0.617722 -0.515978 -0.265831
v 0.617840 -0.515709 -0.277591
v 0.811014 0.114208 -0.290108
v 0.810485 0.100818 -0.290147
v 0.625752 -0.504592 -0.289294
v 0.617677 -0.515453 -0.289325
v 0.633488 -0.493516 -0.289270
v 0.062874 0.963800 -0.289912
v 0.165201 -0.712290 -0.401979
v 0.165283 -0.711881 -0.413645
v 0.205325 -0.689220 -0.277953
v 0.218930 -0.684669 -0.265650
v 0.164714 0.952229 -0.206614
v 0.178156 0.949032 -0.218761
v 0.164676 0.951839 -0.218854
v 0.178151 0.948584 -0.230788
v 0.164663 0.951384 -0.230837
v 0.716392 -0.325039 -0.289579
v 0.739593 -0.266167 -0.218936
v 0.322104 -0.668328 -0.230373
v 0.309939 -0.673467 -0.242105
v 0.322280 -0.672238 -0.242083
v 0.309777 -0.669565 -0.230372
v 0.310096 -0.677361 -0.253834
v 0.322438 -0.676127 -0.253787
v 0.356970 -0.673594 -0.265493
v 0.345937 -0.676144 -0.265508
v 0.345981 -0.679691 -0.277452
v 0.334474 -0.681807 -0.277463
v 0.367489 -0.663245 -0.241924
v 0.367551 -0.666959 -0.253642
v 0.356821 -0.666118 -0.241952
v 0.356902 -0.669896 -0.253662
v 0.345763 -0.668580 -0.241992
v 0.377954 -0.667111 -0.265464
v 0.388155 -0.663269 -0.265433
v 0.794269 -0.068683 -0.254395
v 0.795713 -0.055402 -0.266343
v 0.796756 -0.055412 -0.254424
v 0.793212 -0.068648 -0.266314
v 0.522421 -0.600651 -0.266016
v 0.513236 -0.606875 -0.277846
v 0.504007 -0.610499 -0.265932
v 0.504074 -0.611802 -0.277823
v 0.805428 0.216566 -0.363773
v 0.494978 -0.616435 -0.277772
v 0.485878 -0.620879 -0.277694
v 0.759680 0.536423 -0.254062
v 0.800820 0.420136 -0.277669
v 0.753072 0.549982 -0.277766
v 0.701399 0.628694 -0.230550
v 0.711661 0.616093 -0.242297
v 0.701833 0.628993 -0.242209
v 0.702208 0.629213 -0.253809
v 0.712110 0.616272 -0.253887
v 0.712396 0.616395 -0.265556
v 0.702488 0.629366 -0.265482
v 0.729636 0.590216 -0.289564
v 0.112828 0.953617 -0.351365
v 0.218906 -0.688227 -0.277779
v 0.178166 0.948071 -0.242658
v 0.164684 0.950855 -0.242672
v 0.711355 -0.337012 -0.253857
v 0.232523 0.931027 -0.314272
v 0.679822 -0.410166 -0.277579
v 0.673767 -0.422646 -0.277543
v 0.762197 -0.190864 -0.277873
v 0.725861 -0.301437 -0.265785
v 0.721179 -0.313206 -0.277666
v 0.716451 -0.325050 -0.277612
v 0.785084 -0.095735 -0.290125
v 0.789331 -0.082064 -0.278208
v 0.786424 -0.095790 -0.278157
v 0.310198 -0.681155 -0.265635
v 0.739633 -0.266188 -0.242505
v 0.322528 -0.679910 -0.265579
v 0.333834 -0.658975 -0.206368
v 0.735041 -0.277956 -0.254129
v 0.739491 -0.266174 -0.254214
v 0.333922 -0.662834 -0.218514
v 0.737254 -0.254081 -0.129587
v 0.734968 -0.254085 -0.117687
v 0.731366 -0.266061 -0.129600
v 0.733518 -0.266052 -0.141702
v 0.739198 -0.254082 -0.141687
v 0.418647 -0.652629 -0.277314
v 0.408498 -0.657441 -0.277337
v 0.367604 -0.670578 -0.265481
v 0.378006 -0.670415 -0.277411
v 0.322523 -0.686788 -0.289466
v 0.322528 -0.683468 -0.277490
v 0.735350 -0.266050 -0.154274
v 0.334491 -0.685102 -0.289451
v 0.258867 -0.687010 -0.277647
v 0.398279 -0.655825 -0.253580
v 0.558544 0.771518 -0.277851
v 0.769541 -0.164094 -0.277885
v 0.765907 -0.177470 -0.277868
v 0.764727 -0.177488 -0.289804
v 0.782824 0.483065 -0.289674
v 0.558590 0.771955 -0.265952
v 0.398301 -0.659053 -0.265407
v 0.388202 -0.666423 -0.277386
v 0.476429 -0.618003 -0.230659
v 0.467197 -0.621607 -0.230590
v 0.467269 -0.623584 -0.242147
v 0.457837 -0.625242 -0.230524
v 0.448289 -0.628999 -0.230457
v 0.448335 -0.631367 -0.242008
v 0.743086 -0.254170 -0.277973
v 0.738626 -0.266056 -0.289864
v 0.738990 -0.266099 -0.277936
v 0.760014 0.536400 -0.265899
v 0.753037 0.549953 -0.265901
v 0.438535 -0.632913 -0.230394
v 0.438569 -0.635477 -0.241960
v 0.476516 -0.619776 -0.242235
v 0.467347 -0.625562 -0.253759
v 0.782307 -0.123789 -0.254207
v 0.582206 -0.556206 -0.277757
v 0.572355 -0.565376 -0.277767
v 0.572171 -0.565369 -0.289566
v 0.591700 -0.546634 -0.277728
v 0.581955 -0.556097 -0.289525
v 0.712267 0.616429 -0.277459
v 0.702352 0.629401 -0.277404
v 0.609461 -0.526343 -0.277639
v 0.600772 -0.536671 -0.277686
v 0.367656 -0.673977 -0.277433
v 0.504146 -0.613017 -0.289685
v 0.000000 0.932023 0.218199
v 0.792024 -0.068624 -0.278244
v 0.794538 -0.055396 -0.278268
v 0.541924 -0.589137 -0.277809
v 0.395785 0.873379 -0.253790
v 0.381460 0.880065 -0.253815
v 0.381488 0.880322 -0.241949
v 0.495045 -0.617829 -0.289677
v 0.038315 0.905399 0.332393
v 0.734740 -0.277919 -0.277876
v 0.562216 -0.574002 -0.277771
v 0.476727 -0.625213 -0.277601
v 0.467480 -0.629512 -0.277505
v 0.448510 -0.638327 -0.277345
v 0.798050 -0.042277 -0.266361
v 0.737704 0.576935 -0.289610
v 0.745430 0.563539 -0.289646
v 0.438720 -0.642971 -0.277311
v 0.357021 -0.677081 -0.277447
v 0.312206 0.908046 -0.277937
v 0.325708 0.902860 -0.277879
v 0.367302 0.885450 -0.277715
v 0.381454 0.879152 -0.277646
v 0.725813 -0.301423 -0.277734
v 0.730342 -0.289676 -0.277806
v 0.271911 -0.686731 -0.277643
v 0.284836 -0.686309 -0.277624
v 0.571130 0.761519 -0.277847
v 0.640863 -0.482374 -0.277487
v 0.809663 0.061976 -0.278328
v 0.808678 0.049311 -0.278320
v 0.807524 0.036542 -0.278312
v 0.087422 0.961021 -0.289917
v 0.633261 0.705363 -0.277628
v 0.493514 0.816892 -0.289725
v 0.480127 0.826121 -0.277676
v 0.493660 0.817588 -0.277696
v 0.657501 0.680580 -0.277536
v 0.806187 0.023588 -0.278305
v 0.506985 0.808812 -0.277728
v 0.452162 0.836139 -0.351216
v 0.813351 0.327314 -0.277890
v 0.813980 0.314782 -0.277916
v 0.165350 -0.711080 -0.425212
v 0.666983 -0.435164 -0.265653
v 0.667551 -0.435035 -0.277510
v 0.673246 -0.422724 -0.265668
v 0.813671 0.167258 -0.278044
v 0.813894 0.179760 -0.277965
v 0.814902 0.179810 -0.266184
v 0.814734 0.167344 -0.266282
v 0.814109 0.192101 -0.277892
v 0.815042 0.192105 -0.266088
v 0.685603 -0.397693 -0.277592
v 0.691178 -0.385321 -0.277599
v 0.690912 -0.385268 -0.265686
v 0.696534 -0.373082 -0.277594
v 0.696333 -0.373039 -0.265677
v 0.232360 -0.683938 -0.265599
v 0.814861 0.253040 -0.277789
v 0.815550 0.253086 -0.265877
v 0.814897 0.265169 -0.277820
v 0.815561 0.265201 -0.265903
v 0.814859 0.277379 -0.277856
v 0.815515 0.277384 -0.265939
v 0.814715 0.289728 -0.277890
v 0.814439 0.302218 -0.277913
v 0.815071 0.302244 -0.266021
v 0.815381 0.289709 -0.265979
v 0.814566 0.314898 -0.266047
v 0.716415 -0.325073 -0.265663
v 0.271871 -0.683032 -0.265671
v 0.258836 -0.683270 -0.265635
v 0.284784 -0.682645 -0.265693
v 0.730446 -0.289689 -0.265867
v 0.734924 -0.277941 -0.265949
v 0.297624 -0.685663 -0.277584
v 0.297583 -0.682047 -0.265679
v 0.740825 -0.254102 -0.154253
v 0.310219 -0.684742 -0.277534
v 0.747039 -0.242075 -0.277983
v 0.747572 -0.242169 -0.266099
v 0.743489 -0.254241 -0.266074
v 0.324210 -0.626958 -0.108767
v 0.337041 -0.616645 -0.098924
v 0.324261 -0.620089 -0.098871
v 0.336588 -0.623785 -0.108812
v 0.754677 -0.217090 -0.277935
v 0.336042 -0.629691 -0.119251
v 0.323503 -0.636988 -0.130182
v 0.335489 -0.634675 -0.130169
v 0.755472 -0.217204 -0.266064
v 0.552000 -0.581918 -0.277786
v 0.739275 -0.266143 -0.266022
v 0.770721 -0.164049 -0.265953
v 0.522544 -0.601550 -0.277846
v 0.398348 -0.662075 -0.277363
v 0.779934 -0.123721 -0.278038
v 0.781168 -0.123777 -0.266084
v 0.457969 -0.629574 -0.253668
v 0.457897 -0.627411 -0.242069
v 0.448404 -0.633708 -0.253604
v 0.428621 -0.639726 -0.241926
v 0.428660 -0.642468 -0.253550
v 0.760054 0.536412 -0.277768
v 0.783262 -0.109773 -0.278099
v 0.784490 -0.109848 -0.266149
v 0.418546 -0.644046 -0.241903
v 0.418566 -0.647002 -0.253557
v 0.812627 0.327180 -0.289823
v 0.783113 0.483070 -0.277745
v 0.787510 0.470332 -0.277730
v 0.485757 -0.617559 -0.253968
v 0.476595 -0.621582 -0.253861
v 0.476676 -0.623393 -0.265611
v 0.458055 -0.631704 -0.265410
v 0.448490 -0.636005 -0.265344
v 0.438621 -0.638020 -0.253571
v 0.438690 -0.640510 -0.265334
v 0.428715 -0.645149 -0.265325
v 0.790529 -0.082115 -0.266271
v 0.458086 -0.633859 -0.277414
v 0.691766 0.642288 -0.277405
v 0.691870 0.642229 -0.265489
v 0.408423 -0.651493 -0.253567
v 0.730050 0.590184 -0.277637
v 0.738039 0.576883 -0.277707
v 0.485825 -0.619224 -0.265723
v 0.467430 -0.627533 -0.265512
v 0.428745 -0.647767 -0.277304
v 0.801239 -0.029168 -0.254459
v 0.804665 0.010456 -0.278298
v 0.807356 0.023533 -0.266421
v 0.805827 0.010413 -0.266404
v 0.551888 -0.581602 -0.265972
v 0.808700 0.036479 -0.266441
v 0.562186 -0.573824 -0.265946
v 0.809860 0.049243 -0.266463
v 0.810850 0.061902 -0.266484
v 0.810503 0.074667 -0.278333
v 0.811209 0.087538 -0.278334
v 0.812387 0.087452 -0.266518
v 0.811681 0.074592 -0.266503
v 0.721562 0.603369 -0.277546
v 0.721684 0.603330 -0.265645
v 0.730069 0.590129 -0.265776
v 0.813510 0.113974 -0.266519
v 0.812980 0.100583 -0.266525
v 0.811807 0.100681 -0.278324
v 0.812327 0.114088 -0.278299
v 0.812727 0.127683 -0.278261
v 0.813092 0.141196 -0.278201
v 0.814224 0.141192 -0.266448
v 0.813881 0.127616 -0.266496
v 0.563794 -0.564144 -0.182344
v 0.558071 -0.571901 -0.195977
v 0.567204 -0.563839 -0.195163
v 0.559672 -0.572213 -0.207135
v 0.560543 -0.572313 -0.218976
v 0.569171 -0.563902 -0.206908
v 0.599453 -0.536897 -0.242563
v 0.607744 -0.526755 -0.242560
v 0.605863 -0.526545 -0.230823
v 0.597791 -0.536624 -0.230777
v 0.589594 -0.546330 -0.230752
v 0.590718 -0.546562 -0.242555
v 0.580633 -0.555521 -0.230742
v 0.581561 -0.555842 -0.242556
v 0.571854 -0.564705 -0.242582
v 0.062771 0.964320 -0.277934
v 0.062646 0.964789 -0.266062
v 0.074935 0.963074 -0.277969
v 0.074765 0.963591 -0.266139
v 0.125308 0.956192 -0.278183
v 0.112447 0.958190 -0.278146
v 0.112290 0.958808 -0.266336
v 0.125174 0.956841 -0.266344
v 0.138314 0.954025 -0.278190
v 0.138201 0.954694 -0.266318
v 0.151536 0.951554 -0.278198
v 0.151431 0.952254 -0.266307
v 0.087254 0.961635 -0.278025
v 0.087061 0.962195 -0.266221
v 0.640515 -0.482498 -0.265694
v 0.178200 0.947499 -0.254469
v 0.164794 0.949634 -0.266301
v 0.164727 0.950275 -0.254470
v 0.178259 0.946845 -0.266303
v 0.647886 -0.470893 -0.277469
v 0.647501 -0.471037 -0.265653
v 0.218930 0.936851 -0.278188
v 0.205392 0.940115 -0.278190
v 0.205340 0.940804 -0.266315
v 0.232567 0.930110 -0.326537
v 0.178325 0.946161 -0.278190
v 0.164874 0.948946 -0.278192
v 0.191843 0.943220 -0.278188
v 0.191785 0.943904 -0.266308
v 0.218883 0.937521 -0.266323
v 0.245747 0.930921 -0.254481
v 0.232333 0.934615 -0.254501
v 0.232296 0.935095 -0.242650
v 0.245805 0.929751 -0.278172
v 0.232405 0.933385 -0.278188
v 0.232370 0.934042 -0.266325
v 0.245777 0.930377 -0.266311
v 0.272361 0.921849 -0.278101
v 0.259116 0.925911 -0.278143
v 0.259095 0.926506 -0.266279
v 0.272344 0.922411 -0.266230
v 0.285527 0.918868 -0.242392
v 0.272301 0.923269 -0.242484
v 0.272279 0.923581 -0.230482
v 0.259045 0.927432 -0.242563
v 0.259024 0.927776 -0.230580
v 0.466407 0.834435 -0.277660
v 0.466550 0.834975 -0.265714
v 0.480272 0.826652 -0.265740
v 0.533068 0.790610 -0.277804
v 0.520113 0.799812 -0.277767
v 0.520209 0.800321 -0.265868
v 0.507104 0.809328 -0.265817
v 0.353285 0.891488 -0.277779
v 0.339416 0.897300 -0.277833
v 0.339391 0.897796 -0.265902
v 0.353263 0.891990 -0.265837
v 0.367278 0.885978 -0.265766
v 0.395751 0.872962 -0.265668
v 0.298845 0.912938 -0.277994
v 0.285583 0.917531 -0.278050
v 0.285568 0.918068 -0.266169
v 0.298828 0.913455 -0.266101
v 0.312187 0.908547 -0.266032
v 0.438983 0.833154 -0.424678
v 0.438802 0.835349 -0.412879
v 0.452509 0.842513 -0.277647
v 0.452648 0.843082 -0.265691
v 0.424297 0.857973 -0.277621
v 0.410088 0.865904 -0.265658
v 0.424392 0.858600 -0.265652
v 0.410038 0.865304 -0.277620
v 0.620952 0.717349 -0.277679
v 0.621069 0.717376 -0.265733
v 0.633376 0.705307 -0.265685
v 0.608571 0.729001 -0.277733
v 0.608679 0.729122 -0.265786
v 0.596135 0.740262 -0.277784
v 0.583656 0.751110 -0.277824
v 0.583727 0.751417 -0.265894
v 0.596226 0.740476 -0.265844
v 0.571185 0.761905 -0.265932
v 0.653030 -0.459396 -0.253953
v 0.646392 -0.471076 -0.253975
v 0.074601 0.964004 -0.254428
v 0.086891 0.962642 -0.254511
v 0.138012 0.956344 -0.230961
v 0.151253 0.954010 -0.230901
v 0.151282 0.953484 -0.242695
v 0.665971 -0.435203 -0.253930
v 0.659542 -0.447447 -0.253936
v 0.672327 -0.422742 -0.253925
v 0.124937 0.958393 -0.231020
v 0.138038 0.955860 -0.242735
v 0.111984 0.960231 -0.231076
v 0.124974 0.957947 -0.242797
v 0.138102 0.955313 -0.254501
v 0.151342 0.952900 -0.254476
v 0.678562 -0.410178 -0.253916
v 0.690369 -0.385249 -0.253903
v 0.695898 -0.373029 -0.253892
v 0.271797 -0.679194 -0.253781
v 0.258785 -0.679458 -0.253726
v 0.716270 -0.325106 -0.253861
v 0.284699 -0.678836 -0.253831
v 0.730484 -0.289701 -0.254038
v 0.297485 -0.678251 -0.253851
v 0.322566 -0.689839 -0.301454
v 0.322653 -0.692551 -0.313466
v 0.245717 0.931376 -0.242622
v 0.323934 -0.632444 -0.119207
v 0.026630 0.967871 -0.242490
v 0.000000 0.963518 -0.364902
v 0.748033 -0.242247 -0.254319
v 0.743823 -0.254300 -0.254278
v 0.815762 0.179813 -0.254485
v 0.815643 0.167345 -0.254588
v 0.815847 0.192098 -0.254377
v 0.756198 -0.217289 -0.254300
v 0.771826 -0.164011 -0.254126
v 0.816009 0.253124 -0.254068
v 0.815988 0.265261 -0.254069
v 0.815911 0.277453 -0.254091
v 0.769255 -0.177627 -0.129271
v 0.767897 -0.177637 -0.117399
v 0.764438 -0.191022 -0.129282
v 0.815763 0.277556 -0.194125
v 0.814657 0.289935 -0.180793
v 0.815353 0.277479 -0.180795
v 0.785606 -0.109900 -0.254257
v 0.815430 0.302326 -0.254187
v 0.815743 0.289789 -0.254132
v 0.814897 0.315026 -0.254245
v 0.791602 -0.082175 -0.254356
v 0.799078 -0.042274 -0.254444
v 0.808364 0.023479 -0.254531
v 0.806830 0.010368 -0.254506
v 0.809715 0.036426 -0.254562
v 0.810883 0.049195 -0.254596
v 0.811880 0.061857 -0.254632
v 0.813410 0.087407 -0.254696
v 0.812712 0.074548 -0.254665
v 0.814524 0.113905 -0.254744
v 0.814009 0.100516 -0.254724
v 0.418606 -0.649873 -0.265348
v 0.408451 -0.654549 -0.265381
v 0.805208 0.393806 -0.289659
v 0.805721 0.393773 -0.277680
v 0.809867 0.366180 -0.277714
v 0.810683 0.352812 -0.289726
v 0.809177 0.366409 -0.289684
v 0.750379 0.550076 -0.218222
v 0.751351 0.550004 -0.230321
v 0.743177 0.563405 -0.218310
v 0.721266 0.603212 -0.253965
v 0.191736 0.944540 -0.254479
v 0.691713 0.642068 -0.253750
v 0.680748 0.654872 -0.253720
v 0.285549 0.918510 -0.254302
v 0.272323 0.922882 -0.254377
v 0.259069 0.927010 -0.254438
v 0.657621 0.680488 -0.265586
v 0.645587 0.693009 -0.265633
v 0.645607 0.692757 -0.253764
v 0.657602 0.680245 -0.253733
v 0.466700 0.835374 -0.253860
v 0.480403 0.827011 -0.253903
v 0.551724 -0.581172 -0.254281
v 0.562050 -0.573496 -0.254255
v 0.570502 -0.564133 -0.218855
v 0.520280 0.800646 -0.254061
v 0.571257 -0.564372 -0.230801
v 0.737722 0.576773 -0.254066
v 0.494727 0.755653 -0.554118
v 0.481359 0.765950 -0.554128
v 0.481303 0.771108 -0.542258
v 0.600472 -0.537017 -0.254229
v 0.558451 0.766275 -0.155554
v 0.571017 0.755764 -0.155530
v 0.571077 0.757135 -0.168224
v 0.591545 -0.546768 -0.254248
v 0.591909 -0.546833 -0.265943
v 0.572289 -0.565078 -0.254241
v 0.582118 -0.556110 -0.254245
v 0.729737 0.590046 -0.254030
v 0.645476 0.693106 -0.277579
v 0.600976 -0.536990 -0.265910
v 0.339362 0.898207 -0.253987
v 0.353229 0.892422 -0.253921
v 0.639621 -0.482567 -0.253989
v 0.367272 0.886372 -0.253861
v 0.410154 0.866347 -0.253782
v 0.062516 0.965169 -0.254330
v 0.424490 0.859028 -0.253782
v 0.100109 0.955675 -0.351370
v 0.100172 0.956490 -0.338693
v 0.099660 0.963019 -0.142678
v 0.086930 0.964237 -0.142649
v 0.087007 0.964155 -0.130398
v 0.099550 0.963022 -0.155346
v 0.381447 0.879675 -0.265700
v 0.298808 0.913875 -0.254220
v 0.312163 0.908955 -0.254139
v 0.452809 0.843529 -0.253821
v 0.621132 0.717184 -0.253861
v 0.633424 0.705072 -0.253810
v 0.608746 0.728994 -0.253920
v 0.571223 0.762039 -0.254092
v 0.583780 0.751469 -0.254043
v 0.126628 -0.714060 -0.365628
v 0.178395 -0.677030 -0.566163
v 0.815224 0.141163 -0.254722
v 0.814904 0.127548 -0.254744
v 0.651524 -0.459456 -0.242411
v 0.644849 -0.471115 -0.242437
v 0.816498 0.179799 -0.242851
v 0.816430 0.167328 -0.242929
v 0.658062 -0.447474 -0.242402
v 0.664590 -0.435217 -0.242390
v 0.816531 0.192082 -0.242753
v 0.671092 -0.422745 -0.242370
v 0.530964 -0.408443 -0.685408
v 0.515209 -0.422361 -0.696948
v 0.523132 -0.408670 -0.697438
v 0.816343 0.253146 -0.242361
v 0.246634 -0.657870 -0.154789
v 0.259797 -0.655067 -0.154545
v 0.260048 -0.652523 -0.141995
v 0.683662 -0.397617 -0.242329
v 0.677494 -0.410158 -0.242341
v 0.816251 0.265315 -0.242335
v 0.246746 -0.655603 -0.142379
v 0.260212 -0.649711 -0.130192
v 0.689575 -0.385235 -0.242318
v 0.816119 0.277534 -0.242331
v 0.246778 -0.653083 -0.130506
v 0.260278 -0.646421 -0.119032
v 0.246677 -0.650161 -0.119184
v 0.815167 0.290005 -0.194095
v 0.695222 -0.373034 -0.242307
v 0.816038 0.277603 -0.206790
v 0.815552 0.302433 -0.242408
v 0.815903 0.289886 -0.242355
v 0.271720 -0.675359 -0.241995
v 0.258738 -0.675718 -0.241951
v 0.814988 0.315156 -0.242482
v 0.284586 -0.674958 -0.242053
v 0.232457 -0.673873 -0.230372
v 0.219076 -0.678149 -0.242105
v 0.232387 -0.676958 -0.241984
v 0.297348 -0.674367 -0.242095
v 0.716012 -0.325135 -0.242207
v 0.322767 -0.694897 -0.325621
v 0.769872 -0.177460 -0.230924
v 0.770612 -0.177468 -0.219271
v 0.335004 -0.639094 -0.141730
v 0.738157 -0.266024 -0.301721
v 0.737555 -0.266016 -0.313549
v 0.743103 -0.254184 -0.180757
v 0.334252 -0.670621 -0.242039
v 0.743758 -0.254230 -0.194021
v 0.744130 -0.254273 -0.206810
v 0.752148 -0.229924 -0.254328
v 0.756847 -0.217336 -0.242659
v 0.752665 -0.229976 -0.242671
v 0.771089 -0.177599 -0.154231
v 0.766458 -0.191041 -0.154091
v 0.767024 -0.191040 -0.167519
v 0.777085 0.496413 -0.242136
v 0.770312 -0.177615 -0.141450
v 0.765591 -0.191032 -0.141373
v 0.775213 0.496732 -0.218060
v 0.776220 0.496582 -0.230171
v 0.408414 -0.648337 -0.241888
v 0.777430 -0.150597 -0.230783
v 0.773757 -0.163963 -0.230854
v 0.772846 -0.163978 -0.242446
v 0.794899 0.445335 -0.277692
v 0.798020 0.432831 -0.277676
v 0.776481 -0.150645 -0.242422
v 0.783357 -0.123760 -0.242421
v 0.779985 -0.137325 -0.242413
v 0.691424 0.641814 -0.242105
v 0.485680 -0.615920 -0.242331
v 0.494798 -0.611943 -0.242431
v 0.679330 0.652090 -0.193711
v 0.689980 0.639646 -0.193912
v 0.690317 0.640387 -0.206382
v 0.679623 0.652946 -0.206178
v 0.668195 0.664558 -0.193534
v 0.792548 -0.082239 -0.242451
v 0.645547 0.692361 -0.241926
v 0.657511 0.679892 -0.241926
v 0.799968 -0.042269 -0.242502
v 0.802110 -0.029158 -0.242515
v 0.551474 -0.580586 -0.242670
v 0.561715 -0.573019 -0.242626
v 0.737168 0.576704 -0.242292
v 0.745309 -0.029436 -0.518690
v 0.572467 -0.565363 -0.265934
v 0.582422 -0.556309 -0.265946
v 0.720721 0.603062 -0.242326
v 0.729156 0.589928 -0.242318
v 0.809200 0.023429 -0.242604
v 0.807668 0.010330 -0.242573
v 0.810556 0.036377 -0.242643
v 0.811734 0.049158 -0.242688
v 0.813419 0.061819 -0.230748
v 0.812402 0.049129 -0.230690
v 0.812740 0.061832 -0.242737
v 0.615742 -0.516153 -0.242548
v 0.814280 0.087383 -0.242829
v 0.813579 0.074527 -0.242783
v 0.062281 0.965629 -0.231019
v 0.062391 0.965446 -0.242694
v 0.074455 0.964317 -0.242778
v 0.815388 0.113858 -0.242932
v 0.814880 0.100480 -0.242879
v 0.086831 0.964243 -0.155290
v 0.637928 -0.482580 -0.242469
v 0.086732 0.963017 -0.242839
v 0.112041 0.959832 -0.242847
v 0.125056 0.957431 -0.254552
v 0.816086 0.141121 -0.242987
v 0.815788 0.127484 -0.242971
v 0.218840 0.938114 -0.254503
v 0.191702 0.945111 -0.242657
v 0.218805 0.938639 -0.242667
v 0.205261 0.941978 -0.242666
v 0.205238 0.942451 -0.230756
v 0.205295 0.941414 -0.254492
v 0.466806 0.835552 -0.242085
v 0.480501 0.827178 -0.242138
v 0.669305 0.667912 -0.277485
v 0.520307 0.800742 -0.242302
v 0.558620 0.772167 -0.254124
v 0.558630 0.772139 -0.242327
v 0.507194 0.809655 -0.254007
v 0.507244 0.809774 -0.242253
v 0.493466 0.801576 -0.412850
v 0.506921 0.790153 -0.424607
v 0.493693 0.799157 -0.424640
v 0.493951 0.796502 -0.436307
v 0.507428 0.784457 -0.447886
v 0.494214 0.793550 -0.447922
v 0.339336 0.898524 -0.242052
v 0.353219 0.892718 -0.241996
v 0.367277 0.886652 -0.241960
v 0.395834 0.873637 -0.241952
v 0.410225 0.866589 -0.241960
v 0.424578 0.859251 -0.241977
v 0.438363 0.849629 -0.289680
v 0.438468 0.850377 -0.277630
v 0.395737 0.872375 -0.277626
v 0.680766 0.655134 -0.277432
v 0.298785 0.914210 -0.242297
v 0.312139 0.909276 -0.242206
v 0.438990 0.849992 -0.180911
v 0.453035 0.841913 -0.180949
v 0.453063 0.842653 -0.193699
v 0.439001 0.850670 -0.193626
v 0.453072 0.843211 -0.206187
v 0.452928 0.843743 -0.242040
v 0.439318 0.828147 -0.448009
v 0.439425 0.825312 -0.459682
v 0.424973 0.836390 -0.448041
v 0.621139 0.716804 -0.242015
v 0.633407 0.704680 -0.241958
v 0.608773 0.728672 -0.242087
v 0.596290 0.740438 -0.253983
v 0.583809 0.751287 -0.242233
v 0.596322 0.740178 -0.242162
v 0.571243 0.761935 -0.242289
v 0.669525 -0.422767 -0.230935
v 0.662887 -0.435262 -0.230947
v 0.074326 0.964560 -0.231076
v 0.086617 0.963314 -0.231110
v 0.674302 -0.410205 -0.219423
v 0.672063 -0.410274 -0.207461
v 0.667573 -0.422810 -0.219414
v 0.817107 0.179778 -0.231196
v 0.817098 0.167314 -0.231231
v 0.112146 0.959361 -0.254578
v 0.817094 0.192068 -0.231144
v 0.682441 -0.397609 -0.230900
v 0.676112 -0.410157 -0.230925
v 0.694312 -0.373035 -0.230834
v 0.688511 -0.385231 -0.230868
v 0.765957 0.074798 0.090223
v 0.767029 0.087664 0.090272
v 0.761948 0.087696 0.103347
v 0.816583 0.253149 -0.230710
v 0.816417 0.265342 -0.230656
v 0.816210 0.277588 -0.230622
v 0.191683 0.945617 -0.230768
v 0.815555 0.290028 -0.206752
v 0.707194 -0.337093 -0.194363
v 0.712750 -0.325205 -0.194249
v 0.710994 -0.325217 -0.180982
v 0.750886 -0.229732 -0.277967
v 0.815458 0.302545 -0.230637
v 0.815899 0.289975 -0.230614
v 0.218780 0.939081 -0.230737
v 0.814845 0.315275 -0.230694
v 0.720582 -0.313300 -0.230602
v 0.715587 -0.325161 -0.230632
v 0.232273 0.935511 -0.230703
v 0.245694 0.931752 -0.230658
v 0.285503 0.919151 -0.230376
v 0.736749 -0.266035 -0.325557
v 0.744269 -0.254304 -0.219042
v 0.507171 0.787454 -0.436273
v 0.507665 0.781133 -0.459527
v 0.466870 0.835529 -0.230298
v 0.480548 0.827129 -0.230356
v 0.748705 -0.242299 -0.230990
v 0.744237 -0.254323 -0.230900
v 0.744078 -0.254324 -0.242590
v 0.748417 -0.242292 -0.242647
v 0.757400 -0.217348 -0.231057
v 0.753084 -0.229982 -0.231034
v 0.520300 0.800622 -0.230490
v 0.558626 0.771889 -0.230481
v 0.507251 0.809677 -0.230458
v 0.494463 0.790299 -0.459564
v 0.339319 0.898739 -0.230044
v 0.353213 0.892917 -0.230011
v 0.774758 -0.164097 -0.141584
v 0.773782 -0.164122 -0.129310
v 0.367297 0.886807 -0.230001
v 0.784310 -0.123696 -0.230677
v 0.780945 -0.137248 -0.230730
v 0.787510 -0.109895 -0.230607
v 0.786611 -0.109916 -0.242430
v 0.395891 0.873750 -0.230078
v 0.410296 0.866676 -0.230110
v 0.424893 0.838861 -0.436382
v 0.439166 0.830766 -0.436363
v 0.424656 0.859299 -0.230148
v 0.691084 0.641463 -0.230413
v 0.793369 -0.082295 -0.230508
v 0.667985 0.663448 -0.180869
v 0.680246 0.654173 -0.230270
v 0.381530 0.880441 -0.230031
v 0.679132 0.651049 -0.180981
v 0.800720 -0.042266 -0.230489
v 0.298759 0.914473 -0.230274
v 0.802836 -0.029141 -0.230497
v 0.312111 0.909523 -0.230182
v 0.645433 0.691837 -0.230030
v 0.657355 0.679407 -0.230075
v 0.438995 0.851180 -0.206095
v 0.453046 0.843561 -0.218341
v 0.438965 0.851508 -0.218268
v 0.453003 0.843744 -0.230256
v 0.438910 0.851657 -0.230200
v 0.736444 0.576637 -0.230439
v 0.809862 0.023390 -0.230593
v 0.808336 0.010307 -0.230559
v 0.811218 0.036336 -0.230637
v 0.631683 0.671847 -0.468731
v 0.643135 0.655511 -0.478795
v 0.631938 0.667037 -0.479736
v 0.631803 0.679731 -0.446530
v 0.631877 0.683154 -0.435195
v 0.643855 0.667322 -0.446215
v 0.728435 0.589787 -0.230514
v 0.735571 0.576590 -0.218398
v 0.720076 0.602872 -0.230608
v 0.621098 0.716266 -0.230106
v 0.633338 0.704151 -0.230049
v 0.814988 0.087368 -0.230866
v 0.814270 0.074523 -0.230804
v 0.608756 0.728159 -0.230196
v 0.424788 0.841158 -0.424683
v 0.816091 0.113824 -0.231012
v 0.815590 0.100455 -0.230934
v 0.816794 0.141057 -0.231162
v 0.816521 0.127421 -0.231109
v 0.583815 0.750896 -0.230380
v 0.596323 0.739725 -0.230294
v 0.571246 0.761614 -0.230441
v 0.219218 -0.675370 -0.230537
v 0.260073 -0.637589 -0.097969
v 0.246382 -0.646754 -0.108284
v 0.260227 -0.642442 -0.108351
v 0.271669 -0.671627 -0.230244
v 0.258729 -0.672138 -0.230236
v 0.284494 -0.671123 -0.230292
v 0.218981 -0.681274 -0.253758
v 0.245714 -0.642791 -0.097643
v 0.297214 -0.670481 -0.230346
v 0.356503 -0.650989 -0.193755
v 0.345379 -0.653194 -0.193762
v 0.345381 -0.657032 -0.206353
v 0.345457 -0.649279 -0.180662
v 0.333961 -0.651192 -0.180684
v 0.333846 -0.655111 -0.193774
v 0.356706 -0.662308 -0.230276
v 0.345613 -0.664712 -0.230313
v 0.387968 -0.639155 -0.180561
v 0.377691 -0.642085 -0.180569
v 0.377697 -0.645661 -0.193724
v 0.356549 -0.647142 -0.180637
v 0.377722 -0.649198 -0.206310
v 0.388012 -0.645962 -0.206317
v 0.387984 -0.642560 -0.193710
v 0.367271 -0.652150 -0.206344
v 0.356519 -0.654762 -0.206350
v 0.367239 -0.648474 -0.193730
v 0.428604 -0.636949 -0.230339
v 0.418540 -0.641066 -0.230287
v 0.503584 -0.604089 -0.207320
v 0.512691 -0.600098 -0.207402
v 0.512540 -0.598986 -0.194900
v 0.494492 -0.607758 -0.207208
v 0.503452 -0.602843 -0.194725
v 0.503818 -0.606501 -0.230885
v 0.494709 -0.610513 -0.230814
v 0.531514 -0.592497 -0.231056
v 0.522155 -0.597597 -0.231018
v 0.541133 -0.586772 -0.231044
v 0.551085 -0.580094 -0.230953
v 0.561212 -0.572594 -0.230866
v 0.613653 -0.516010 -0.230861
v 0.751553 -0.229835 -0.266098
v 0.635832 -0.482602 -0.230952
v 0.642763 -0.471121 -0.230955
v 0.649555 -0.459464 -0.230959
v 0.735686 -0.266087 -0.338022
v 0.538515 -0.408266 -0.673705
v 0.086632 0.964072 -0.181419
v 0.099316 0.962814 -0.181485
v 0.099225 0.962630 -0.194416
v 0.086567 0.963923 -0.194379
v 0.099169 0.962411 -0.206989
v 0.086538 0.963750 -0.206985
v 0.497916 -0.422671 -0.721700
v 0.515112 -0.408819 -0.709697
v 0.506579 -0.422611 -0.709261
v 0.258774 -0.668777 -0.218433
v 0.245729 -0.669729 -0.218520
v 0.245649 -0.672830 -0.230276
v 0.779781 -0.150513 -0.181440
v 0.775903 -0.164005 -0.181450
v 0.775682 -0.163981 -0.194649
v 0.775444 -0.164068 -0.154430
v 0.494744 0.761003 -0.542254
v 0.512951 -0.602226 -0.230957
v 0.549058 -0.578556 -0.196220
v 0.540076 -0.584358 -0.195652
v 0.540362 -0.585331 -0.207579
v 0.531069 -0.590786 -0.207501
v 0.438963 0.849147 -0.168075
v 0.424765 0.857044 -0.168061
v 0.424739 0.856127 -0.155293
v 0.191682 0.946046 -0.218712
v 0.205231 0.942851 -0.218674
v 0.232360 -0.680343 -0.253689
v 0.218769 0.939450 -0.218631
v 0.232261 0.935847 -0.218576
v 0.151263 0.954471 -0.218987
v 0.086549 0.963554 -0.219205
v 0.099154 0.962160 -0.219191
v 0.099188 0.961868 -0.231108
v 0.658949 -0.422973 -0.181295
v 0.662350 -0.422935 -0.194875
v 0.666130 -0.410400 -0.181285
v 0.074229 0.964749 -0.219189
v 0.491870 -0.408273 -0.745414
v 0.463585 -0.405241 -0.790412
v 0.457246 -0.403547 -0.801270
v 0.484891 -0.407621 -0.756545
v 0.477675 -0.407294 -0.767589
v 0.785157 -0.123621 -0.218843
v 0.781796 -0.137179 -0.218958
v 0.788314 -0.109848 -0.218688
v 0.179722 -0.680095 -0.206965
v 0.193185 -0.675422 -0.194057
v 0.704379 -0.349003 -0.219135
v 0.698849 -0.360978 -0.219215
v 0.062184 0.965758 -0.219147
v 0.720066 -0.313319 -0.218873
v 0.714953 -0.325181 -0.218941
v 0.050318 0.966607 -0.219107
v 0.178232 0.949712 -0.193924
v 0.191737 0.946682 -0.193849
v 0.191701 0.946397 -0.206411
v 0.178184 0.949408 -0.206485
v 0.794064 -0.082333 -0.218451
v 0.790553 -0.096028 -0.230554
v 0.791282 -0.096039 -0.218550
v 0.805368 -0.015983 -0.218366
v 0.725079 -0.301499 -0.218834
v 0.771553 -0.177572 -0.167680
v 0.725482 -0.301487 -0.230602
v 0.232584 -0.671075 -0.218648
v 0.219404 -0.672877 -0.218843
v 0.653993 -0.447539 -0.219411
v 0.647148 -0.459458 -0.219343
v 0.476347 -0.616236 -0.219013
v 0.603737 -0.526387 -0.218933
v 0.595961 -0.536418 -0.218874
v 0.618673 -0.505044 -0.219021
v 0.611299 -0.515908 -0.218992
v 0.377768 -0.652752 -0.218421
v 0.367407 -0.659512 -0.230244
v 0.377823 -0.656347 -0.230221
v 0.388047 -0.649390 -0.218421
v 0.388082 -0.652867 -0.230215
v 0.345469 -0.660860 -0.218490
v 0.334078 -0.666719 -0.230350
v 0.640221 -0.471121 -0.219253
v 0.633159 -0.482600 -0.219157
v 0.550545 -0.579742 -0.219136
v 0.540766 -0.586069 -0.219258
v 0.801330 -0.042265 -0.218352
v 0.512832 -0.601142 -0.219247
v 0.503709 -0.605282 -0.219210
v 0.467127 -0.619647 -0.218953
v 0.457782 -0.623083 -0.218886
v 0.438518 -0.630342 -0.218710
v 0.730003 -0.289717 -0.218834
v 0.428599 -0.634176 -0.218626
v 0.418545 -0.638084 -0.218550
v 0.408413 -0.641979 -0.218487
v 0.398262 -0.649113 -0.230222
v 0.408413 -0.645152 -0.230246
v 0.772510 -0.164143 -0.117329
v 0.494860 0.783062 -0.483065
v 0.495011 0.779204 -0.494909
v 0.481392 0.792342 -0.483095
v 0.339328 0.898771 -0.193165
v 0.339311 0.898872 -0.205618
v 0.325594 0.904427 -0.193150
v 0.719303 0.602624 -0.218653
v 0.727614 0.589646 -0.218509
v 0.803419 -0.029122 -0.218353
v 0.325596 0.904429 -0.217951
v 0.325616 0.904285 -0.230105
v 0.778267 -0.150563 -0.219064
v 0.774556 -0.163959 -0.219185
v 0.762203 -0.204339 -0.219352
v 0.476142 -0.610747 -0.181009
v 0.466989 -0.613566 -0.180977
v 0.467009 -0.615680 -0.194375
v 0.457713 -0.616429 -0.180928
v 0.457701 -0.618727 -0.194261
v 0.753376 -0.229975 -0.219241
v 0.748863 -0.242278 -0.219159
v 0.428635 -0.628634 -0.193978
v 0.438529 -0.625188 -0.194061
v 0.438576 -0.622571 -0.180828
v 0.428682 -0.625864 -0.180776
v 0.418605 -0.629259 -0.180708
v 0.418573 -0.632177 -0.193896
v 0.339314 0.898850 -0.217908
v 0.812498 0.339862 -0.277840
v 0.811787 0.339809 -0.289781
v 0.476261 -0.614478 -0.207032
v 0.485394 -0.611194 -0.207111
v 0.485299 -0.609584 -0.194472
v 0.476188 -0.612667 -0.194426
v 0.467064 -0.617683 -0.207002
v 0.679945 0.653639 -0.218358
v 0.690703 0.640990 -0.218536
v 0.457734 -0.620926 -0.206903
v 0.448212 -0.621893 -0.194126
v 0.448222 -0.624282 -0.206776
v 0.660809 -0.435313 -0.219447
v 0.438515 -0.627772 -0.206678
v 0.428610 -0.631403 -0.206580
v 0.398246 -0.645775 -0.218443
v 0.656253 -0.447542 -0.230959
v 0.621019 0.715580 -0.218046
v 0.367327 -0.655814 -0.218447
v 0.179683 -0.681377 -0.219642
v 0.633220 0.703458 -0.217988
v 0.485591 -0.614323 -0.230739
v 0.448244 -0.626651 -0.218788
v 0.807176 -0.002829 -0.218386
v 0.817300 0.216484 -0.219240
v 0.530865 -0.589787 -0.195276
v 0.521670 -0.594664 -0.195064
v 0.521847 -0.595683 -0.207442
v 0.485495 -0.612755 -0.219087
v 0.817460 0.204274 -0.219356
v 0.438833 0.851640 -0.242004
v 0.322908 -0.696936 -0.338065
v 0.817023 0.154473 -0.231231
v 0.817565 0.154418 -0.219269
v 0.817354 0.140997 -0.219134
v 0.816125 0.100437 -0.218817
v 0.645276 0.691170 -0.217990
v 0.657142 0.678760 -0.218066
v 0.815514 0.087366 -0.218742
v 0.571234 0.761095 -0.218446
v 0.583800 0.750319 -0.218378
v 0.596293 0.739089 -0.218269
v 0.807306 0.380205 -0.289667
v 0.807909 0.380074 -0.277691
v 0.637244 -0.471137 -0.207051
v 0.644290 -0.459463 -0.207224
v 0.640963 -0.459468 -0.194350
v 0.814519 0.315370 -0.218771
v 0.815244 0.302616 -0.218781
v 0.815787 0.290021 -0.218814
v 0.816177 0.277616 -0.218854
v 0.816487 0.265341 -0.218918
v 0.816734 0.253130 -0.218987
v 0.817572 0.192065 -0.219412
v 0.791702 0.445699 -0.205825
v 0.787937 0.458340 -0.205799
v 0.786633 0.458384 -0.193329
v 0.790426 0.445714 -0.193352
v 0.795118 0.432995 -0.205861
v 0.817611 0.179770 -0.219361
v 0.817616 0.167273 -0.219314
v 0.817073 0.127356 -0.219043
v 0.802457 0.127640 -0.040361
v 0.799983 0.127711 -0.027643
v 0.801938 0.114184 -0.040311
v 0.799501 0.114232 -0.027583
v 0.797425 0.127769 -0.015069
v 0.816626 0.113789 -0.218903
v 0.814784 0.074526 -0.218674
v 0.608704 0.727482 -0.218149
v 0.631670 0.676021 -0.457686
v 0.643562 0.663739 -0.457447
v 0.643043 0.660237 -0.468149
v 0.438725 0.851416 -0.253796
v 0.438932 0.848168 -0.155286
v 0.466896 0.835311 -0.218370
v 0.298737 0.914653 -0.218089
v 0.312089 0.909682 -0.218008
v 0.111976 0.960570 -0.219158
v 0.124944 0.958779 -0.219114
v 0.138029 0.956766 -0.219062
v 0.245675 0.932034 -0.218493
v 0.438601 0.851003 -0.265660
v 0.334572 -0.643213 -0.154167
v 0.668978 0.666829 -0.230153
v 0.680517 0.654576 -0.242016
v 0.669196 0.667282 -0.241957
v 0.531291 -0.591665 -0.219287
v 0.418556 -0.635117 -0.206492
v 0.398227 -0.642485 -0.206348
v 0.398209 -0.639233 -0.193744
v 0.522011 -0.596624 -0.219269
v 0.494606 -0.609128 -0.219153
v 0.381577 0.880434 -0.217987
v 0.395949 0.873717 -0.218078
v 0.633866 -0.471171 -0.194205
v 0.630146 -0.482626 -0.206916
v 0.813912 0.061816 -0.218608
v 0.812888 0.049112 -0.218547
v 0.757826 -0.217344 -0.219314
v 0.709732 -0.337076 -0.219035
v 0.693111 -0.373040 -0.219286
v 0.687128 -0.385245 -0.219359
v 0.785874 -0.123550 -0.206741
v 0.782514 -0.137121 -0.206895
v 0.205242 0.943180 -0.206355
v 0.218776 0.939750 -0.206294
v 0.074183 0.965014 -0.194319
v 0.816774 0.253088 -0.206930
v 0.815851 0.087375 -0.206407
v 0.815110 0.074540 -0.206344
v 0.814080 0.315426 -0.206602
v 0.814916 0.302643 -0.206684
v 0.138086 0.957131 -0.206897
v 0.151311 0.954864 -0.206808
v 0.816435 0.265311 -0.206848
v 0.124993 0.959118 -0.206947
v 0.817554 0.216462 -0.207170
v 0.112012 0.960869 -0.206975
v 0.074185 0.964892 -0.206963
v 0.817738 0.204266 -0.207190
v 0.817889 0.192059 -0.207194
v 0.816676 0.253029 -0.194214
v 0.804854 0.127559 -0.053263
v 0.804294 0.114129 -0.053248
v 0.816975 0.113755 -0.206539
v 0.816477 0.100423 -0.206477
v 0.703162 -0.349008 -0.207153
v 0.697454 -0.360985 -0.207260
v 0.651312 -0.447566 -0.207438
v 0.808069 0.100709 -0.079354
v 0.807413 0.087653 -0.079269
v 0.809293 0.087631 -0.092239
v 0.680871 -0.397636 -0.219430
v 0.099275 0.961518 -0.242862
v 0.062112 0.965852 -0.206930
v 0.520252 0.799774 -0.206277
v 0.533139 0.790410 -0.206273
v 0.533162 0.790967 -0.218509
v 0.645087 0.690341 -0.205746
v 0.656912 0.677961 -0.205842
v 0.583714 0.748599 -0.193626
v 0.583765 0.749555 -0.206135
v 0.571174 0.759465 -0.193707
v 0.520278 0.800296 -0.218510
v 0.507892 0.777539 -0.471238
v 0.494687 0.786795 -0.471275
v 0.811703 0.036314 -0.218493
v 0.810352 0.023375 -0.218448
v 0.726044 -0.266483 -0.402020
v 0.808841 0.010309 -0.218413
v 0.571210 0.760380 -0.206212
v 0.596240 0.738281 -0.206011
v 0.728456 -0.266414 -0.389958
v 0.772672 0.496990 -0.193257
v 0.765634 0.510304 -0.180600
v 0.771189 0.497084 -0.180628
v 0.774032 0.496867 -0.205755
v 0.758121 -0.217306 -0.194390
v 0.758082 -0.217329 -0.207170
v 0.708675 -0.337084 -0.207021
v 0.817743 0.140930 -0.206792
v 0.817438 0.127287 -0.206683
v 0.620909 0.714738 -0.205777
v 0.608626 0.726651 -0.205881
v 0.424713 0.855101 -0.142660
v 0.466901 0.834914 -0.206192
v 0.779115 0.483861 -0.205756
v 0.813201 0.049117 -0.206226
v 0.812021 0.036320 -0.206176
v 0.810683 0.023389 -0.206133
v 0.633070 0.702612 -0.205725
v 0.648159 -0.422877 -0.142250
v 0.655408 -0.410393 -0.142232
v 0.651960 -0.410350 -0.130264
v 0.298721 0.914760 -0.205718
v 0.312073 0.909766 -0.205661
v 0.410411 0.866373 -0.205940
v 0.424720 0.859192 -0.218195
v 0.410361 0.866604 -0.218133
v 0.424762 0.858910 -0.206014
v 0.396001 0.873526 -0.205867
v 0.786433 -0.123487 -0.194228
v 0.545908 0.780761 -0.206266
v 0.558592 0.770774 -0.206252
v 0.558612 0.771430 -0.218483
v 0.545929 0.781365 -0.218501
v 0.805776 -0.015953 -0.206053
v 0.803856 -0.029106 -0.206042
v 0.801793 -0.042268 -0.206045
v 0.797190 -0.068841 -0.206117
v 0.794631 -0.082355 -0.206204
v 0.480550 0.826454 -0.206233
v 0.480558 0.826882 -0.218424
v 0.507127 0.806217 -0.168222
v 0.493895 0.815231 -0.168180
v 0.493875 0.814051 -0.155442
v 0.780274 0.483744 -0.218045
v 0.285470 0.919485 -0.205799
v 0.285484 0.919351 -0.218186
v 0.788994 -0.109793 -0.206532
v 0.680860 0.655058 -0.265504
v 0.669387 0.667809 -0.265546
v 0.669340 0.667602 -0.253718
v 0.381622 0.880306 -0.205764
v 0.778971 -0.150540 -0.207049
v 0.775219 -0.163964 -0.207205
v 0.753496 -0.229947 -0.207037
v 0.748851 -0.242244 -0.206928
v 0.789047 0.458285 -0.218065
v 0.784862 0.470948 -0.218042
v 0.783727 0.471037 -0.205767
v 0.805606 0.380404 -0.313905
v 0.806539 0.380314 -0.301735
v 0.814232 0.061826 -0.206285
v 0.731878 0.576866 -0.180564
v 0.739293 0.563762 -0.180510
v 0.740767 0.563595 -0.193332
v 0.806564 0.114055 -0.066314
v 0.353237 0.892970 -0.205635
v 0.367349 0.886781 -0.205683
v 0.367319 0.886857 -0.217927
v 0.353221 0.892998 -0.217902
v 0.817978 0.179767 -0.207119
v 0.507110 0.804995 -0.155504
v 0.493860 0.812744 -0.142874
v 0.000000 0.968696 -0.219114
v 0.014871 0.963097 -0.364850
v 0.151836 -0.688398 -0.219373
v 0.166112 -0.683664 -0.206563
v 0.153577 -0.686918 -0.204843
v 0.219607 -0.670758 -0.206761
v 0.356588 -0.658518 -0.218466
v 0.245874 -0.666909 -0.206450
v 0.297133 -0.666658 -0.218461
v 0.408411 -0.638842 -0.206408
v 0.284464 -0.667399 -0.218409
v 0.587886 -0.546012 -0.218826
v 0.593762 -0.536217 -0.206738
v 0.623016 -0.493936 -0.206844
v 0.494379 -0.606347 -0.194600
v 0.658319 -0.435377 -0.207616
v 0.601218 -0.526216 -0.206718
v 0.608554 -0.515800 -0.206733
v 0.615825 -0.505019 -0.206787
v 0.586049 -0.545801 -0.206761
v 0.577911 -0.555027 -0.206786
v 0.549818 -0.579175 -0.207520
v 0.809193 0.010335 -0.206099
v 0.691511 -0.373061 -0.207347
v 0.685334 -0.385282 -0.207469
v 0.678877 -0.397690 -0.207570
v 0.648524 -0.410300 -0.118463
v 0.644732 -0.422858 -0.130302
v 0.644983 -0.410245 -0.106416
v 0.641327 -0.422852 -0.118542
v 0.665214 -0.422873 -0.207523
v 0.655237 -0.435386 -0.194797
v 0.648082 -0.447551 -0.194551
v 0.817990 0.167241 -0.206996
v 0.818168 0.179750 -0.194256
v 0.818190 0.167196 -0.194162
v 0.818061 0.192060 -0.194358
v 0.099572 0.960599 -0.266291
v 0.099761 0.959999 -0.278090
v 0.099411 0.961094 -0.254564
v 0.817876 0.204267 -0.194392
v 0.112087 0.961127 -0.194424
v 0.125080 0.959405 -0.194405
v 0.138175 0.957438 -0.194353
v 0.637787 -0.422857 -0.106536
v 0.641190 -0.410186 -0.093705
v 0.817644 0.216450 -0.194387
v 0.151387 0.955192 -0.194268
v 0.205272 0.943439 -0.193784
v 0.218802 0.939972 -0.193705
v 0.165243 0.952907 -0.130216
v 0.151944 0.955532 -0.130216
v 0.152036 0.955295 -0.117986
v 0.816253 0.265253 -0.194158
v 0.165333 0.952664 -0.117918
v 0.676234 -0.397785 -0.194724
v 0.669339 -0.410344 -0.194768
v 0.811379 0.352694 -0.277773
v 0.683006 -0.385339 -0.194805
v 0.813797 0.302593 -0.180824
v 0.813498 0.315442 -0.194001
v 0.814440 0.302634 -0.194084
v 0.637021 -0.410132 -0.080144
v 0.629515 -0.422920 -0.080185
v 0.633893 -0.422875 -0.093791
v 0.695549 -0.361009 -0.194578
v 0.689411 -0.373097 -0.194701
v 0.507212 0.808893 -0.206276
v 0.507239 0.809388 -0.218501
v 0.245674 0.932254 -0.206106
v 0.232264 0.936107 -0.206212
v 0.232284 0.936287 -0.193604
v 0.245689 0.932402 -0.193495
v 0.701472 -0.349020 -0.194476
v 0.272252 0.923969 -0.205902
v 0.259002 0.928222 -0.206010
v 0.259009 0.928328 -0.193393
v 0.272255 0.924061 -0.193307
v 0.714041 -0.325194 -0.206891
v 0.719290 -0.313335 -0.206782
v 0.718166 -0.313349 -0.194128
v 0.285468 0.919549 -0.193228
v 0.723476 -0.301521 -0.194037
v 0.724434 -0.301510 -0.206704
v 0.729487 -0.289717 -0.206668
v 0.728680 -0.289717 -0.193972
v 0.466884 0.834324 -0.193702
v 0.480524 0.825826 -0.193728
v 0.632940 0.660706 -0.491301
v 0.748616 -0.242197 -0.194112
v 0.793861 0.432994 -0.193375
v 0.753397 -0.229906 -0.194223
v 0.520223 0.799036 -0.193762
v 0.533113 0.789631 -0.193764
v 0.782396 0.471112 -0.193295
v 0.545883 0.779938 -0.193763
v 0.558564 0.769904 -0.193750
v 0.656324 0.673083 -0.155390
v 0.667942 0.660545 -0.155308
v 0.667881 0.662130 -0.168085
v 0.679947 0.633904 -0.423857
v 0.480292 0.807982 -0.424668
v 0.771716 -0.177543 -0.181365
v 0.767288 -0.191031 -0.181247
v 0.771584 -0.177513 -0.194669
v 0.507182 0.808194 -0.193758
v 0.771197 -0.177487 -0.207271
v 0.766475 -0.190989 -0.219324
v 0.718526 0.602394 -0.206437
v 0.779501 -0.150524 -0.194532
v 0.353263 0.892816 -0.193199
v 0.367384 0.886571 -0.193255
v 0.179630 -0.678996 -0.193730
v 0.749227 0.550180 -0.205872
v 0.756081 0.536794 -0.205834
v 0.789523 -0.109742 -0.194038
v 0.396041 0.873197 -0.193427
v 0.410442 0.865965 -0.193485
v 0.219789 -0.669010 -0.194084
v 0.775916 -0.109553 -0.040455
v 0.779663 -0.095820 -0.040506
v 0.776921 -0.095770 -0.027756
v 0.323179 -0.701067 -0.376869
v 0.424780 0.858446 -0.193552
v 0.656364 0.674574 -0.168082
v 0.232760 -0.668608 -0.206571
v 0.232959 -0.666471 -0.193955
v 0.797572 -0.068865 -0.193636
v 0.795064 -0.082362 -0.193729
v 0.754742 0.536932 -0.193264
v 0.381663 0.880032 -0.193333
v 0.297140 -0.662928 -0.206283
v 0.284516 -0.663806 -0.206237
v 0.298715 0.914794 -0.193176
v 0.802103 -0.042272 -0.193554
v 0.799919 -0.055512 -0.193581
v 0.312067 0.909766 -0.193153
v 0.804133 -0.029091 -0.193547
v 0.806022 -0.015924 -0.193556
v 0.667734 0.653142 -0.105711
v 0.656200 0.665884 -0.105486
v 0.655914 0.664051 -0.092866
v 0.258888 -0.665647 -0.206334
v 0.271772 -0.664663 -0.206270
v 0.271938 -0.661448 -0.193729
v 0.259076 -0.662734 -0.193811
v 0.438227 0.845398 -0.338708
v 0.438289 0.848760 -0.301806
v 0.438243 0.847766 -0.314012
v 0.284653 -0.660344 -0.193655
v 0.668162 0.654762 -0.118028
v 0.656390 0.667690 -0.117935
v 0.810846 0.023428 -0.193633
v 0.809381 0.010377 -0.193601
v 0.812165 0.036353 -0.193671
v 0.813346 0.049148 -0.193719
v 0.297245 -0.659279 -0.193671
v 0.814324 0.061901 -0.181082
v 0.813303 0.049200 -0.181047
v 0.297441 -0.655705 -0.180632
v 0.814373 0.061854 -0.193767
v 0.726697 0.589548 -0.206233
v 0.734537 0.576593 -0.206074
v 0.633236 0.654533 -0.503373
v 0.323266 -0.701893 -0.389401
v 0.815992 0.087396 -0.193851
v 0.815253 0.074565 -0.193812
v 0.323373 -0.702486 -0.401470
v 0.809978 0.100675 -0.092319
v 0.810960 0.087618 -0.105027
v 0.811667 0.100643 -0.105094
v 0.620781 0.713744 -0.193309
v 0.632909 0.701616 -0.193276
v 0.812392 0.087605 -0.117652
v 0.817142 0.113716 -0.193931
v 0.816625 0.100427 -0.193895
v 0.807146 0.127469 -0.066326
v 0.595993 0.734919 -0.168127
v 0.595903 0.733556 -0.155504
v 0.608313 0.723273 -0.168097
v 0.062083 0.965921 -0.194248
v 0.271684 -0.668055 -0.218394
v 0.817936 0.140833 -0.194078
v 0.817599 0.127215 -0.194006
v 0.408411 -0.635742 -0.193816
v 0.575699 -0.554936 -0.194471
v 0.583670 -0.545665 -0.194238
v 0.591091 -0.536049 -0.194049
v 0.598343 -0.526080 -0.193977
v 0.605509 -0.515732 -0.193982
v 0.612609 -0.505003 -0.193998
v 0.626786 -0.482677 -0.194116
v 0.619700 -0.493964 -0.194045
v 0.193056 -0.674396 -0.180553
v 0.179442 -0.677963 -0.180054
v 0.817850 0.204275 -0.181011
v 0.818046 0.192054 -0.180963
v 0.112195 0.961336 -0.181502
v 0.125196 0.959633 -0.181483
v 0.138290 0.957673 -0.181433
v 0.817565 0.216450 -0.181006
v 0.151491 0.955432 -0.181361
v 0.673155 -0.397852 -0.181216
v 0.680044 -0.385421 -0.181209
v 0.219906 -0.667539 -0.180894
v 0.206559 -0.670845 -0.180809
v 0.205322 0.943616 -0.181004
v 0.218847 0.940114 -0.180923
v 0.816440 0.252968 -0.180862
v 0.165150 0.953019 -0.142658
v 0.233137 -0.664619 -0.180866
v 0.151842 0.955646 -0.142610
v 0.165051 0.953031 -0.155343
v 0.686699 -0.373157 -0.181200
v 0.815929 0.265181 -0.180814
v 0.246067 -0.664383 -0.193866
v 0.246270 -0.662132 -0.180792
v 0.693092 -0.361046 -0.181156
v 0.178297 0.949943 -0.181126
v 0.191793 0.946888 -0.181065
v 0.272155 -0.658404 -0.180700
v 0.259290 -0.660067 -0.180741
v 0.284869 -0.657006 -0.180665
v 0.705211 -0.337106 -0.181038
v 0.699250 -0.349042 -0.181096
v 0.812749 0.315423 -0.180852
v 0.811873 0.315368 -0.167409
v 0.810518 0.328335 -0.167546
v 0.809413 0.328280 -0.154432
v 0.232324 0.936395 -0.180829
v 0.245726 0.932487 -0.180735
v 0.323534 -0.702884 -0.413201
v 0.667084 -0.325299 -0.026840
v 0.662617 -0.325404 -0.014471
v 0.660219 -0.337368 -0.026853
v 0.323666 -0.702951 -0.424739
v 0.664595 -0.337281 -0.039630
v 0.671518 -0.325209 -0.039641
v 0.669031 -0.337208 -0.052919
v 0.716626 -0.313363 -0.180917
v 0.259037 0.928379 -0.180649
v 0.272276 0.924082 -0.180583
v 0.285482 0.919539 -0.180540
v 0.476358 -0.595899 -0.107489
v 0.476364 -0.599246 -0.118708
v 0.722126 -0.301535 -0.180842
v 0.727518 -0.289723 -0.180780
v 0.804466 0.380479 -0.326207
v 0.596167 0.737300 -0.193506
v 0.367260 -0.644749 -0.180600
v 0.769911 -0.109544 -0.015205
v 0.773916 -0.095718 -0.015216
v 0.770625 -0.095662 -0.002808
v 0.466860 0.833558 -0.180962
v 0.480494 0.825015 -0.180981
v 0.398198 -0.635994 -0.180581
v 0.748122 -0.242154 -0.180798
v 0.753043 -0.229867 -0.180862
v 0.408420 -0.632668 -0.180636
v 0.757905 -0.217280 -0.180983
v 0.419064 -0.610817 -0.107514
v 0.419048 -0.606292 -0.095832
v 0.408358 -0.612782 -0.107621
v 0.762666 -0.204319 -0.181116
v 0.533091 0.788663 -0.181059
v 0.520195 0.798094 -0.181042
v 0.769021 -0.177455 -0.242492
v 0.448247 -0.619428 -0.180859
v 0.788958 0.445730 -0.180713
v 0.792426 0.433005 -0.180724
v 0.785145 0.458419 -0.180700
v 0.545761 0.774946 -0.143015
v 0.558400 0.764806 -0.143007
v 0.485225 -0.607861 -0.180979
v 0.507152 0.807294 -0.181023
v 0.786789 -0.123430 -0.181300
v 0.783385 -0.137023 -0.181373
v 0.783070 -0.137074 -0.194381
v 0.493923 0.816262 -0.181001
v 0.789852 -0.109701 -0.181204
v 0.494282 -0.604794 -0.180919
v 0.766493 -0.109559 -0.002852
v 0.773035 -0.109544 -0.027709
v 0.547126 -0.570935 -0.140674
v 0.538839 -0.577276 -0.140362
v 0.539072 -0.579283 -0.151922
v 0.530106 -0.583165 -0.140238
v 0.530197 -0.585091 -0.152089
v 0.777763 0.483964 -0.193274
v 0.792772 0.445679 -0.218086
v 0.521200 -0.588274 -0.140302
v 0.521238 -0.590106 -0.152302
v 0.512230 -0.592601 -0.140450
v 0.512237 -0.594408 -0.152535
v 0.789289 -0.082422 -0.079285
v 0.788059 -0.095960 -0.092146
v 0.790882 -0.082451 -0.092054
v 0.786349 -0.095940 -0.079364
v 0.339354 0.898557 -0.180599
v 0.521484 -0.593391 -0.181155
v 0.512396 -0.597661 -0.180986
v 0.353290 0.892548 -0.180639
v 0.797800 -0.068884 -0.180969
v 0.795325 -0.082371 -0.181031
v 0.367419 0.886222 -0.180681
v 0.761143 0.523524 -0.193251
v 0.753237 0.537073 -0.180543
v 0.759631 0.523657 -0.180571
v 0.539849 -0.582844 -0.181891
v 0.530630 -0.588483 -0.181382
v 0.802258 -0.042276 -0.180905
v 0.800112 -0.055528 -0.180928
v 0.746440 0.550472 -0.180517
v 0.396065 0.872703 -0.180781
v 0.410455 0.865407 -0.180820
v 0.804248 -0.029080 -0.180898
v 0.806090 -0.015897 -0.180901
v 0.424782 0.857826 -0.180864
v 0.559048 -0.571254 -0.182371
v 0.549132 -0.577039 -0.182007
v 0.717635 0.602206 -0.193894
v 0.766911 -0.095614 0.009656
v 0.810839 0.023483 -0.180974
v 0.809398 0.010426 -0.180944
v 0.572513 -0.555105 -0.181069
v 0.812137 0.036408 -0.181008
v 0.381693 0.879621 -0.180732
v 0.580482 -0.545661 -0.180629
v 0.298724 0.914747 -0.180527
v 0.689712 0.638700 -0.181098
v 0.587878 -0.535963 -0.180487
v 0.312074 0.909678 -0.180539
v 0.716525 0.602179 -0.181063
v 0.595029 -0.525983 -0.180483
v 0.815941 0.087428 -0.181125
v 0.815199 0.074606 -0.181108
v 0.602043 -0.515653 -0.180519
v 0.813091 0.100623 -0.117687
v 0.813571 0.087590 -0.130205
v 0.814255 0.100599 -0.130209
v 0.438222 0.846641 -0.326309
v 0.817108 0.113693 -0.181130
v 0.816569 0.100448 -0.181131
v 0.609036 -0.504977 -0.180585
v 0.809282 0.127385 -0.079419
v 0.808691 0.113986 -0.079402
v 0.810625 0.113926 -0.092372
v 0.668158 0.658630 -0.142718
v 0.656367 0.671388 -0.142799
v 0.668313 0.656583 -0.130338
v 0.656433 0.669553 -0.130334
v 0.656684 0.676998 -0.193396
v 0.644898 0.689367 -0.193309
v 0.644718 0.688224 -0.180725
v 0.656494 0.675874 -0.180782
v 0.272261 0.923808 -0.218298
v 0.623099 -0.482719 -0.180765
v 0.616048 -0.493982 -0.180667
v 0.630190 -0.471222 -0.180869
v 0.620649 0.712606 -0.180712
v 0.632755 0.700479 -0.180701
v 0.637316 -0.459494 -0.180967
v 0.733302 0.576677 -0.193437
v 0.595460 0.723327 -0.079790
v 0.607766 0.711563 -0.079661
v 0.607845 0.713532 -0.092706
v 0.259007 0.928035 -0.218408
v 0.811215 0.127318 -0.092397
v 0.812300 0.113887 -0.105126
v 0.817934 0.140732 -0.181103
v 0.817564 0.127149 -0.181120
v 0.583652 0.747492 -0.180928
v 0.596085 0.736188 -0.180838
v 0.493953 0.817115 -0.193744
v 0.810166 0.153941 -0.079349
v 0.811713 0.140707 -0.092399
v 0.812078 0.153897 -0.092392
v 0.809786 0.140769 -0.079393
v 0.813374 0.140653 -0.105186
v 0.651700 -0.435372 -0.181194
v 0.644482 -0.447544 -0.181070
v 0.808047 0.154004 -0.066250
v 0.808354 0.166911 -0.066197
v 0.806092 0.166979 -0.053178
v 0.818159 0.179708 -0.180922
v 0.818175 0.167095 -0.180940
[truncated: 3,859,966 more chars]
